# Supplementary material for: Gene–Environment Interaction: Small Deletions (DELs) and Transcriptomic Profiles in Non-Melanoma Skin Cancer (NMSC) and Potential Implications for Therapy
Source: Cells. 2025 Jan 10;14(2):95. doi: 10.3390/cells14020095 (PMC11764317; doi:10.3390/cells14020095)
Supplement: Supplementary file 1 [file cells-14-00095-s001.zip]

Archive with 13 entries (13 files):
- Table S1_Patient Characteristics.xlsx
- Table S2_Total gene list_Sequencing.xlsx
- Table S3_Cross Tabulation of DELs_BCC_Healthy Skin tissue.xlsx
- Table S4_Geneset ANOVA_KEGG_BCC_interact_DEL_APC.csv
- Table S5_Geneset ANOVA_KEGG_BCC_interact_DEL_MLH1.csv
- Table S6_Geneset ANOVA_KEGG_BCC_interact_DEL_MTR.csv
- Table S7_Geneset ANOVA_KEGG_BCC_interact_DEL_DST.csv
- Table S8_Geneset ANOVA_KEGG_BCC_interact_DEL_MSH6.csv
- Table_S10_Interact_Del MLH1_UACR BF.csv
- Table_S11_Interact_Del MTR_UACR BF.csv
- Table_S12_Interact_Del DST_UACR BF.csv
- Table_S13_Interact_Del MSH6_UACR BF.csv
- Table_S9_Interact_Del APC_UACR_BF.csv
