# Supplementary material for: Gene–Environment Interaction: Small Deletions (DELs) and Transcriptomic Profiles in Non-Melanoma Skin Cancer (NMSC) and Potential Implications for Therapy
Source: Cells. 2025 Jan 10;14(2):95. doi: 10.3390/cells14020095 (PMC11764317; doi:10.3390/cells14020095)
Supplement: Supplementary file 1 [file cells-14-00095-s001.zip › Table S2_Total gene list_Sequencing.xlsx]

## Sheet: Supplemental Table 3
Total gene list
ABL1
ABL2
ACVR2A
ADAMTS20
AFF1
AFF3
AKAP9
AKT1
AKT2
AKT3
ALK
APC
AR
ARID1A
ARID2
ARNT
ASXL1
ATF1
ATM
ATR
ATRX
AURKA
AURKB
AURKC
AXL
BAI3
BAP1
BCL10
BCL11A
BCL11B
BCL2
BCL2L1
BCL2L2
BCL3
BCL6
BCL9
BCR
BIRC2
BIRC3
BIRC5
BLM
BLNK
BMPR1A
BRAF
BRD3
BRIP1
BTK
BUB1B
CARD11
CASC5
CBL
CCND1
CCND2
CCNE1
CD79A
CD79B
CDC73
CDH1
CDH11
CDH2
CDH20
CDH5
CDK12
CDK4
CDK6
CDK8
CDKN2A
CDKN2B
CDKN2C
CEBPA
CHEK1
CHEK2
CIC
CKS1B
CMPK1
COL1A1
CRBN
CREB1
CREBBP
CRKL
CRTC1
CSF1R
CSMD3
CTNNA1
CTNNB1
CYLD
CYP2C19
CYP2D6
DAXX
DCC
DDB2
DDIT3
DDR2
DEK
DICER1
DNMT3A
DPYD
DST
EGFR
EML4
EP300
EP400
EPHA3
EPHA7
EPHB1
EPHB4
EPHB6
ERBB2
ERBB3
ERBB4
ERCC1
ERCC2
ERCC3
ERCC4
ERCC5
ERG
ESR1
ETS1
ETV1
ETV4
EXT1
EXT2
EZH2
FAM123B
FANCA
FANCC
FANCD2
FANCF
FANCG
FAS
FBXW7
FGFR1
FGFR2
FGFR3
FGFR4
FH
FLCN
FLI1
FLT1
FLT3
FLT4
FN1
FOXL2
FOXO1
FOXO3
FOXP1
FOXP4
FZR1
G6PD
GATA1
GATA2
GATA3
GDNF
GNA11
GNAQ
GNAS
GPR124
GRM8
GUCY1A2
HCAR1
HIF1A
HLF
HNF1A
HOOK3
HRAS
HSP90AA1
HSP90AB1
ICK
IDH1
IDH2
IGF1R
IGF2
IGF2R
IKBKB
IKBKE
IKZF1
IL2
IL21R
IL6ST
IL7R
ING4
IRF4
IRS2
ITGA10
ITGA9
ITGB2
ITGB3
JAK1
JAK2
JAK3
JUN
KAT6A
KAT6B
KDM5C
KDM6A
KDR
KEAP1
KIT
KLF6
KRAS
LAMP1
LCK
LIFR
LPHN3
LPP
LRP1B
LTF
LTK
MAF
MAFB
MAGEA1
MAGI1
MALT1
MAML2
MAP2K1
MAP2K2
MAP2K4
MAP3K7
MAPK1
MAPK8
MARK1
MARK4
MBD1
MCL1
MDM2
MDM4
MEN1
MET
MITF
MLH1
MLL
MLL2
MLL3
MLLT10
MMP2
MN1
MPL
MRE11A
MSH2
MSH6
MTOR
MTR
MTRR
MUC1
MUTYH
MYB
MYC
MYCL1
MYCN
MYD88
MYH11
MYH9
NBN
NCOA1
NCOA2
NCOA4
NF1
NF2
NFE2L2
NFKB1
NFKB2
NIN
NKX2-1
NLRP1
NOTCH1
NOTCH2
NOTCH4
NPM1
NRAS
NSD1
NTRK1
NTRK3
NUMA1
NUP214
NUP98
PAK3
PALB2
PARP1
PAX3
PAX5
PAX7
PAX8
PBRM1
PBX1
PDE4DIP
PDGFB
PDGFRA
PDGFRB
PER1
PGAP3
PHOX2B
PIK3C2B
PIK3CA
PIK3CB
PIK3CD
PIK3CG
PIK3R1
PIK3R2
PIM1
PKHD1
PLAG1
PLCG1
PLEKHG5
PML
PMS1
PMS2
POT1
POU5F1
PPARG
PPP2R1A
PRDM1
PRKAR1A
PRKDC
PSIP1
PTCH1
PTEN
PTGS2
PTPN11
PTPRD
PTPRT
RAD50
RAF1
RALGDS
RARA
RB1
RECQL4
REL
RET
RHOH
RNASEL
RNF2
RNF213
ROS1
RPS6KA2
RRM1
RUNX1
RUNX1T1
SAMD9
SBDS
SDHA
SDHB
SDHC
SDHD
SEPT9
SETD2
SF3B1
SGK1
SH2D1A
SMAD2
SMAD4
SMARCA4
SMARCB1
SMO
SMUG1
SOCS1
SOX11
SOX2
SRC
SSX1
STK11
STK36
SUFU
SYK
SYNE1
TAF1
TAF1L
TAL1
TBX22
TCF12
TCF3
TCF7L1
TCF7L2
TCL1A
TET1
TET2
TFE3
TGFBR2
TGM7
THBS1
TIMP3
TLR4
TLX1
TNFAIP3
TNFRSF14
TNK2
TOP1
TP53
TPR
TRIM24
TRIM33
TRIP11
TRRAP
TSC1
TSC2
TSHR
UBR5
UGT1A1
USP9X
VHL
WAS
WHSC1
WRN
WT1
XPA
XPC
XPO1
XRCC2
ZNF384
ZNF521
