# Supplementary material for: Gene–Environment Interaction: Small Deletions (DELs) and Transcriptomic Profiles in Non-Melanoma Skin Cancer (NMSC) and Potential Implications for Therapy
Source: Cells. 2025 Jan 10;14(2):95. doi: 10.3390/cells14020095 (PMC11764317; doi:10.3390/cells14020095)
Supplement: Supplementary file 1 [file cells-14-00095-s001.zip › Table S3_Cross Tabulation of DELs_BCC_Healthy Skin tissue.xlsx]

## Sheet: Sheet1
Gene Mutation	BCC		Healthy
	Present	Absent	Present	Absent
APC DEL	10	16	0	16
MLH1 DEL	8	18	0	16
DST DEL	11	15	0	16
MTR DEL	13	13	0	16
MSH6 DEL	10	16	0	16
