# Supplementary material for: Gene–Environment Interaction: Small Deletions (DELs) and Transcriptomic Profiles in Non-Melanoma Skin Cancer (NMSC) and Potential Implications for Therapy
Source: Cells. 2025 Jan 10;14(2):95. doi: 10.3390/cells14020095 (PMC11764317; doi:10.3390/cells14020095)
Supplement: Supplementary file 1 [file cells-14-00095-s001.zip › Table S4_Geneset ANOVA_KEGG_BCC_interact_DEL_APC.csv]

# of genes	GO ID	GO Description	p-value(Tissue)	stepup(p-value(Tissue))	p-value(Tissue * APC_DEL)	bonferroni(p-value(Tissue * APC_DEL))	stepup(p-value(Tissue * APC_DEL))	p-value(BCC * 0 vs. Healthy * 0)	Ratio(BCC * 0 vs. Healthy * 0)	Fold-Change(BCC * 0 vs. Healthy * 0)	Fold-Change(BCC * 0 vs. Healthy * 0) (Description)	Fold Change(BCC * 0 vs. Healthy * 0) 95% lower limit	Fold Change(BCC * 0 vs. Healthy * 0) 95% upper limit	p-value(BCC * 1 vs. Healthy * 0)	Ratio(BCC * 1 vs. Healthy * 0)	Fold-Change(BCC * 1 vs. Healthy * 0)	Fold-Change(BCC * 1 vs. Healthy * 0) (Description)	Fold Change(BCC * 1 vs. Healthy * 0) 95% lower limit	Fold Change(BCC * 1 vs. Healthy * 0) 95% upper limit	F(Tissue)	F(Marker ID)	F(Tissue * APC_DEL)	SS(Error)	F(Error)	Fold-Change_w/wo DEL APC
93	kegg_pathway_311	Carbon metabolism	2.35E-45	3.03E-43	1.94E-25	5.02E-23	5.02E-23	2.55E-12	1.57126	1.57126	BCC * 0 up vs Healthy * 0	1.38505	1.78251	3.36E-60	3.39405	3.39405	BCC * 1 up vs Healthy * 0	2.93939	3.91905	205.119	37.1901	110.22	24428.8	1	2.16008
98	kegg_pathway_184	Sphingolipid signaling pathway	3.45E-32	2.70E-31	7.29E-25	1.88E-22	7.97E-23	9.35E-07	1.33378	1.33378	BCC * 0 up vs Healthy * 0	1.18895	1.49626	1.57E-47	2.66699	2.66699	BCC * 1 up vs Healthy * 0	2.33939	3.04047	141.954	34.0625	107.447	22526.8	1	1.99957
85	kegg_pathway_310	Toxoplasmosis	2.07E-38	4.85E-37	9.27E-25	2.39E-22	7.97E-23	2.00E-09	1.46126	1.46126	BCC * 0 up vs Healthy * 0	1.29128	1.65361	2.95E-53	3.0765	3.0765	BCC * 1 up vs Healthy * 0	2.67191	3.54234	172.099	35.5381	107.177	19610.5	1	2.10537
87	kegg_pathway_82	HIF-1 signaling pathway	3.52E-39	1.01E-37	4.83E-23	1.25E-20	3.12E-21	2.20E-10	1.46837	1.46837	BCC * 0 up vs Healthy * 0	1.30449	1.65282	1.02E-52	2.91287	2.91287	BCC * 1 up vs Healthy * 0	2.54522	3.33363	175.692	36.0218	99.0801	18812.9	1	1.98374
79	kegg_pathway_122	mRNA surveillance pathway	5.34E-27	2.12E-26	4.69E-22	1.21E-19	2.42E-20	1.63E-05	1.2686	1.2686	BCC * 0 up vs Healthy * 0	1.13868	1.41336	1.63E-40	2.33732	2.33732	BCC * 1 up vs Healthy * 0	2.0664	2.64376	117.881	58.1048	94.5858	12931.5	1	1.84244
92	kegg_pathway_53	Osteoclast differentiation	2.51E-38	5.40E-37	9.80E-22	2.53E-19	3.97E-20	1.79E-10	1.52159	1.52159	BCC * 0 up vs Healthy * 0	1.33788	1.73054	5.50E-51	3.12982	3.12982	BCC * 1 up vs Healthy * 0	2.70274	3.62438	171.374	42.6092	92.8945	24875.2	1	2.05694
97	kegg_pathway_40	Neurotrophin signaling pathway	1.80E-38	4.63E-37	1.08E-21	2.78E-19	3.97E-20	1.52E-10	1.4333	1.4333	BCC * 0 up vs Healthy * 0	1.2841	1.59984	4.09E-51	2.65189	2.65189	BCC * 1 up vs Healthy * 0	2.33951	3.00598	171.869	34.0013	92.6421	20181.9	1	1.8502
83	kegg_pathway_332	Phosphatidylinositol signaling system	2.61E-31	1.78E-30	1.48E-21	3.82E-19	4.77E-20	2.06E-07	1.39406	1.39406	BCC * 0 up vs Healthy * 0	1.23008	1.57991	2.63E-44	2.80373	2.80373	BCC * 1 up vs Healthy * 0	2.43091	3.23374	138.218	27.8173	92.1834	19149.1	1	2.0112
77	kegg_pathway_294	T cell receptor signaling pathway	6.92E-35	8.26E-34	4.44E-21	1.14E-18	1.27E-19	3.59E-09	1.49007	1.49007	BCC * 0 up vs Healthy * 0	1.30566	1.70053	3.01E-47	3.08897	3.08897	BCC * 1 up vs Healthy * 0	2.65702	3.59115	155.561	42.1168	90.0441	18365.4	1	2.07304
71	kegg_pathway_22	PD-L1 expression and PD-1 checkpoint pathway in cancer	1.71E-29	8.80E-29	5.21E-21	1.34E-18	1.34E-19	7.70E-07	1.40037	1.40037	BCC * 0 up vs Healthy * 0	1.22562	1.60004	3.90E-42	2.91926	2.91926	BCC * 1 up vs Healthy * 0	2.50767	3.3984	130.013	55.9991	89.8262	15892.3	1	2.08463
79	kegg_pathway_233	Choline metabolism in cancer	4.20E-27	1.72E-26	1.27E-20	3.28E-18	2.99E-19	5.87E-06	1.32867	1.32867	BCC * 0 up vs Healthy * 0	1.17516	1.50222	1.23E-39	2.59452	2.59452	BCC * 1 up vs Healthy * 0	2.25561	2.98434	118.377	32.4924	87.8691	16694.5	1	1.95272
63	kegg_pathway_207	Th1 and Th2 cell differentiation	1.39E-28	6.52E-28	2.84E-20	7.31E-18	6.10E-19	1.06E-06	1.4401	1.4401	BCC * 0 up vs Healthy * 0	1.24426	1.66675	1.06E-40	3.17508	3.17508	BCC * 1 up vs Healthy * 0	2.68767	3.75087	126.009	47.3028	86.5365	15044	1	2.20476
86	kegg_pathway_105	JAK-STAT signaling pathway	8.07E-38	1.49E-36	3.84E-20	9.90E-18	7.62E-19	6.91E-11	1.51622	1.51622	BCC * 0 up vs Healthy * 0	1.33842	1.71763	2.86E-49	2.9655	2.9655	BCC * 1 up vs Healthy * 0	2.57239	3.41869	169.21	46.1095	85.5357	20422.3	1	1.95585
77	kegg_pathway_90	Small cell lung cancer	2.38E-36	4.10E-35	5.87E-20	1.51E-17	1.02E-18	2.76E-10	1.51023	1.51023	BCC * 0 up vs Healthy * 0	1.32924	1.71585	9.70E-48	2.9916	2.9916	BCC * 1 up vs Healthy * 0	2.58639	3.46029	162.594	28.1091	84.7955	17145.5	1	1.98089
78	kegg_pathway_211	Colorectal cancer	4.82E-35	6.22E-34	5.91E-20	1.53E-17	1.02E-18	1.15E-09	1.4691	1.4691	BCC * 0 up vs Healthy * 0	1.29839	1.66225	1.47E-46	2.84618	2.84618	BCC * 1 up vs Healthy * 0	2.47228	3.27662	156.268	31.1442	84.7658	16474.3	1	1.93736
84	kegg_pathway_255	C-type lectin receptor signaling pathway	5.14E-32	3.90E-31	1.30E-19	3.34E-17	2.08E-18	2.19E-08	1.44558	1.44558	BCC * 0 up vs Healthy * 0	1.27088	1.64429	1.47E-43	2.86132	2.86132	BCC * 1 up vs Healthy * 0	2.47051	3.31394	141.547	40.5813	83.0951	20776	1	1.97936
96	kegg_pathway_157	Oocyte meiosis	1.46E-39	4.71E-38	1.37E-19	3.54E-17	2.08E-18	6.07E-12	1.54561	1.54561	BCC * 0 up vs Healthy * 0	1.36572	1.7492	1.87E-50	2.97554	2.97554	BCC * 1 up vs Healthy * 0	2.58402	3.42639	177.121	38.8784	82.8537	25048.5	1	1.92516
80	kegg_pathway_223	Ribosome biogenesis in eukaryotes	2.09E-27	8.85E-27	2.34E-19	6.04E-17	3.34E-18	1.83E-06	1.33228	1.33228	BCC * 0 up vs Healthy * 0	1.18437	1.49865	4.78E-39	2.47525	2.47525	BCC * 1 up vs Healthy * 0	2.16446	2.83066	119.782	65.227	81.9465	15728.2	1	1.85791
68	kegg_pathway_109	Toll-like receptor signaling pathway	1.03E-27	4.59E-27	2.46E-19	6.34E-17	3.34E-18	1.28E-06	1.45463	1.45463	BCC * 0 up vs Healthy * 0	1.25028	1.69239	2.95E-39	3.22856	3.22856	BCC * 1 up vs Healthy * 0	2.71673	3.83681	121.632	56.399	82.0315	18803.1	1	2.21951
83	kegg_pathway_244	AGE-RAGE signaling pathway in diabetic complications	6.73E-45	4.99E-43	3.56E-19	9.19E-17	4.59E-18	6.66E-15	1.65031	1.65031	BCC * 0 up vs Healthy * 0	1.45566	1.87098	9.36E-55	3.18373	3.18373	BCC * 1 up vs Healthy * 0	2.75926	3.67352	203.559	39.4462	81.0618	19258.4	1	1.92917
96	kegg_pathway_94	Yersinia infection	1.38E-33	1.32E-32	3.80E-19	9.81E-17	4.61E-18	2.93E-09	1.40334	1.40334	BCC * 0 up vs Healthy * 0	1.25506	1.56914	1.04E-44	2.51585	2.51585	BCC * 1 up vs Healthy * 0	2.21507	2.85746	148.637	51.9936	80.799	20401.2	1	1.79276
60	kegg_pathway_239	Mitophagy - animal	1.82E-27	7.82E-27	3.93E-19	1.01E-16	4.61E-18	1.35E-06	1.41386	1.41386	BCC * 0 up vs Healthy * 0	1.22894	1.62661	8.00E-39	2.9473	2.9473	BCC * 1 up vs Healthy * 0	2.51198	3.45807	120.803	33.505	81.2325	12547.6	1	2.08458
90	kegg_pathway_212	Insulin resistance	2.74E-26	1.03E-25	6.00E-19	1.55E-16	6.73E-18	4.11E-06	1.31668	1.31668	BCC * 0 up vs Healthy * 0	1.17137	1.48001	9.74E-38	2.4184	2.4184	BCC * 1 up vs Healthy * 0	2.11653	2.76333	114.274	43.4376	79.934	19660.6	1	1.83674
60	kegg_pathway_46	B cell receptor signaling pathway	1.23E-22	3.61E-22	8.95E-19	2.31E-16	9.62E-18	0.000100174	1.33453	1.33453	BCC * 0 up vs Healthy * 0	1.15414	1.54311	5.68E-34	2.83412	2.83412	BCC * 1 up vs Healthy * 0	2.40163	3.34448	97.7756	57.9676	79.5544	13468.9	1	2.12368
92	kegg_pathway_140	Purine metabolism	7.04E-35	8.26E-34	1.04E-18	2.68E-16	1.07E-17	4.74E-10	1.54659	1.54659	BCC * 0 up vs Healthy * 0	1.34869	1.77353	1.57E-45	3.13594	3.13594	BCC * 1 up vs Healthy * 0	2.68268	3.66579	154.908	24.8283	78.8096	28166.6	1	2.02765
74	kegg_pathway_272	Fc gamma R-mediated phagocytosis	2.45E-27	1.02E-26	1.08E-18	2.78E-16	1.07E-17	1.18E-06	1.39346	1.39346	BCC * 0 up vs Healthy * 0	1.2192	1.59263	1.76E-38	2.77873	2.77873	BCC * 1 up vs Healthy * 0	2.38613	3.23594	119.629	34.3167	78.9345	17343.9	1	1.99412
77	kegg_pathway_153	Th17 cell differentiation	7.47E-38	1.48E-36	1.20E-18	3.11E-16	1.14E-17	1.42E-11	1.58473	1.58473	BCC * 0 up vs Healthy * 0	1.3872	1.8104	4.55E-48	3.14899	3.14899	BCC * 1 up vs Healthy * 0	2.7055	3.66517	169.842	57.7948	78.6689	18649.6	1	1.98708
85	kegg_pathway_158	Prostate cancer	7.74E-45	4.99E-43	1.24E-18	3.20E-16	1.14E-17	3.90E-15	1.56902	1.56902	BCC * 0 up vs Healthy * 0	1.40294	1.75477	2.92E-54	2.79262	2.79262	BCC * 1 up vs Healthy * 0	2.45816	3.1726	203.122	48.47	78.515	16053	1	1.77985
60	kegg_pathway_120	Epithelial cell signaling in Helicobacter pylori infection	5.43E-19	1.33E-18	1.35E-18	3.48E-16	1.20E-17	0.00198911	1.26563	1.26563	BCC * 0 up vs Healthy * 0	1.09016	1.46934	2.89E-30	2.73321	2.73321	BCC * 1 up vs Healthy * 0	2.30554	3.24022	80.5742	59.9374	78.717	14224.5	1	2.15956
95	kegg_pathway_254	Dopaminergic synapse	4.14E-18	9.89E-18	2.00E-18	5.15E-16	1.67E-17	0.0037469	1.19658	1.19658	BCC * 0 up vs Healthy * 0	1.05988	1.35092	2.25E-29	2.22646	2.22646	BCC * 1 up vs Healthy * 0	1.93885	2.55673	75.9948	39.3721	77.4654	23577.5	1	1.86069
74	kegg_pathway_84	Chagas disease (American trypanosomiasis)	2.19E-31	1.53E-30	2.01E-18	5.18E-16	1.67E-17	1.46E-08	1.49819	1.49819	BCC * 0 up vs Healthy * 0	1.30309	1.7225	4.88E-42	3.06268	3.06268	BCC * 1 up vs Healthy * 0	2.61225	3.59077	138.923	43.1759	77.6747	18915.8	1	2.04425
73	kegg_pathway_282	Amoebiasis	7.53E-33	6.47E-32	2.38E-18	6.15E-16	1.92E-17	2.80E-09	1.51419	1.51419	BCC * 0 up vs Healthy * 0	1.32103	1.7356	2.60E-43	3.04281	3.04281	BCC * 1 up vs Healthy * 0	2.60434	3.5551	145.984	52.7496	77.3408	17612.2	1	2.00953
93	kegg_pathway_260	Relaxin signaling pathway	4.64E-41	2.00E-39	2.49E-18	6.41E-16	1.94E-17	2.77E-13	1.55509	1.55509	BCC * 0 up vs Healthy * 0	1.3819	1.74999	9.49E-51	2.84124	2.84124	BCC * 1 up vs Healthy * 0	2.48336	3.25069	184.434	38.5754	77.0396	21404.9	1	1.82706
69	kegg_pathway_95	EGFR tyrosine kinase inhibitor resistance	4.29E-20	1.14E-19	2.62E-18	6.75E-16	1.99E-17	0.000701416	1.25249	1.25249	BCC * 0 up vs Healthy * 0	1.09968	1.42653	3.22E-31	2.43496	2.43496	BCC * 1 up vs Healthy * 0	2.09924	2.82436	85.5679	36.2502	77.2072	14301.7	1	1.9441
95	kegg_pathway_65	Platelet activation	3.95E-25	1.34E-24	3.70E-18	9.55E-16	2.73E-17	7.18E-06	1.30786	1.30786	BCC * 0 up vs Healthy * 0	1.16336	1.4703	4.30E-36	2.36981	2.36981	BCC * 1 up vs Healthy * 0	2.07367	2.70823	108.741	45.1082	76.2206	21959.2	1	1.81198
56	kegg_pathway_222	Peroxisome	3.58E-21	1.02E-20	5.61E-18	1.45E-15	4.02E-17	0.000223756	1.35381	1.35381	BCC * 0 up vs Healthy * 0	1.15283	1.58984	5.40E-32	3.05553	3.05553	BCC * 1 up vs Healthy * 0	2.54396	3.66998	90.9678	25.6473	75.8986	14365.6	1	2.25699
89	kegg_pathway_80	Growth hormone synthesis, secretion and action	6.11E-31	3.94E-30	7.38E-18	1.90E-15	5.14E-17	1.54E-08	1.39859	1.39859	BCC * 0 up vs Healthy * 0	1.24542	1.57061	2.81E-41	2.50727	2.50727	BCC * 1 up vs Healthy * 0	2.19666	2.8618	136.282	40.1813	74.8816	18917.6	1	1.79271
78	kegg_pathway_265	NF-kappa B signaling pathway	4.10E-34	4.24E-33	7.88E-18	2.03E-15	5.35E-17	4.40E-10	1.58044	1.58044	BCC * 0 up vs Healthy * 0	1.36932	1.82412	4.39E-44	3.25159	3.25159	BCC * 1 up vs Healthy * 0	2.76117	3.82912	151.806	46.9249	74.8583	22200.1	1	2.0574
58	kegg_pathway_26	Acute myeloid leukemia	8.72E-27	3.41E-26	9.83E-18	2.54E-15	6.50E-17	9.06E-07	1.44676	1.44676	BCC * 0 up vs Healthy * 0	1.24887	1.676	3.54E-37	3.02991	3.02991	BCC * 1 up vs Healthy * 0	2.56211	3.58312	117.64	35.3785	74.7118	12909.5	1	2.09427
88	kegg_pathway_15	Cell adhesion molecules (CAMs)	5.43E-46	1.40E-43	4.83E-17	1.25E-14	3.12E-16	1.35E-16	1.82901	1.82901	BCC * 0 up vs Healthy * 0	1.58614	2.10908	6.58E-54	3.6783	3.6783	BCC * 1 up vs Healthy * 0	3.12678	4.32711	208.516	46.8259	71.1066	27902.5	1	2.01109
48	kegg_pathway_170	Antigen processing and presentation	4.76E-34	4.72E-33	5.39E-17	1.39E-14	3.39E-16	1.47E-10	1.6973	1.6973	BCC * 0 up vs Healthy * 0	1.44484	1.99388	4.16E-43	3.7456	3.7456	BCC * 1 up vs Healthy * 0	3.11729	4.50053	153.748	66.1399	71.4756	10595.2	1	2.2068
78	kegg_pathway_248	Endocrine resistance	2.27E-26	8.61E-26	6.21E-17	1.60E-14	3.81E-16	8.03E-07	1.38519	1.38519	BCC * 0 up vs Healthy * 0	1.21729	1.57625	2.53E-36	2.60535	2.60535	BCC * 1 up vs Healthy * 0	2.24846	3.01888	114.937	35.5456	70.6906	18025.8	1	1.88086
58	kegg_pathway_96	Salmonella infection	2.89E-26	1.07E-25	1.56E-16	4.02E-14	9.36E-16	5.91E-07	1.4306	1.4306	BCC * 0 up vs Healthy * 0	1.24343	1.64595	7.96E-36	2.81736	2.81736	BCC * 1 up vs Healthy * 0	2.40108	3.3058	115.145	84.9891	69.093	11733.2	1	1.96936
65	kegg_pathway_299	Renal cell carcinoma	8.83E-25	2.96E-24	1.70E-16	4.38E-14	9.90E-16	2.72E-06	1.3633	1.3633	BCC * 0 up vs Healthy * 0	1.19798	1.55144	1.84E-34	2.54324	2.54324	BCC * 1 up vs Healthy * 0	2.19471	2.94713	107.787	23.2164	68.8117	12526.5	1	1.8655
61	kegg_pathway_251	Bacterial invasion of epithelial cells	9.72E-32	6.96E-31	1.73E-16	4.45E-14	9.90E-16	1.50E-09	1.46257	1.46257	BCC * 0 up vs Healthy * 0	1.29345	1.6538	8.60E-41	2.64584	2.64584	BCC * 1 up vs Healthy * 0	2.29995	3.04376	141.307	46.0342	68.8379	9967.19	1	1.80903
54	kegg_pathway_183	Pertussis	3.31E-30	1.78E-29	2.05E-16	5.28E-14	1.15E-15	7.29E-09	1.69496	1.69496	BCC * 0 up vs Healthy * 0	1.4183	2.02558	2.68E-39	3.99838	3.99838	BCC * 1 up vs Healthy * 0	3.26321	4.89918	134.378	57.2367	68.6167	16423.1	1	2.35898
65	kegg_pathway_39	Natural killer cell mediated cytotoxicity	1.10E-34	1.19E-33	2.10E-16	5.43E-14	1.15E-15	4.80E-11	1.6299	1.6299	BCC * 0 up vs Healthy * 0	1.40984	1.88431	2.24E-43	3.27367	3.27367	BCC * 1 up vs Healthy * 0	2.77469	3.86237	155.287	58.6325	68.3791	15769.2	1	2.00851
54	kegg_pathway_88	Hematopoietic cell lineage	7.06E-31	4.45E-30	3.20E-16	8.26E-14	1.72E-15	2.84E-09	1.71383	1.71383	BCC * 0 up vs Healthy * 0	1.43565	2.04592	9.45E-40	3.99905	3.99905	BCC * 1 up vs Healthy * 0	3.26779	4.89394	137.632	50.5721	67.7053	16223.7	1	2.3334
49	kegg_pathway_301	Fatty acid metabolism	4.71E-15	9.57E-15	4.54E-16	1.17E-13	2.39E-15	0.0124412	1.24784	1.24784	BCC * 0 up vs Healthy * 0	1.049	1.48436	1.20E-24	2.85209	2.85209	BCC * 1 up vs Healthy * 0	2.33999	3.47626	62.3408	29.4307	67.102	12827.3	1	2.28562
81	kegg_pathway_291	Glucagon signaling pathway	6.44E-33	5.73E-32	1.01E-15	2.62E-13	5.23E-15	2.07E-10	1.51423	1.51423	BCC * 0 up vs Healthy * 0	1.33284	1.72031	2.36E-41	2.75471	2.75471	BCC * 1 up vs Healthy * 0	2.38174	3.18608	145.958	44.6739	65.0423	18957.4	1	1.81922
51	kegg_pathway_286	Leishmaniasis	8.94E-30	4.70E-29	1.20E-15	3.10E-13	6.07E-15	5.46E-09	1.73497	1.73497	BCC * 0 up vs Healthy * 0	1.44267	2.08648	2.72E-38	4.12183	4.12183	BCC * 1 up vs Healthy * 0	3.33991	5.0868	132.517	35.8422	65.0803	15699.9	1	2.37574
69	kegg_pathway_167	Pancreatic cancer	1.25E-28	5.97E-28	1.33E-15	3.43E-13	6.60E-15	2.20E-08	1.45885	1.45885	BCC * 0 up vs Healthy * 0	1.27851	1.66462	2.34E-37	2.70301	2.70301	BCC * 1 up vs Healthy * 0	2.32547	3.14185	125.966	33.0681	64.6077	14708.3	1	1.85284
43	kegg_pathway_322	Proteasome	2.73E-23	8.28E-23	1.59E-15	4.11E-13	7.75E-15	5.10E-06	1.43265	1.43265	BCC * 0 up vs Healthy * 0	1.228	1.67141	3.25E-32	2.94542	2.94542	BCC * 1 up vs Healthy * 0	2.47071	3.51135	101.703	17.5309	64.6921	7787.77	1	2.05592
86	kegg_pathway_52	TNF signaling pathway	8.18E-40	3.02E-38	1.77E-15	4.56E-13	8.39E-15	4.12E-14	1.63704	1.63704	BCC * 0 up vs Healthy * 0	1.44129	1.85937	3.28E-47	2.95898	2.95898	BCC * 1 up vs Healthy * 0	2.55906	3.42138	178.791	43.1469	63.8896	21290.2	1	1.80752
70	kegg_pathway_31	TGF-beta signaling pathway	9.67E-45	4.99E-43	1.79E-15	4.62E-13	8.39E-15	6.41E-17	1.80991	1.80991	BCC * 0 up vs Healthy * 0	1.57608	2.07842	2.52E-51	3.44451	3.44451	BCC * 1 up vs Healthy * 0	2.94191	4.03298	203.906	42.956	63.9995	16638	1	1.90314
81	kegg_pathway_25	Leukocyte transendothelial migration	2.67E-35	3.83E-34	2.48E-15	6.41E-13	1.12E-14	8.17E-12	1.58561	1.58561	BCC * 0 up vs Healthy * 0	1.38988	1.8089	3.90E-43	2.91613	2.91613	BCC * 1 up vs Healthy * 0	2.50939	3.3888	157.355	68.9154	63.2436	20212.3	1	1.83912
95	kegg_pathway_103	Alcoholism	3.09E-36	4.98E-35	2.48E-15	6.41E-13	1.12E-14	2.91E-12	1.56319	1.56319	BCC * 0 up vs Healthy * 0	1.37945	1.77139	5.18E-44	2.78598	2.78598	BCC * 1 up vs Healthy * 0	2.41581	3.21288	161.276	58.774	63.1522	25048.6	1	1.78224
87	kegg_pathway_114	Vascular smooth muscle contraction	1.66E-27	7.28E-27	2.66E-15	6.87E-13	1.18E-14	6.15E-08	1.42104	1.42104	BCC * 0 up vs Healthy * 0	1.25159	1.61343	3.55E-36	2.55428	2.55428	BCC * 1 up vs Healthy * 0	2.21001	2.95218	120.076	57.5192	63.0624	21660.2	1	1.79747
71	kegg_pathway_168	Progesterone-mediated oocyte maturation	2.25E-28	1.04E-27	2.88E-15	7.44E-13	1.26E-14	2.14E-08	1.5237	1.5237	BCC * 0 up vs Healthy * 0	1.31534	1.76507	7.09E-37	3.00409	3.00409	BCC * 1 up vs Healthy * 0	2.54039	3.55244	124.671	29.1477	63.0281	19341.4	1	1.97158
63	kegg_pathway_91	Inositol phosphate metabolism	1.59E-24	5.25E-24	6.24E-15	1.61E-12	2.68E-14	9.82E-07	1.46539	1.46539	BCC * 0 up vs Healthy * 0	1.25787	1.70714	4.53E-33	2.94099	2.94099	BCC * 1 up vs Healthy * 0	2.47104	3.5003	106.644	21.4311	61.5577	16418.7	1	2.00697
64	kegg_pathway_71	ECM-receptor interaction	4.73E-35	6.22E-34	9.06E-15	2.34E-12	3.83E-14	4.89E-12	1.70207	1.70207	BCC * 0 up vs Healthy * 0	1.46461	1.97802	2.39E-42	3.36373	3.36373	BCC * 1 up vs Healthy * 0	2.83413	3.99229	157.137	44.411	60.7955	16405.7	1	1.97626
38	kegg_pathway_256	Valine, leucine and isoleucine degradation	1.90E-20	5.22E-20	1.18E-14	3.05E-12	4.93E-14	4.46E-05	1.47657	1.47657	BCC * 0 up vs Healthy * 0	1.22505	1.77972	6.75E-29	3.44072	3.44072	BCC * 1 up vs Healthy * 0	2.78088	4.25712	88.3324	18.254	60.7391	8923.17	1	2.33021
57	kegg_pathway_240	Rheumatoid arthritis	1.27E-30	7.28E-30	1.30E-14	3.36E-12	5.33E-14	7.65E-10	1.73342	1.73342	BCC * 0 up vs Healthy * 0	1.45569	2.06413	2.77E-38	3.80959	3.80959	BCC * 1 up vs Healthy * 0	3.12187	4.64882	136.176	50.2392	60.1536	17571.7	1	2.19773
57	kegg_pathway_229	Shigellosis	6.68E-24	2.13E-23	1.36E-14	3.51E-12	5.49E-14	1.38E-06	1.40361	1.40361	BCC * 0 up vs Healthy * 0	1.22346	1.61028	3.27E-32	2.60647	2.60647	BCC * 1 up vs Healthy * 0	2.22861	3.04838	103.899	52.4157	60.0598	10873.8	1	1.85698
78	kegg_pathway_202	Parathyroid hormone synthesis, secretion and action	3.23E-20	8.77E-20	1.40E-14	3.60E-12	5.54E-14	6.10E-05	1.2899	1.2899	BCC * 0 up vs Healthy * 0	1.13909	1.46067	7.67E-29	2.2562	2.2562	BCC * 1 up vs Healthy * 0	1.95799	2.59983	85.9941	50.7586	59.8011	16691.7	1	1.74913
75	kegg_pathway_241	ErbB signaling pathway	9.49E-17	2.13E-16	1.80E-14	4.64E-12	7.03E-14	0.00138163	1.24018	1.24018	BCC * 0 up vs Healthy * 0	1.087	1.41496	2.09E-25	2.23829	2.23829	BCC * 1 up vs Healthy * 0	1.9259	2.60136	69.866	21.505	59.3171	17350.5	1	1.80481
67	kegg_pathway_317	Gap junction	2.56E-24	8.35E-24	2.47E-14	6.37E-12	9.51E-14	7.43E-07	1.45676	1.45676	BCC * 0 up vs Healthy * 0	1.25549	1.6903	1.88E-32	2.8261	2.8261	BCC * 1 up vs Healthy * 0	2.3854	3.34823	105.533	45.3385	58.7474	17609.1	1	1.93999
70	kegg_pathway_283	RNA degradation	8.43E-32	6.22E-31	3.33E-14	8.58E-12	1.26E-13	1.37E-10	1.50811	1.50811	BCC * 0 up vs Healthy * 0	1.33085	1.70898	4.52E-39	2.62525	2.62525	BCC * 1 up vs Healthy * 0	2.27643	3.02752	141.095	43.0017	58.1223	13594	1	1.74075
43	kegg_pathway_29	Notch signaling pathway	4.67E-20	1.23E-19	4.55E-14	1.17E-11	1.70E-13	4.40E-05	1.38328	1.38328	BCC * 0 up vs Healthy * 0	1.18421	1.61582	3.61E-28	2.74993	2.74993	BCC * 1 up vs Healthy * 0	2.30346	3.28294	86.1801	41.2109	57.863	7913.74	1	1.98798
51	kegg_pathway_333	Prolactin signaling pathway	1.34E-17	3.05E-17	4.63E-14	1.19E-11	1.70E-13	0.00048069	1.32729	1.32729	BCC * 0 up vs Healthy * 0	1.13241	1.5557	7.03E-26	2.67587	2.67587	BCC * 1 up vs Healthy * 0	2.23273	3.20696	74.2459	33.2183	57.6786	11630.5	1	2.01604
75	kegg_pathway_7	Longevity regulating pathway	1.06E-30	6.20E-30	5.10E-14	1.32E-11	1.85E-13	4.25E-10	1.48993	1.48993	BCC * 0 up vs Healthy * 0	1.31514	1.68797	5.65E-38	2.57973	2.57973	BCC * 1 up vs Healthy * 0	2.23759	2.97418	135.616	26.7786	57.2259	15545.2	1	1.73144
50	kegg_pathway_195	PPAR signaling pathway	1.68E-13	3.08E-13	7.51E-14	1.94E-11	2.69E-13	0.0144448	1.25342	1.25342	BCC * 0 up vs Healthy * 0	1.04596	1.50203	1.08E-21	2.768	2.768	BCC * 1 up vs Healthy * 0	2.25199	3.40224	55.0864	40.9486	56.715	14515.1	1	2.20836
51	kegg_pathway_174	Viral protein interaction with cytokine and cytokine receptor	1.58E-23	4.85E-23	9.13E-14	2.36E-11	3.23E-13	9.68E-07	1.61527	1.61527	BCC * 0 up vs Healthy * 0	1.33388	1.95603	3.24E-31	3.72309	3.72309	BCC * 1 up vs Healthy * 0	2.99311	4.63112	102.381	55.1847	56.3045	16900	1	2.30493
54	kegg_pathway_292	Central carbon metabolism in cancer	8.49E-31	5.21E-30	1.31E-13	3.38E-11	4.56E-13	1.99E-10	1.64489	1.64489	BCC * 0 up vs Healthy * 0	1.41198	1.9162	1.34E-37	3.18736	3.18736	BCC * 1 up vs Healthy * 0	2.67813	3.79343	137.244	35.3914	55.5369	12055.5	1	1.93773
70	kegg_pathway_124	Chronic myeloid leukemia	7.65E-35	8.58E-34	1.38E-13	3.57E-11	4.76E-13	1.60E-12	1.59769	1.59769	BCC * 0 up vs Healthy * 0	1.40368	1.81851	3.40E-41	2.79598	2.79598	BCC * 1 up vs Healthy * 0	2.41229	3.2407	155.733	26.1105	55.2651	14571.9	1	1.75001
59	kegg_pathway_121	Non-small cell lung cancer	4.99E-23	1.48E-22	1.55E-13	3.99E-11	5.25E-13	1.42E-06	1.42474	1.42474	BCC * 0 up vs Healthy * 0	1.23419	1.64471	1.24E-30	2.64824	2.64824	BCC * 1 up vs Healthy * 0	2.24834	3.11926	99.6709	31.4858	55.1406	12729.3	1	1.85875
66	kegg_pathway_188	Adherens junction	2.35E-30	1.29E-29	2.59E-13	6.68E-11	8.67E-13	2.73E-10	1.45878	1.45878	BCC * 0 up vs Healthy * 0	1.29793	1.63956	4.82E-37	2.40367	2.40367	BCC * 1 up vs Healthy * 0	2.1039	2.74616	134.359	68.1032	54.041	10549.1	1	1.64773
78	kegg_pathway_113	Melanogenesis	8.19E-33	6.61E-32	2.64E-13	6.80E-11	8.72E-13	1.50E-11	1.58814	1.58814	BCC * 0 up vs Healthy * 0	1.3891	1.81571	3.11E-39	2.81331	2.81331	BCC * 1 up vs Healthy * 0	2.41497	3.27737	145.581	43.0412	53.9206	19360.9	1	1.77145
54	kegg_pathway_83	Endometrial cancer	6.02E-22	1.73E-21	3.13E-13	8.07E-11	1.02E-12	3.37E-06	1.4226	1.4226	BCC * 0 up vs Healthy * 0	1.22644	1.65014	2.18E-29	2.67813	2.67813	BCC * 1 up vs Healthy * 0	2.26132	3.17177	94.7123	32.1896	53.7804	11385.5	1	1.88256
76	kegg_pathway_10	GnRH signaling pathway	1.87E-18	4.52E-18	3.21E-13	8.28E-11	1.03E-12	0.000125706	1.29216	1.29216	BCC * 0 up vs Healthy * 0	1.13363	1.47286	3.40E-26	2.25521	2.25521	BCC * 1 up vs Healthy * 0	1.94256	2.61819	77.7878	40.0875	53.5394	17561.2	1	1.7453
56	kegg_pathway_154	Melanoma	1.04E-30	6.20E-30	4.66E-13	1.20E-10	1.48E-12	1.19E-10	1.65792	1.65792	BCC * 0 up vs Healthy * 0	1.42238	1.93246	4.43E-37	3.17055	3.17055	BCC * 1 up vs Healthy * 0	2.66231	3.77581	136.675	46.6726	52.9576	13060.4	1	1.91237
44	kegg_pathway_252	Complement and coagulation cascades	8.21E-24	2.55E-23	5.11E-13	1.32E-10	1.61E-12	3.35E-07	1.78983	1.78983	BCC * 0 up vs Healthy * 0	1.43219	2.23678	7.45E-31	4.59518	4.59518	BCC * 1 up vs Healthy * 0	3.56387	5.92495	104.152	27.1766	52.9386	17054.9	1	2.56738
52	kegg_pathway_204	Fc epsilon RI signaling pathway	1.70E-19	4.29E-19	5.53E-13	1.43E-10	1.72E-12	3.51E-05	1.40116	1.40116	BCC * 0 up vs Healthy * 0	1.19455	1.6435	6.28E-27	2.74659	2.74659	BCC * 1 up vs Healthy * 0	2.2898	3.29449	83.1661	35.6445	52.658	12204.5	1	1.96023
64	kegg_pathway_309	Glioma	1.64E-30	9.19E-30	6.80E-13	1.75E-10	2.09E-12	1.36E-10	1.56309	1.56309	BCC * 0 up vs Healthy * 0	1.36451	1.79058	8.11E-37	2.76505	2.76505	BCC * 1 up vs Healthy * 0	2.36822	3.22838	135.216	42.5512	52.1229	13416.2	1	1.76896
64	kegg_pathway_150	Glycerophospholipid metabolism	3.70E-21	1.04E-20	1.22E-12	3.14E-10	3.70E-12	4.87E-06	1.41623	1.41623	BCC * 0 up vs Healthy * 0	1.22018	1.64377	2.90E-28	2.62857	2.62857	BCC * 1 up vs Healthy * 0	2.21789	3.11529	90.6775	21.7597	50.9556	16133	1	1.85603
57	kegg_pathway_280	Aminoacyl-tRNA biosynthesis	3.63E-12	6.13E-12	1.26E-12	3.25E-10	3.78E-12	0.0228376	1.16119	1.16119	BCC * 0 up vs Healthy * 0	1.021	1.32064	1.37E-19	1.9807	1.9807	BCC * 1 up vs Healthy * 0	1.71043	2.29368	48.827	44.4628	50.9485	9541.37	1	1.70575
35	kegg_pathway_288	Amino sugar and nucleotide sugar metabolism	2.61E-24	8.41E-24	1.39E-12	3.59E-10	4.12E-12	1.10E-07	1.7745	1.7745	BCC * 0 up vs Healthy * 0	1.43718	2.19099	7.18E-31	4.26126	4.26126	BCC * 1 up vs Healthy * 0	3.35073	5.41923	107.365	23.1247	51.1049	9647.24	1	2.40139
43	kegg_pathway_238	Viral myocarditis	6.09E-29	2.96E-28	1.63E-12	4.22E-10	4.79E-12	4.57E-10	1.74459	1.74459	BCC * 0 up vs Healthy * 0	1.4658	2.07641	5.62E-35	3.58447	3.58447	BCC * 1 up vs Healthy * 0	2.93903	4.37164	129.199	74.3111	50.6077	9937.54	1	2.05462
45	kegg_pathway_131	Glycolysis / Gluconeogenesis	1.60E-26	6.15E-26	1.80E-12	4.64E-10	5.21E-12	8.42E-09	1.72283	1.72283	BCC * 0 up vs Healthy * 0	1.43276	2.07162	7.58E-33	3.68675	3.68675	BCC * 1 up vs Healthy * 0	2.9878	4.54922	117.202	47.618	50.3829	12203	1	2.13994
55	kegg_pathway_51	Systemic lupus erythematosus	8.12E-33	6.61E-32	2.43E-12	6.27E-10	6.97E-12	3.49E-12	1.91683	1.91683	BCC * 0 up vs Healthy * 0	1.59721	2.30041	2.83E-38	4.04711	4.04711	BCC * 1 up vs Healthy * 0	3.28714	4.98278	146.986	52.696	49.651	17853.4	1	2.11136
31	kegg_pathway_48	Fatty acid degradation	1.04E-10	1.58E-10	3.27E-12	8.44E-10	9.27E-12	0.0566328	1.24055	1.24055	BCC * 0 up vs Healthy * 0	-1.00612	1.54838	9.51E-18	3.07001	3.07001	BCC * 1 up vs Healthy * 0	2.38442	3.95271	42.4507	24.1244	49.4784	8361.4	1	2.47472
59	kegg_pathway_191	Platinum drug resistance	5.91E-26	2.12E-25	4.46E-12	1.15E-09	1.25E-11	1.23E-08	1.53329	1.53329	BCC * 0 up vs Healthy * 0	1.32415	1.77547	4.07E-32	2.77486	2.77486	BCC * 1 up vs Healthy * 0	2.34761	3.27987	113.613	30.7538	48.3981	13279.2	1	1.80974
52	kegg_pathway_205	Longevity regulating pathway - multiple species	3.06E-29	1.55E-28	4.50E-12	1.16E-09	1.25E-11	2.14E-10	1.64747	1.64747	BCC * 0 up vs Healthy * 0	1.41316	1.92062	6.03E-35	3.06506	3.06506	BCC * 1 up vs Healthy * 0	2.57321	3.65093	129.845	28.1666	48.4485	11286	1	1.86046
50	kegg_pathway_262	Staphylococcus aureus infection	4.42E-27	1.78E-26	5.23E-12	1.35E-09	1.43E-11	2.73E-09	1.87051	1.87051	BCC * 0 up vs Healthy * 0	1.52293	2.29742	5.35E-33	4.28758	4.28758	BCC * 1 up vs Healthy * 0	3.3917	5.42011	119.532	63.9684	48.169	18735.8	1	2.2922
65	kegg_pathway_217	Cardiac muscle contraction	5.77E-20	1.50E-19	5.86E-12	1.51E-09	1.59E-11	9.61E-06	1.40916	1.40916	BCC * 0 up vs Healthy * 0	1.21085	1.63996	1.17E-26	2.59299	2.59299	BCC * 1 up vs Healthy * 0	2.1812	3.08251	85.043	111.214	47.8105	17244.5	1	1.8401
56	kegg_pathway_101	Adipocytokine signaling pathway	1.28E-17	2.96E-17	5.94E-12	1.53E-09	1.60E-11	0.000106958	1.37623	1.37623	BCC * 0 up vs Healthy * 0	1.17115	1.61722	1.92E-24	2.63357	2.63357	BCC * 1 up vs Healthy * 0	2.19101	3.16553	74.2108	35.8799	47.8513	14483.1	1	1.91361
44	kegg_pathway_261	RIG-I-like receptor signaling pathway	1.46E-13	2.70E-13	6.51E-12	1.68E-09	1.73E-11	0.00480748	1.2899	1.2899	BCC * 0 up vs Healthy * 0	1.08081	1.53942	1.74E-20	2.62581	2.62581	BCC * 1 up vs Healthy * 0	2.14632	3.21243	55.4699	41.6788	47.8049	10734	1	2.03567
66	kegg_pathway_312	Inflammatory mediator regulation of TRP channels	3.73E-19	9.26E-19	1.48E-11	3.82E-09	3.90E-11	1.61E-05	1.3793	1.3793	BCC * 0 up vs Healthy * 0	1.19202	1.596	1.31E-25	2.45169	2.45169	BCC * 1 up vs Healthy * 0	2.0759	2.89551	81.2165	37.6286	45.9524	16458.1	1	1.77749
28	kegg_pathway_78	Propanoate metabolism	1.41E-11	2.29E-11	1.55E-11	4.00E-09	4.05E-11	0.0206957	1.2992	1.2992	BCC * 0 up vs Healthy * 0	1.04088	1.62161	3.43E-18	3.12442	3.12442	BCC * 1 up vs Healthy * 0	2.42662	4.02287	46.5949	22.4726	46.4016	6820.27	1	2.40488
31	kegg_pathway_6	Pyruvate metabolism	1.32E-13	2.46E-13	2.74E-11	7.07E-09	7.07E-11	0.00304887	1.39547	1.39547	BCC * 0 up vs Healthy * 0	1.11964	1.73927	4.84E-20	3.29799	3.29799	BCC * 1 up vs Healthy * 0	2.56565	4.23936	56.0375	46.7296	45.1551	8254.47	1	2.36335
39	kegg_pathway_45	Glutathione metabolism	3.89E-20	1.05E-19	2.80E-11	7.22E-09	7.15E-11	3.79E-06	1.66094	1.66094	BCC * 0 up vs Healthy * 0	1.34025	2.05836	3.57E-26	3.83219	3.83219	BCC * 1 up vs Healthy * 0	3.00067	4.89414	86.7752	20.5247	44.9478	12405.9	1	2.30724
44	kegg_pathway_138	Vibrio cholerae infection	3.45E-25	1.19E-24	3.13E-11	8.08E-09	7.92E-11	1.04E-08	1.62707	1.62707	BCC * 0 up vs Healthy * 0	1.37822	1.92084	1.17E-30	3.10046	3.10046	BCC * 1 up vs Healthy * 0	2.56587	3.74643	110.805	53.853	44.6489	9455.94	1	1.90555
44	kegg_pathway_155	Pyrimidine metabolism	9.56E-26	3.33E-25	3.79E-11	9.77E-09	9.48E-11	4.76E-09	1.84446	1.84446	BCC * 0 up vs Healthy * 0	1.50401	2.26199	4.48E-31	4.06113	4.06113	BCC * 1 up vs Healthy * 0	3.21813	5.12494	113.511	26.1764	44.2683	14291	1	2.2018
69	kegg_pathway_182	Dilated cardiomyopathy (DCM)	4.64E-26	1.69E-25	5.30E-11	1.37E-08	1.32E-10	3.38E-09	1.57046	1.57046	BCC * 0 up vs Healthy * 0	1.35275	1.82322	2.37E-31	2.78163	2.78163	BCC * 1 up vs Healthy * 0	2.34641	3.29758	113.728	68.1705	43.3998	18813.4	1	1.77122
36	kegg_pathway_181	Vasopressin-regulated water reabsorption	1.82E-14	3.55E-14	5.83E-11	1.50E-08	1.43E-10	0.00109826	1.31371	1.31371	BCC * 0 up vs Healthy * 0	1.11539	1.5473	1.11E-20	2.46057	2.46057	BCC * 1 up vs Healthy * 0	2.04173	2.96531	59.9284	35.5046	43.5211	6149.95	1	1.87299
47	kegg_pathway_296	Basal cell carcinoma	3.86E-29	1.92E-28	8.30E-11	2.14E-08	2.02E-10	4.55E-11	1.8683	1.8683	BCC * 0 up vs Healthy * 0	1.55263	2.24814	9.95E-34	3.77279	3.77279	BCC * 1 up vs Healthy * 0	3.05505	4.65916	129.767	35.0444	42.6624	13416.1	1	2.01937
45	kegg_pathway_214	VEGF signaling pathway	1.09E-17	2.53E-17	9.16E-11	2.36E-08	2.21E-10	3.60E-05	1.43637	1.43637	BCC * 0 up vs Healthy * 0	1.21003	1.70504	1.35E-23	2.75076	2.75076	BCC * 1 up vs Healthy * 0	2.26228	3.34472	74.8425	32.2206	42.4867	10555.7	1	1.91508
66	kegg_pathway_306	Hypertrophic cardiomyopathy (HCM)	7.81E-26	2.76E-25	1.36E-10	3.50E-08	3.24E-10	2.68E-09	1.56699	1.56699	BCC * 0 up vs Healthy * 0	1.35208	1.81607	8.53E-31	2.72386	2.72386	BCC * 1 up vs Healthy * 0	2.30218	3.22278	112.759	71.1565	41.5475	16818.3	1	1.73828
51	kegg_pathway_37	Protein digestion and absorption	3.67E-28	1.66E-27	1.70E-10	4.39E-08	4.03E-10	1.11E-10	1.75534	1.75534	BCC * 0 up vs Healthy * 0	1.48064	2.081	1.20E-32	3.31254	3.31254	BCC * 1 up vs Healthy * 0	2.72828	4.02193	124.69	53.5931	41.192	13360.2	1	1.88712
41	kegg_pathway_33	Regulation of lipolysis in adipocytes	1.22E-19	3.15E-19	2.24E-10	5.77E-08	5.25E-10	2.81E-06	1.62942	1.62942	BCC * 0 up vs Healthy * 0	1.32907	1.99765	4.79E-25	3.47034	3.47034	BCC * 1 up vs Healthy * 0	2.75095	4.37784	84.2888	25.5422	40.7452	12368.7	1	2.1298
46	kegg_pathway_118	Renin secretion	2.81E-15	5.80E-15	2.45E-10	6.33E-08	5.70E-10	0.000317699	1.39018	1.39018	BCC * 0 up vs Healthy * 0	1.1622	1.66287	4.72E-21	2.69712	2.69712	BCC * 1 up vs Healthy * 0	2.19891	3.30821	63.4576	50.2221	40.5085	12036.2	1	1.94012
47	kegg_pathway_60	Lysine degradation	1.48E-16	3.29E-16	2.55E-10	6.57E-08	5.87E-10	8.29E-05	1.33473	1.33473	BCC * 0 up vs Healthy * 0	1.15623	1.54079	3.12E-22	2.26908	2.26908	BCC * 1 up vs Healthy * 0	1.92647	2.67263	69.4394	59.903	40.4224	8072.54	1	1.70003
60	kegg_pathway_335	Arrhythmogenic right ventricular cardiomyopathy (ARVC)	4.20E-23	1.26E-22	3.71E-10	9.58E-08	8.48E-10	4.29E-08	1.54588	1.54588	BCC * 0 up vs Healthy * 0	1.32337	1.80582	5.06E-28	2.72951	2.72951	BCC * 1 up vs Healthy * 0	2.28627	3.25869	99.993	85.0421	39.5811	15425.7	1	1.76567
54	kegg_pathway_73	Biosynthesis of amino acids	1.40E-22	4.06E-22	4.15E-10	1.07E-07	9.40E-10	7.34E-08	1.62449	1.62449	BCC * 0 up vs Healthy * 0	1.36209	1.93743	1.68E-27	3.08976	3.08976	BCC * 1 up vs Healthy * 0	2.52749	3.77711	97.7267	37.9385	39.3958	16051.4	1	1.90199
42	kegg_pathway_235	Cytosolic DNA-sensing pathway	1.11E-15	2.31E-15	4.87E-10	1.26E-07	1.09E-09	0.00016186	1.43264	1.43264	BCC * 0 up vs Healthy * 0	1.18887	1.72641	3.40E-21	2.82419	2.82419	BCC * 1 up vs Healthy * 0	2.28315	3.49345	65.462	43.7034	39.1797	10878.5	1	1.97132
33	kegg_pathway_115	Sphingolipid metabolism	1.37E-09	1.97E-09	5.51E-10	1.42E-07	1.23E-09	0.0480522	1.23652	1.23652	BCC * 0 up vs Healthy * 0	1.00182	1.52621	2.98E-15	2.65602	2.65602	BCC * 1 up vs Healthy * 0	2.08933	3.37641	37.2215	28.592	39.056	8545.94	1	2.14798
28	kegg_pathway_13	Citrate cycle (TCA cycle)	4.62E-16	1.01E-15	8.06E-10	2.08E-07	1.78E-09	8.19E-05	1.58472	1.58472	BCC * 0 up vs Healthy * 0	1.26098	1.99157	2.73E-21	3.60818	3.60818	BCC * 1 up vs Healthy * 0	2.78057	4.68212	67.9151	20.7324	38.3902	7247.7	1	2.27686
39	kegg_pathway_56	Endocrine and other factor-regulated calcium reabsorption	1.25E-08	1.72E-08	9.83E-10	2.54E-07	2.15E-09	0.0907311	1.16003	1.16003	BCC * 0 up vs Healthy * 0	-1.02386	1.37777	3.91E-14	2.14542	2.14542	BCC * 1 up vs Healthy * 0	1.76331	2.61032	32.7517	38.0602	37.8112	7976.99	1	1.84945
20	kegg_pathway_5	Autoimmune thyroid disease	6.38E-14	1.24E-13	1.03E-09	2.66E-07	2.23E-09	0.000676692	1.63785	1.63785	BCC * 0 up vs Healthy * 0	1.23311	2.17543	3.78E-19	4.53482	4.53482	BCC * 1 up vs Healthy * 0	3.28103	6.26774	58.2665	69.336	38.1526	5696.29	1	2.76876
63	kegg_pathway_12	p53 signaling pathway	1.02E-35	1.55E-34	1.21E-09	3.13E-07	2.61E-09	1.50E-15	1.87762	1.87762	BCC * 0 up vs Healthy * 0	1.60979	2.19	3.14E-38	3.24121	3.24121	BCC * 1 up vs Healthy * 0	2.71957	3.8629	160.447	36.0324	37.2204	16677.6	1	1.72623
42	kegg_pathway_295	Legionellosis	5.62E-19	1.37E-18	1.44E-09	3.72E-07	3.08E-09	2.67E-06	1.54566	1.54566	BCC * 0 up vs Healthy * 0	1.28933	1.85295	8.02E-24	2.9351	2.9351	BCC * 1 up vs Healthy * 0	2.3869	3.6092	81.0738	68.4013	37.0125	10281	1	1.89893
74	kegg_pathway_226	Cholinergic synapse	7.07E-17	1.60E-16	1.67E-09	4.30E-07	3.53E-09	3.02E-05	1.35408	1.35408	BCC * 0 up vs Healthy * 0	1.17454	1.56108	5.67E-22	2.23275	2.23275	BCC * 1 up vs Healthy * 0	1.89846	2.6259	70.4718	40.0563	36.5528	19663.6	1	1.64891
21	kegg_pathway_134	Tryptophan metabolism	1.45E-07	1.87E-07	1.76E-09	4.55E-07	3.70E-09	0.177933	1.19614	1.19614	BCC * 0 up vs Healthy * 0	-1.08505	1.55242	8.28E-13	3.00589	3.00589	BCC * 1 up vs Healthy * 0	2.23291	4.04645	28.1222	53.0159	37.0162	5300.1	1	2.51299
50	kegg_pathway_98	Synaptic vesicle cycle	1.01E-13	1.91E-13	1.78E-09	4.60E-07	3.71E-09	0.000799226	1.33967	1.33967	BCC * 0 up vs Healthy * 0	1.12936	1.58916	5.52E-19	2.44129	2.44129	BCC * 1 up vs Healthy * 0	2.00935	2.96608	56.1094	48.0198	36.53	12929.8	1	1.82231
52	kegg_pathway_11	Pancreatic secretion	2.58E-12	4.44E-12	1.85E-09	4.76E-07	3.81E-09	0.00318378	1.29177	1.29177	BCC * 0 up vs Healthy * 0	1.08979	1.53119	1.21E-17	2.34628	2.34628	BCC * 1 up vs Healthy * 0	1.93279	2.84823	49.563	46.5319	36.4473	13864.2	1	1.81633
64	kegg_pathway_201	IL-17 signaling pathway	4.97E-33	4.58E-32	2.32E-09	5.99E-07	4.76E-09	3.84E-14	1.83551	1.83551	BCC * 0 up vs Healthy * 0	1.56957	2.14652	9.77E-36	3.16734	3.16734	BCC * 1 up vs Healthy * 0	2.64965	3.78617	147.353	78.5279	35.9331	17803.7	1	1.72559
36	kegg_pathway_93	Basal transcription factors	9.01E-14	1.71E-13	2.58E-09	6.65E-07	5.24E-09	0.000643724	1.3721	1.3721	BCC * 0 up vs Healthy * 0	1.14441	1.64508	7.22E-19	2.58173	2.58173	BCC * 1 up vs Healthy * 0	2.09924	3.17511	56.6534	22.7133	35.9211	7560.36	1	1.88159
40	kegg_pathway_9	N-Glycan biosynthesis	1.28E-19	3.26E-19	2.73E-09	7.04E-07	5.50E-09	9.17E-07	1.6286	1.6286	BCC * 0 up vs Healthy * 0	1.34122	1.97755	3.70E-24	3.19833	3.19833	BCC * 1 up vs Healthy * 0	2.56325	3.99077	84.2441	22.9031	35.7646	10688.3	1	1.96385
34	kegg_pathway_277	Thyroid cancer	2.04E-19	5.10E-19	2.82E-09	7.28E-07	5.64E-09	1.08E-06	1.61339	1.61339	BCC * 0 up vs Healthy * 0	1.3321	1.95409	6.29E-24	3.14029	3.14029	BCC * 1 up vs Healthy * 0	2.52407	3.90694	83.6503	48.3238	35.7687	7516.7	1	1.94639
51	kegg_pathway_68	Drug metabolism - other enzymes	8.15E-24	2.55E-23	3.80E-09	9.80E-07	7.54E-09	4.81E-09	1.77866	1.77866	BCC * 0 up vs Healthy * 0	1.46776	2.1554	9.80E-28	3.44486	3.44486	BCC * 1 up vs Healthy * 0	2.7672	4.28848	103.758	31.9346	35.0233	17024.9	1	1.93677
27	kegg_pathway_305	Fructose and mannose metabolism	7.52E-15	1.52E-14	3.99E-09	1.03E-06	7.85E-09	0.000165448	1.60627	1.60627	BCC * 0 up vs Healthy * 0	1.25595	2.05431	1.15E-19	3.7511	3.7511	BCC * 1 up vs Healthy * 0	2.83357	4.96572	62.1696	37.1102	35.1948	7810.33	1	2.33529
28	kegg_pathway_75	Circadian rhythm	4.26E-08	5.73E-08	4.58E-09	1.18E-06	8.96E-09	0.10058	1.1856	1.1856	BCC * 0 up vs Healthy * 0	-1.03356	1.45283	3.80E-13	2.38218	2.38218	BCC * 1 up vs Healthy * 0	1.8894	3.00348	30.4365	27.4872	34.8951	5734.42	1	2.00926
27	kegg_pathway_257	Base excision repair	7.64E-10	1.10E-09	5.94E-09	1.53E-06	1.15E-08	0.0219707	1.3133	1.3133	BCC * 0 up vs Healthy * 0	1.04023	1.65805	8.00E-15	2.90643	2.90643	BCC * 1 up vs Healthy * 0	2.22811	3.79126	38.5227	21.9179	34.3942	7011.29	1	2.21307
18	kegg_pathway_319	Allograft rejection	1.30E-12	2.27E-12	6.95E-09	1.79E-06	1.34E-08	0.00135465	1.60699	1.60699	BCC * 0 up vs Healthy * 0	1.20301	2.14662	2.49E-17	4.30548	4.30548	BCC * 1 up vs Healthy * 0	3.09495	5.98949	52.1249	72.4305	34.35	4797.95	1	2.67922
21	kegg_pathway_231	Fatty acid elongation	1.90E-13	3.45E-13	7.37E-09	1.90E-06	1.41E-08	0.000566319	1.60474	1.60474	BCC * 0 up vs Healthy * 0	1.22714	2.09854	3.99E-18	3.98768	3.98768	BCC * 1 up vs Healthy * 0	2.93682	5.41456	55.8825	35.6391	34.1136	5611.75	1	2.48494
22	kegg_pathway_63	Pentose phosphate pathway	7.21E-16	1.54E-15	9.07E-09	2.34E-06	1.72E-08	3.55E-05	1.80938	1.80938	BCC * 0 up vs Healthy * 0	1.36747	2.39409	2.91E-20	4.64992	4.64992	BCC * 1 up vs Healthy * 0	3.37899	6.3989	67.5238	45.8026	33.6635	6711.58	1	2.5699
31	kegg_pathway_125	Cholesterol metabolism	1.07E-14	2.13E-14	1.12E-08	2.89E-06	2.11E-08	0.000135008	1.54679	1.54679	BCC * 0 up vs Healthy * 0	1.237	1.93415	3.19E-19	3.26395	3.26395	BCC * 1 up vs Healthy * 0	2.52975	4.21123	61.2144	39.5149	33.0541	8500.65	1	2.11014
53	kegg_pathway_190	Long-term potentiation	7.06E-10	1.03E-09	1.19E-08	3.08E-06	2.23E-08	0.0182509	1.21525	1.21525	BCC * 0 up vs Healthy * 0	1.03367	1.42873	9.96E-15	2.08217	2.08217	BCC * 1 up vs Healthy * 0	1.73132	2.50411	38.3474	49.3475	32.7477	13048.4	1	1.71337
21	kegg_pathway_185	Biosynthesis of unsaturated fatty acids	9.03E-08	1.18E-07	1.65E-08	4.26E-06	3.07E-08	0.0997093	1.2238	1.2238	BCC * 0 up vs Healthy * 0	-1.03932	1.55656	1.92E-12	2.71363	2.71363	BCC * 1 up vs Healthy * 0	2.06278	3.56985	29.07	29.3904	32.4836	4510.58	1	2.21738
42	kegg_pathway_192	Hedgehog signaling pathway	4.25E-31	2.81E-30	1.91E-08	4.93E-06	3.51E-08	8.41E-14	1.94919	1.94919	BCC * 0 up vs Healthy * 0	1.638	2.31952	4.00E-33	3.45	3.45	BCC * 1 up vs Healthy * 0	2.82936	4.20679	139.937	33.8985	31.8832	9460.67	1	1.76997
40	kegg_pathway_315	Nucleotide excision repair	4.53E-10	6.68E-10	1.92E-08	4.95E-06	3.51E-08	0.0133072	1.25194	1.25194	BCC * 0 up vs Healthy * 0	1.04797	1.49561	9.35E-15	2.24449	2.24449	BCC * 1 up vs Healthy * 0	1.83255	2.74903	39.3467	17.6279	31.8894	8968.78	1	1.79281
33	kegg_pathway_302	Various types of N-glycan biosynthesis	7.64E-21	2.12E-20	2.16E-08	5.57E-06	3.92E-08	6.45E-08	1.77208	1.77208	BCC * 0 up vs Healthy * 0	1.4415	2.17846	2.00E-24	3.48358	3.48358	BCC * 1 up vs Healthy * 0	2.7529	4.40821	90.6378	32.7352	31.7258	8222.98	1	1.96581
29	kegg_pathway_304	Autophagy - other	5.72E-13	1.02E-12	2.75E-08	7.08E-06	4.95E-08	0.00062335	1.46105	1.46105	BCC * 0 up vs Healthy * 0	1.17622	1.81486	2.42E-17	2.95701	2.95701	BCC * 1 up vs Healthy * 0	2.30926	3.78644	53.1165	17.7398	31.2979	7002.17	1	2.02389
40	kegg_pathway_104	Glycerolipid metabolism	1.01E-15	2.12E-15	5.36E-08	1.38E-05	9.60E-08	2.28E-05	1.51749	1.51749	BCC * 0 up vs Healthy * 0	1.25168	1.83975	1.15E-19	2.79761	2.79761	BCC * 1 up vs Healthy * 0	2.24612	3.48452	65.7176	31.9935	29.8613	10516	1	1.84358
66	kegg_pathway_276	Aldosterone synthesis and secretion	3.50E-12	5.94E-12	6.72E-08	1.73E-05	1.20E-07	0.00112425	1.27818	1.27818	BCC * 0 up vs Healthy * 0	1.1028	1.48145	2.02E-16	2.03399	2.03399	BCC * 1 up vs Healthy * 0	1.71898	2.40673	48.8313	63.3803	29.3061	16833.7	1	1.59132
51	kegg_pathway_328	Long-term depression	6.87E-12	1.15E-11	9.36E-08	2.42E-05	1.65E-07	0.00133408	1.30441	1.30441	BCC * 0 up vs Healthy * 0	1.10909	1.53412	5.05E-16	2.16194	2.16194	BCC * 1 up vs Healthy * 0	1.7969	2.60115	47.6088	45.5752	28.7033	12136.7	1	1.65741
71	kegg_pathway_89	Glutamatergic synapse	4.12E-06	4.94E-06	1.06E-07	2.74E-05	1.86E-07	0.24915	1.09226	1.09226	BCC * 0 up vs Healthy * 0	-1.06383	1.26918	2.65E-10	1.73928	1.73928	BCC * 1 up vs Healthy * 0	1.46566	2.06397	21.289	37.8341	28.4025	20158.6	1	1.59237
28	kegg_pathway_129	Prion diseases	4.18E-18	9.91E-18	1.11E-07	2.87E-05	1.94E-07	7.87E-07	1.89146	1.89146	BCC * 0 up vs Healthy * 0	1.4704	2.43309	2.01E-21	4.13298	4.13298	BCC * 1 up vs Healthy * 0	3.1015	5.5075	77.7915	40.8737	28.5323	8800.91	1	2.18507
36	kegg_pathway_92	Drug metabolism - cytochrome P450	7.16E-12	1.19E-11	1.21E-07	3.11E-05	2.09E-07	0.00120225	1.49203	1.49203	BCC * 0 up vs Healthy * 0	1.17144	1.90036	6.85E-16	3.15194	3.15194	BCC * 1 up vs Healthy * 0	2.39218	4.15301	47.7568	28.7897	28.2905	13437.5	1	2.11252
19	kegg_pathway_58	Graft-versus-host disease	1.22E-13	2.29E-13	1.23E-07	3.18E-05	2.12E-07	0.000147594	1.74089	1.74089	BCC * 0 up vs Healthy * 0	1.30872	2.31577	2.24E-17	4.21721	4.21721	BCC * 1 up vs Healthy * 0	3.04601	5.83874	56.9985	76.0392	28.4996	5193.97	1	2.42244
23	kegg_pathway_110	Intestinal immune network for IgA production	1.73E-11	2.77E-11	1.39E-07	3.59E-05	2.38E-07	0.00162493	1.6027	1.6027	BCC * 0 up vs Healthy * 0	1.19579	2.14808	1.99E-15	3.95406	3.95406	BCC * 1 up vs Healthy * 0	2.83149	5.5217	46.3843	29.7332	28.1644	8026.75	1	2.46712
25	kegg_pathway_325	Type I diabetes mellitus	5.41E-18	1.27E-17	1.50E-07	3.87E-05	2.55E-07	7.32E-07	1.86771	1.86771	BCC * 0 up vs Healthy * 0	1.46044	2.38855	3.45E-21	3.97768	3.97768	BCC * 1 up vs Healthy * 0	3.00491	5.26537	77.561	84.9383	27.9792	6691.21	1	2.12971
23	kegg_pathway_196	Protein export	6.77E-14	1.30E-13	1.53E-07	3.95E-05	2.58E-07	0.000105291	1.59376	1.59376	BCC * 0 up vs Healthy * 0	1.26015	2.01567	1.41E-17	3.27982	3.27982	BCC * 1 up vs Healthy * 0	2.5093	4.28693	57.8744	24.5455	27.9741	5161.36	1	2.05791
25	kegg_pathway_237	Glyoxylate and dicarboxylate metabolism	8.66E-13	1.54E-12	1.66E-07	4.29E-05	2.79E-07	0.00036833	1.57482	1.57482	BCC * 0 up vs Healthy * 0	1.22726	2.02083	1.43E-16	3.3795	3.3795	BCC * 1 up vs Healthy * 0	2.54317	4.49086	52.4508	23.7587	27.7735	6876.93	1	2.14596
17	kegg_pathway_267	Renin-angiotensin system	1.21E-12	2.12E-12	1.85E-07	4.77E-05	3.08E-07	0.000379113	1.80696	1.80696	BCC * 0 up vs Healthy * 0	1.30528	2.50146	2.51E-16	4.88643	4.88643	BCC * 1 up vs Healthy * 0	3.37246	7.08005	52.3932	39.8518	27.7442	5398.12	1	2.70423
45	kegg_pathway_85	Amphetamine addiction	1.08E-11	1.78E-11	1.96E-07	5.05E-05	3.24E-07	0.0012425	1.35374	1.35374	BCC * 0 up vs Healthy * 0	1.12659	1.62669	1.36E-15	2.36458	2.36458	BCC * 1 up vs Healthy * 0	1.9178	2.91545	46.7687	51.9839	27.2815	12112	1	1.7467
34	kegg_pathway_148	Inflammatory bowel disease (IBD)	4.65E-16	1.01E-15	2.95E-07	7.60E-05	4.84E-07	6.46E-06	1.62531	1.62531	BCC * 0 up vs Healthy * 0	1.3169	2.00595	2.48E-19	3.05201	3.05201	BCC * 1 up vs Healthy * 0	2.401	3.87954	67.5489	47.3528	26.5437	9067.31	1	1.8778
28	kegg_pathway_215	Cocaine addiction	1.86E-09	2.64E-09	2.96E-07	7.65E-05	4.84E-07	0.0105	1.36161	1.36161	BCC * 0 up vs Healthy * 0	1.07507	1.72452	2.55E-13	2.76401	2.76401	BCC * 1 up vs Healthy * 0	2.11125	3.6186	36.7032	47.9087	26.5886	7748.67	1	2.02996
69	kegg_pathway_316	Circadian entrainment	1.86E-09	2.64E-09	3.69E-07	9.52E-05	5.99E-07	0.0101909	1.22751	1.22751	BCC * 0 up vs Healthy * 0	1.04986	1.43523	2.56E-13	1.95089	1.95089	BCC * 1 up vs Healthy * 0	1.63237	2.33156	36.3523	33.2443	25.9726	20647.8	1	1.58931
36	kegg_pathway_30	Mineral absorption	3.07E-15	6.28E-15	3.79E-07	9.79E-05	6.12E-07	1.57E-05	1.57641	1.57641	BCC * 0 up vs Healthy * 0	1.28291	1.93705	1.56E-18	2.90416	2.90416	BCC * 1 up vs Healthy * 0	2.29618	3.67313	63.5772	51.6757	26.033	9746.51	1	1.84226
30	kegg_pathway_145	RNA polymerase	2.51E-12	4.35E-12	4.52E-07	0.000116593	7.24E-07	0.000424825	1.49486	1.49486	BCC * 0 up vs Healthy * 0	1.19582	1.86869	7.46E-16	2.8866	2.8866	BCC * 1 up vs Healthy * 0	2.23802	3.72315	50.0505	17.6913	25.7352	7939.61	1	1.93102
45	kegg_pathway_236	GnRH secretion	0.00352991	0.00376329	5.26E-07	0.000135738	8.38E-07	0.828399	0.980028	-1.02038	BCC * 0 down vs Healthy * 0	-1.22469	1.17626	1.38E-06	1.67196	1.67196	BCC * 1 up vs Healthy * 0	1.35785	2.05874	8.53308	45.5643	25.3451	11959.1	1	-1.63857
65	kegg_pathway_314	Serotonergic synapse	1.58E-10	2.36E-10	7.14E-07	0.000184099	1.13E-06	0.00271536	1.27898	1.27898	BCC * 0 up vs Healthy * 0	1.08903	1.50206	4.02E-14	2.03531	2.03531	BCC * 1 up vs Healthy * 0	1.69441	2.44479	41.2574	42.9434	24.6966	19376.3	1	1.59135
53	kegg_pathway_218	Salivary secretion	4.67E-11	7.30E-11	7.22E-07	0.000186263	1.14E-06	0.00151937	1.31747	1.31747	BCC * 0 up vs Healthy * 0	1.11117	1.56206	1.35E-14	2.155	2.155	BCC * 1 up vs Healthy * 0	1.77469	2.61681	43.7576	49.8362	24.7007	14447.6	1	1.63571
12	kegg_pathway_1	Asthma	7.09E-10	1.03E-09	8.18E-07	0.000211164	1.28E-06	0.00435745	1.80124	1.80124	BCC * 0 up vs Healthy * 0	1.20299	2.69698	2.87E-13	5.80424	5.80424	BCC * 1 up vs Healthy * 0	3.66323	9.19659	39.55	22.2271	24.9532	4132.42	1	3.22236
17	kegg_pathway_266	Galactose metabolism	9.10E-13	1.61E-12	8.23E-07	0.000212273	1.28E-06	0.00017331	1.79917	1.79917	BCC * 0 up vs Healthy * 0	1.32565	2.44184	6.01E-16	4.34814	4.34814	BCC * 1 up vs Healthy * 0	3.06948	6.15945	52.9889	14.9592	24.7518	4760.74	1	2.41675
43	kegg_pathway_141	Cortisol synthesis and secretion	9.72E-08	1.27E-07	8.93E-07	0.000230442	1.38E-06	0.0403325	1.21901	1.21901	BCC * 0 up vs Healthy * 0	1.00878	1.47305	2.27E-11	2.09745	2.09745	BCC * 1 up vs Healthy * 0	1.69027	2.60272	28.6673	52.6017	24.3189	11745.5	1	1.72062
27	kegg_pathway_198	SNARE interactions in vesicular transport	6.43E-11	9.93E-11	1.57E-06	0.00040569	2.41E-06	0.00122663	1.41439	1.41439	BCC * 0 up vs Healthy * 0	1.14661	1.74472	3.74E-14	2.54867	2.54867	BCC * 1 up vs Healthy * 0	2.00623	3.23778	43.5408	25.5526	23.3102	5684.82	1	1.80196
39	kegg_pathway_334	Arginine and proline metabolism	1.10E-14	2.17E-14	2.00E-06	0.000516454	3.06E-06	1.35E-05	1.59938	1.59938	BCC * 0 up vs Healthy * 0	1.29515	1.97507	1.87E-17	2.87123	2.87123	BCC * 1 up vs Healthy * 0	2.25732	3.65211	60.8548	43.2594	22.7611	11999.8	1	1.79521
30	kegg_pathway_160	Ether lipid metabolism	2.62E-11	4.15E-11	2.21E-06	0.000569138	3.35E-06	0.000695377	1.48118	1.48118	BCC * 0 up vs Healthy * 0	1.18076	1.85802	2.09E-14	2.77153	2.77153	BCC * 1 up vs Healthy * 0	2.14031	3.58891	45.2735	16.9097	22.6217	8188.72	1	1.87116
36	kegg_pathway_123	Ferroptosis	7.00E-10	1.03E-09	2.68E-06	0.000692155	4.05E-06	0.00321041	1.34575	1.34575	BCC * 0 up vs Healthy * 0	1.10474	1.63933	4.66E-13	2.31047	2.31047	BCC * 1 up vs Healthy * 0	1.84495	2.89347	38.5299	40.6555	22.2041	8942.55	1	1.71686
34	kegg_pathway_242	Arachidonic acid metabolism	7.53E-12	1.25E-11	2.93E-06	0.000754954	4.39E-06	0.000333861	1.54923	1.54923	BCC * 0 up vs Healthy * 0	1.22016	1.96704	8.28E-15	2.97237	2.97237	BCC * 1 up vs Healthy * 0	2.26397	3.90244	47.6997	22.1992	22.0449	11675.4	1	1.91861
39	kegg_pathway_165	Metabolism of xenobiotics by cytochrome P450	1.76E-10	2.63E-10	4.18E-06	0.0010779	6.23E-06	0.00139843	1.47729	1.47729	BCC * 0 up vs Healthy * 0	1.16308	1.87639	1.82E-13	2.80724	2.80724	BCC * 1 up vs Healthy * 0	2.1373	3.68718	41.2476	26.2016	21.3292	15415.2	1	1.90026
29	kegg_pathway_179	ABC transporters	2.93E-06	3.55E-06	4.40E-06	0.00113641	6.53E-06	0.101726	1.21084	1.21084	BCC * 0 up vs Healthy * 0	-1.03859	1.52272	1.95E-09	2.23819	2.23819	BCC * 1 up vs Healthy * 0	1.72351	2.90658	22.0744	25.3646	21.2775	7820.99	1	1.84846
19	kegg_pathway_86	Collecting duct acid secretion	2.06E-08	2.79E-08	5.52E-06	0.00142441	8.14E-06	0.0113467	1.41941	1.41941	BCC * 0 up vs Healthy * 0	1.08257	1.86105	2.06E-11	2.91605	2.91605	BCC * 1 up vs Healthy * 0	2.14117	3.97136	32.1047	47.1244	20.9379	4681.61	1	2.05441
29	kegg_pathway_108	DNA replication	5.75E-11	8.93E-11	6.11E-06	0.0015764	8.96E-06	0.000659427	1.50936	1.50936	BCC * 0 up vs Healthy * 0	1.19144	1.9121	9.43E-14	2.81829	2.81829	BCC * 1 up vs Healthy * 0	2.15213	3.69065	43.7079	15.7587	20.6394	8329.87	1	1.86721
38	kegg_pathway_44	Fanconi anemia pathway	7.13E-11	1.09E-10	8.16E-06	0.00210617	1.19E-05	0.000665684	1.41929	1.41929	BCC * 0 up vs Healthy * 0	1.16039	1.73595	1.36E-13	2.39684	2.39684	BCC * 1 up vs Healthy * 0	1.90507	3.01556	43.0835	19.6389	20.0335	10379.8	1	1.68876
22	kegg_pathway_133	Tyrosine metabolism	3.38E-06	4.07E-06	1.03E-05	0.00266062	1.49E-05	0.0860785	1.28831	1.28831	BCC * 0 up vs Healthy * 0	-1.03667	1.72061	4.00E-09	2.71543	2.71543	BCC * 1 up vs Healthy * 0	1.95238	3.77671	21.8638	43.514	19.6754	7165.86	1	2.10775
19	kegg_pathway_327	Glycosylphosphatidylinositol (GPI)-anchor biosynthesis	7.46E-05	8.30E-05	1.04E-05	0.00268093	1.49E-05	0.277306	1.17778	1.17778	BCC * 0 up vs Healthy * 0	-1.14091	1.58263	9.27E-08	2.52246	2.52246	BCC * 1 up vs Healthy * 0	1.80104	3.53286	15.8597	23.5454	19.6961	5568.66	1	2.14171
19	kegg_pathway_224	Starch and sucrose metabolism	7.97E-08	1.05E-07	1.04E-05	0.00268831	1.49E-05	0.0169463	1.40168	1.40168	BCC * 0 up vs Healthy * 0	1.06256	1.84904	1.14E-10	2.8622	2.8622	BCC * 1 up vs Healthy * 0	2.08709	3.92519	29.3739	25.3572	19.6907	4894.49	1	2.04198
20	kegg_pathway_194	Terpenoid backbone biosynthesis	4.02E-07	5.00E-07	1.10E-05	0.00282551	1.56E-05	0.0344203	1.33131	1.33131	BCC * 0 up vs Healthy * 0	1.02126	1.73548	5.39E-10	2.63164	2.63164	BCC * 1 up vs Healthy * 0	1.94512	3.56047	26.1108	23.7067	19.5803	4969.63	1	1.97673
25	kegg_pathway_221	Carbohydrate digestion and absorption	5.77E-06	6.86E-06	1.59E-05	0.00410499	2.26E-05	0.0955362	1.21765	1.21765	BCC * 0 up vs Healthy * 0	-1.03529	1.535	8.84E-09	2.18257	2.18257	BCC * 1 up vs Healthy * 0	1.67603	2.8422	20.7813	31.0824	18.805	5932.52	1	1.79244
38	kegg_pathway_127	Amyotrophic lateral sclerosis (ALS)	2.76E-07	3.50E-07	1.62E-05	0.00418329	2.29E-05	0.026359	1.24962	1.24962	BCC * 0 up vs Healthy * 0	1.02656	1.52114	4.53E-10	2.04862	2.04862	BCC * 1 up vs Healthy * 0	1.63719	2.56344	26.6471	45.5579	18.7066	9892.94	1	1.63939
22	kegg_pathway_61	Hippo signaling pathway - multiple species	1.29E-05	1.51E-05	1.79E-05	0.00462744	2.51E-05	0.127646	1.2043	1.2043	BCC * 0 up vs Healthy * 0	-1.05482	1.52983	2.16E-08	2.19308	2.19308	BCC * 1 up vs Healthy * 0	1.66948	2.88092	19.2322	24.3259	18.5965	4899.84	1	1.82104
15	kegg_pathway_163	Fat digestion and absorption	9.64E-07	1.19E-06	1.91E-05	0.00491725	2.66E-05	0.0419167	1.39763	1.39763	BCC * 0 up vs Healthy * 0	1.01236	1.92954	1.91E-09	3.13205	3.13205	BCC * 1 up vs Healthy * 0	2.16838	4.524	24.4954	19.8086	18.5717	4128.97	1	2.24097
15	kegg_pathway_70	Steroid biosynthesis	0.00117675	0.00126501	2.06E-05	0.00531379	2.86E-05	0.607339	1.09053	1.09053	BCC * 0 up vs Healthy * 0	-1.27681	1.51845	2.63E-06	2.48805	2.48805	BCC * 1 up vs Healthy * 0	1.70586	3.62889	10.6261	32.3406	18.4194	4350.15	1	2.28151
29	kegg_pathway_273	Retinol metabolism	8.57E-06	1.01E-05	2.10E-05	0.00542169	2.90E-05	0.104372	1.25077	1.25077	BCC * 0 up vs Healthy * 0	-1.04745	1.63864	1.54E-08	2.44534	2.44534	BCC * 1 up vs Healthy * 0	1.79717	3.32729	19.9812	21.3524	18.2414	10864	1	1.95507
26	kegg_pathway_287	Porphyrin and chlorophyll metabolism	3.39E-12	5.79E-12	2.23E-05	0.00575317	3.06E-05	7.73E-05	1.76986	1.76986	BCC * 0 up vs Healthy * 0	1.33455	2.34716	2.31E-14	3.55952	3.55952	BCC * 1 up vs Healthy * 0	2.5799	4.91112	49.5933	22.4295	18.1435	9534.59	1	2.01119
23	kegg_pathway_279	Nicotinate and nicotinamide metabolism	2.62E-11	4.15E-11	2.35E-05	0.00606911	3.20E-05	0.000222707	1.68169	1.68169	BCC * 0 up vs Healthy * 0	1.27705	2.21454	1.47E-13	3.31812	3.31812	BCC * 1 up vs Healthy * 0	2.42437	4.54136	45.5319	21.1064	18.061	7088.9	1	1.97309
16	kegg_pathway_156	Other types of O-glycan biosynthesis	2.89E-06	3.52E-06	2.35E-05	0.00607394	3.20E-05	0.0634886	1.32553	1.32553	BCC * 0 up vs Healthy * 0	-1.016	1.78513	6.20E-09	2.76761	2.76761	BCC * 1 up vs Healthy * 0	1.97107	3.88605	22.2762	29.4514	18.1395	4004.35	1	2.08793
51	kegg_pathway_336	Thyroid hormone synthesis	1.72E-16	3.79E-16	2.53E-05	0.00652085	3.41E-05	3.00E-07	1.54541	1.54541	BCC * 0 up vs Healthy * 0	1.30893	1.82462	5.12E-18	2.32319	2.32319	BCC * 1 up vs Healthy * 0	1.92241	2.80752	69.0353	58.828	17.8236	12722.8	1	1.50328
54	kegg_pathway_159	Gastric acid secretion	1.39E-11	2.27E-11	2.78E-05	0.00716216	3.73E-05	0.000162569	1.3936	1.3936	BCC * 0 up vs Healthy * 0	1.17304	1.65564	8.34E-14	2.12255	2.12255	BCC * 1 up vs Healthy * 0	1.74399	2.5833	46.1719	61.911	17.6393	15353.1	1	1.52307
25	kegg_pathway_87	Apoptosis - multiple species	7.01E-14	1.34E-13	2.88E-05	0.00742183	3.85E-05	7.52E-06	1.75992	1.75992	BCC * 0 up vs Healthy * 0	1.37556	2.25168	1.05E-15	3.21198	3.21198	BCC * 1 up vs Healthy * 0	2.42526	4.25391	57.6593	23.0811	17.6568	6714.99	1	1.82507
16	kegg_pathway_34	Folate biosynthesis	6.81E-08	9.10E-08	3.53E-05	0.0091035	4.69E-05	0.00999005	1.6011	1.6011	BCC * 0 up vs Healthy * 0	1.1196	2.28968	2.44E-10	3.80323	3.80323	BCC * 1 up vs Healthy * 0	2.52941	5.71855	29.7988	13.3693	17.3487	5782.55	1	2.37539
11	kegg_pathway_246	Non-homologous end-joining	1.01E-06	1.24E-06	3.59E-05	0.00926457	4.75E-05	0.0342582	1.45612	1.45612	BCC * 0 up vs Healthy * 0	1.0284	2.06174	3.30E-09	3.38044	3.38044	BCC * 1 up vs Healthy * 0	2.27387	5.02552	24.5806	64.3409	17.4248	2575.31	1	2.32154
40	kegg_pathway_77	Chemical carcinogenesis	2.79E-09	3.94E-09	3.70E-05	0.00955057	4.87E-05	0.00217587	1.42868	1.42868	BCC * 0 up vs Healthy * 0	1.13749	1.79442	1.20E-11	2.47156	2.47156	BCC * 1 up vs Healthy * 0	1.90593	3.20505	35.7166	30.4548	17.1124	14732.4	1	1.72996
28	kegg_pathway_230	Aldosterone-regulated sodium reabsorption	1.90E-08	2.59E-08	4.34E-05	0.0111887	5.68E-05	0.0051637	1.33373	1.33373	BCC * 0 up vs Healthy * 0	1.09017	1.63171	8.01E-11	2.15753	2.15753	BCC * 1 up vs Healthy * 0	1.71438	2.71523	32.049	40.0406	16.848	5643.59	1	1.61767
26	kegg_pathway_243	Alanine, aspartate and glutamate metabolism	2.46E-10	3.65E-10	4.41E-05	0.0113697	5.74E-05	0.000548621	1.53362	1.53362	BCC * 0 up vs Healthy * 0	1.20389	1.95364	1.70E-12	2.73087	2.73087	BCC * 1 up vs Healthy * 0	2.07222	3.59887	40.8448	43.3726	16.8271	7010.36	1	1.78067
12	kegg_pathway_278	Pantothenate and CoA biosynthesis	4.80E-05	5.52E-05	5.62E-05	0.0145114	7.29E-05	0.159433	1.30984	1.30984	BCC * 0 up vs Healthy * 0	-1.11231	1.90836	1.76E-07	3.18157	3.18157	BCC * 1 up vs Healthy * 0	2.07151	4.88647	16.8261	28.9953	16.5137	3592	1	2.42898
19	kegg_pathway_169	Butanoate metabolism	1.51E-11	2.43E-11	8.33E-05	0.0214996	0.000107498	7.97E-05	1.82435	1.82435	BCC * 0 up vs Healthy * 0	1.35483	2.45658	2.78E-13	3.61408	3.61408	BCC * 1 up vs Healthy * 0	2.57431	5.07381	46.9178	44.9761	15.6466	5647.72	1	1.98102
13	kegg_pathway_97	2-Oxocarboxylic acid metabolism	5.23E-05	5.96E-05	9.22E-05	0.0237837	0.000117979	0.145381	1.26592	1.26592	BCC * 0 up vs Healthy * 0	-1.08531	1.73926	2.58E-07	2.61776	2.61776	BCC * 1 up vs Healthy * 0	1.82235	3.76035	16.6353	11.2389	15.5274	3005.6	1	2.06787
18	kegg_pathway_132	Mismatch repair	6.21E-05	6.97E-05	9.24E-05	0.0238318	0.000117979	0.156862	1.2243	1.2243	BCC * 0 up vs Healthy * 0	-1.0811	1.62046	2.95E-07	2.32214	2.32214	BCC * 1 up vs Healthy * 0	1.68682	3.19673	16.2235	14.6264	15.457	4498.24	1	1.89671
34	kegg_pathway_175	Type II diabetes mellitus	1.17E-10	1.77E-10	0.000106221	0.027405	0.000135	0.00024111	1.5125	1.5125	BCC * 0 up vs Healthy * 0	1.21321	1.88563	1.78E-12	2.48912	2.48912	BCC * 1 up vs Healthy * 0	1.93581	3.20059	42.1522	46.3991	15.1096	9956.56	1	1.6457
24	kegg_pathway_62	Glycine, serine and threonine metabolism	7.23E-08	9.61E-08	0.000135199	0.0348813	0.000170987	0.0061693	1.49883	1.49883	BCC * 0 up vs Healthy * 0	1.12225	2.00177	6.53E-10	2.85451	2.85451	BCC * 1 up vs Healthy * 0	2.05236	3.97018	29.4502	33.6895	14.684	8531.78	1	1.90449
31	kegg_pathway_213	Homologous recombination	6.32E-16	1.36E-15	0.000149713	0.038626	0.000188419	1.60E-07	1.713	1.713	BCC * 0 up vs Healthy * 0	1.402	2.09299	9.59E-17	2.66729	2.66729	BCC * 1 up vs Healthy * 0	2.12258	3.35178	67.0723	23.8044	14.4633	6831.23	1	1.55709
14	kegg_pathway_24	Glycosaminoglycan biosynthesis - chondroitin sulfate / dermatan sulfate	2.90E-11	4.56E-11	0.000151491	0.0390847	0.000189731	7.51E-05	2.1064	2.1064	BCC * 0 up vs Healthy * 0	1.45955	3.03992	8.90E-13	4.7457	4.7457	BCC * 1 up vs Healthy * 0	3.12353	7.21033	46.04	7.16526	14.548	4651.65	1	2.25299
22	kegg_pathway_76	Primary immunodeficiency	2.81E-13	5.06E-13	0.000158708	0.0409467	0.00019781	5.49E-06	2.03606	2.03606	BCC * 0 up vs Healthy * 0	1.50057	2.76265	1.67E-14	3.98884	3.98884	BCC * 1 up vs Healthy * 0	2.81665	5.64885	54.9827	34.2821	14.3877	7971.37	1	1.9591
59	kegg_pathway_331	Morphine addiction	1.46E-05	1.70E-05	0.000167589	0.043238	0.000207875	0.0726414	1.18057	1.18057	BCC * 0 up vs Healthy * 0	-1.01538	1.41517	9.92E-08	1.75635	1.75635	BCC * 1 up vs Healthy * 0	1.42843	2.15955	18.8616	28.1415	14.208	20286.5	1	1.48771
34	kegg_pathway_171	Bladder cancer	1.07E-14	2.13E-14	0.000181363	0.0467917	0.000223884	7.97E-07	1.64448	1.64448	BCC * 0 up vs Healthy * 0	1.35073	2.00213	1.16E-15	2.52633	2.52633	BCC * 1 up vs Healthy * 0	2.01859	3.16177	61.0804	46.055	14.0908	7930.1	1	1.53625
14	kegg_pathway_209	Other glycan degradation	2.81E-07	3.55E-07	0.000231907	0.059832	0.000284914	0.00931482	1.54391	1.54391	BCC * 0 up vs Healthy * 0	1.11335	2.141	3.64E-09	3.11902	3.11902	BCC * 1 up vs Healthy * 0	2.14842	4.52809	27.0191	11.7699	13.7271	3694.84	1	2.02021
35	kegg_pathway_47	Bile secretion	1.41E-07	1.83E-07	0.000242138	0.0624716	0.000296074	0.00687019	1.38656	1.38656	BCC * 0 up vs Healthy * 0	1.09417	1.7571	1.80E-09	2.30106	2.30106	BCC * 1 up vs Healthy * 0	1.75653	3.01441	27.9827	31.8482	13.5404	12173.5	1	1.65955
20	kegg_pathway_173	African trypanosomiasis	3.23E-07	4.07E-07	0.000313608	0.0809109	0.000381655	0.00905752	1.47142	1.47142	BCC * 0 up vs Healthy * 0	1.10125	1.96602	4.91E-09	2.70594	2.70594	BCC * 1 up vs Healthy * 0	1.94458	3.76541	26.5417	40.3545	13.099	5937.36	1	1.839
11	kegg_pathway_313	Glycosphingolipid biosynthesis - ganglio series	0.0129072	0.013482	0.000340911	0.087955	0.000412934	0.834184	1.04177	1.04177	BCC * 0 up vs Healthy * 0	-1.40918	1.52936	0.000168854	2.32793	2.32793	BCC * 1 up vs Healthy * 0	1.50265	3.60646	6.23152	11.5019	13.0308	3138.63	1	2.23459
24	kegg_pathway_178	beta-Alanine metabolism	2.66E-08	3.59E-08	0.000412684	0.106472	0.000497535	0.00217314	1.50421	1.50421	BCC * 0 up vs Healthy * 0	1.15906	1.95215	6.51E-10	2.57283	2.57283	BCC * 1 up vs Healthy * 0	1.91134	3.46325	31.4532	54.7047	12.5599	6923.95	1	1.71042
11	kegg_pathway_152	Glycosaminoglycan degradation	4.74E-05	5.48E-05	0.000650133	0.167734	0.00078016	0.0767751	1.39837	1.39837	BCC * 0 up vs Healthy * 0	-1.03686	2.0275	8.67E-07	2.93123	2.93123	BCC * 1 up vs Healthy * 0	1.91908	4.47719	16.877	25.756	11.7918	2938.7	1	2.09618
13	kegg_pathway_144	Arginine biosynthesis	3.76E-07	4.71E-07	0.000868757	0.224139	0.00103768	0.00589962	1.55676	1.55676	BCC * 0 up vs Healthy * 0	1.13666	2.13214	1.32E-08	2.86898	2.86898	BCC * 1 up vs Healthy * 0	2.00441	4.10646	26.4766	70.4448	11.2155	2946.4	1	1.84292
14	kegg_pathway_172	alpha-Linolenic acid metabolism	0.000527089	0.000571382	0.00104035	0.26841	0.00123691	0.198435	1.24071	1.24071	BCC * 0 up vs Healthy * 0	-1.12002	1.7241	1.15E-05	2.32862	2.32862	BCC * 1 up vs Healthy * 0	1.6002	3.38862	12.1551	21.9532	10.8657	3741.85	1	1.87684
57	kegg_pathway_258	GABAergic synapse	2.08E-07	2.66E-07	0.00107782	0.278078	0.00127559	0.00422682	1.29274	1.29274	BCC * 0 up vs Healthy * 0	1.08429	1.54125	8.22E-09	1.80656	1.80656	BCC * 1 up vs Healthy * 0	1.47838	2.20761	27.1153	46.4072	10.7157	17818	1	1.39747
33	kegg_pathway_23	Cysteine and methionine metabolism	9.32E-09	1.30E-08	0.00148234	0.382444	0.00174632	0.000613978	1.47178	1.47178	BCC * 0 up vs Healthy * 0	1.18017	1.83545	7.68E-10	2.21487	2.21487	BCC * 1 up vs Healthy * 0	1.72189	2.84897	33.3962	31.2972	10.1421	9405.61	1	1.50489
12	kegg_pathway_54	Fatty acid biosynthesis	0.188793	0.191014	0.00150712	0.388837	0.00176744	0.532899	0.897218	-1.11456	BCC * 0 down vs Healthy * 0	-1.56822	1.26242	0.00845562	1.68867	1.68867	BCC * 1 up vs Healthy * 0	1.14407	2.49253	1.73182	30.8901	10.1846	2957.43	1	-1.5151
13	kegg_pathway_64	Histidine metabolism	0.0221928	0.0229949	0.00160292	0.413553	0.00187128	0.783219	1.05231	1.05231	BCC * 0 up vs Healthy * 0	-1.36737	1.51417	0.000691174	2.05619	2.05619	BCC * 1 up vs Healthy * 0	1.35794	3.11348	5.26143	42.7241	10.0599	3943.82	1	1.95398
14	kegg_pathway_36	Mucin type O-glycan biosynthesis	7.46E-05	8.30E-05	0.00217222	0.560433	0.00252447	0.062204	1.40372	1.40372	BCC * 0 up vs Healthy * 0	-1.01751	2.00493	2.99E-06	2.65492	2.65492	BCC * 1 up vs Healthy * 0	1.7682	3.98631	15.9205	34.0732	9.48397	4392.4	1	1.89135
10	kegg_pathway_67	Primary bile acid biosynthesis	0.0020468	0.00219118	0.00229267	0.591509	0.00265251	0.285589	1.26266	1.26266	BCC * 0 up vs Healthy * 0	-1.21598	1.93864	7.32E-05	2.70851	2.70851	BCC * 1 up vs Healthy * 0	1.66117	4.41616	9.63063	28.7535	9.41752	3231.99	1	2.14508
24	kegg_pathway_49	Antifolate resistance	3.69E-09	5.17E-09	0.00252466	0.651362	0.00290787	0.000246187	1.61615	1.61615	BCC * 0 up vs Healthy * 0	1.25112	2.08767	5.91E-10	2.53569	2.53569	BCC * 1 up vs Healthy * 0	1.89378	3.39518	35.4246	29.1557	9.16983	6678.74	1	1.56897
32	kegg_pathway_126	Steroid hormone biosynthesis	7.60E-08	1.01E-07	0.00347525	0.896614	0.00398495	0.00121519	1.53688	1.53688	BCC * 0 up vs Healthy * 0	1.18499	1.99327	9.81E-09	2.39212	2.39212	BCC * 1 up vs Healthy * 0	1.77839	3.21764	29.2381	22.62	8.57065	12262.4	1	1.55648
12	kegg_pathway_177	Glycosaminoglycan biosynthesis - heparan sulfate / heparin	1.65E-07	2.12E-07	0.00392665	1	0.00448264	0.001605	1.79948	1.79948	BCC * 0 up vs Healthy * 0	1.25066	2.58913	2.31E-08	3.31777	3.31777	BCC * 1 up vs Healthy * 0	2.19124	5.02347	28.2154	9.86375	8.39705	3357.09	1	1.84374
30	kegg_pathway_225	Malaria	8.99E-16	1.90E-15	0.00404299	1	0.00459512	1.07E-08	2.18086	2.18086	BCC * 0 up vs Healthy * 0	1.67215	2.84434	4.84E-15	3.40183	3.40183	BCC * 1 up vs Healthy * 0	2.51299	4.60506	66.3992	33.873	8.29567	11243.3	1	1.55986
28	kegg_pathway_232	Ovarian steroidogenesis	9.47E-11	1.44E-10	0.00498523	1	0.00564118	1.60E-05	1.70483	1.70483	BCC * 0 up vs Healthy * 0	1.33898	2.17064	5.73E-11	2.53045	2.53045	BCC * 1 up vs Healthy * 0	1.92126	3.3328	42.7243	36.192	7.91544	8098.5	1	1.48428
10	kegg_pathway_69	Phenylalanine metabolism	0.0359464	0.0368023	0.00504006	1	0.00567832	0.761294	1.07447	1.07447	BCC * 0 up vs Healthy * 0	-1.4809	1.70967	0.00216422	2.29669	2.29669	BCC * 1 up vs Healthy * 0	1.35241	3.90029	4.4289	31.2451	7.95112	3792.69	1	2.13751
18	kegg_pathway_18	Pentose and glucuronate interconversions	5.47E-07	6.78E-07	0.00747979	1	0.00839037	0.0022836	1.70848	1.70848	BCC * 0 up vs Healthy * 0	1.21183	2.40867	1.07E-07	2.91723	2.91723	BCC * 1 up vs Healthy * 0	1.97193	4.31567	25.5414	26.6452	7.19376	6752.25	1	1.7075
10	kegg_pathway_284	Sulfur metabolism	9.37E-09	1.30E-08	0.0079452	1	0.00887386	0.000163547	2.22778	2.22778	BCC * 0 up vs Healthy * 0	1.47281	3.36974	4.24E-09	4.22609	4.22609	BCC * 1 up vs Healthy * 0	2.63647	6.77417	34.3795	13.4486	7.11575	3010.7	1	1.897
12	kegg_pathway_210	Vitamin digestion and absorption	4.86E-05	5.58E-05	0.00870617	1	0.00968186	0.0267951	1.5982	1.5982	BCC * 0 up vs Healthy * 0	1.05561	2.41968	5.85E-06	3.01268	3.01268	BCC * 1 up vs Healthy * 0	1.87748	4.83426	16.7989	11.349	6.93781	4362.8	1	1.88505
10	kegg_pathway_176	Glycosaminoglycan biosynthesis - keratan sulfate	1.66E-08	2.27E-08	0.00956459	1	0.0105908	0.000204213	2.33201	2.33201	BCC * 0 up vs Healthy * 0	1.49569	3.63595	8.06E-09	4.56036	4.56036	BCC * 1 up vs Healthy * 0	2.74836	7.56703	33.1791	17.3412	6.77815	3467.88	1	1.95555
12	kegg_pathway_149	Phototransduction	1.10E-05	1.29E-05	0.00968911	1	0.0106829	0.0109236	1.53132	1.53132	BCC * 0 up vs Healthy * 0	1.10342	2.12514	1.76E-06	2.50925	2.50925	BCC * 1 up vs Healthy * 0	1.72691	3.646	19.7383	80.0532	6.74399	2723.67	1	1.63862
7	kegg_pathway_220	Synthesis and degradation of ketone bodies	5.73E-05	6.48E-05	0.0121333	1	0.0133208	0.023862	1.76659	1.76659	BCC * 0 up vs Healthy * 0	1.07891	2.89257	9.21E-06	3.63313	3.63313	BCC * 1 up vs Healthy * 0	2.07068	6.37455	16.6894	18.8872	6.37251	2084.75	1	2.05658
7	kegg_pathway_19	Riboflavin metabolism	5.30E-05	6.02E-05	0.0297446	1	0.0325174	0.0136129	1.97481	1.97481	BCC * 0 up vs Healthy * 0	1.15142	3.38701	1.80E-05	3.90831	3.90831	BCC * 1 up vs Healthy * 0	2.11278	7.22973	16.8467	12.0443	4.77178	2495.37	1	1.97908
50	kegg_pathway_146	Insulin secretion	1.22E-05	1.43E-05	0.0318307	1	0.0346511	0.00586791	1.26416	1.26416	BCC * 0 up vs Healthy * 0	1.07007	1.49345	5.24E-06	1.5567	1.5567	BCC * 1 up vs Healthy * 0	1.28726	1.88252	19.2247	42.7177	4.6139	12317.1	1	1.23141
21	kegg_pathway_116	Glycosphingolipid biosynthesis - lacto and neolacto series	9.50E-05	0.000105141	0.0323843	1	0.0351057	0.0194983	1.44184	1.44184	BCC * 0 up vs Healthy * 0	1.06081	1.95974	3.00E-05	2.11274	2.11274	BCC * 1 up vs Healthy * 0	1.48896	2.99785	15.3794	30.9929	4.59294	7343.37	1	1.46531
13	kegg_pathway_17	Ascorbate and aldarate metabolism	0.000407735	0.000443863	0.0431401	1	0.0465696	0.0384043	1.50422	1.50422	BCC * 0 up vs Healthy * 0	1.02212	2.2137	0.000133731	2.37004	2.37004	BCC * 1 up vs Healthy * 0	1.52554	3.68203	12.6566	51.5923	4.10957	4446.91	1	1.57559
5	kegg_pathway_228	Phosphonate and phosphinate metabolism	0.253571	0.255552	0.0541837	1	0.0582475	0.948987	0.985317	-1.0149	BCC * 0 down vs Healthy * 0	-1.60012	1.55348	0.0614846	1.64061	1.64061	BCC * 1 up vs Healthy * 0	-1.02433	2.75709	1.31095	33.1424	3.75038	901.128	1	-1.61652
3	kegg_pathway_66	Vitamin B6 metabolism	0.11702	0.119333	0.0667243	1	0.071431	0.705254	1.19357	1.19357	BCC * 0 up vs Healthy * 0	-2.11075	3.00698	0.0309875	3.19476	3.19476	BCC * 1 up vs Healthy * 0	1.11405	9.1616	2.49223	44.6645	3.42324	1316.6	1	2.67664
17	kegg_pathway_135	One carbon pool by folate	0.000106337	0.000117243	0.0786633	1	0.0838642	0.0114093	1.44186	1.44186	BCC * 0 up vs Healthy * 0	1.08621	1.91394	7.43E-05	1.92628	1.92628	BCC * 1 up vs Healthy * 0	1.39467	2.66053	15.1952	23.5237	3.10143	4094	1	1.33597
36	kegg_pathway_227	Olfactory transduction	0.0067943	0.00715481	0.0826481	1	0.0877498	0.14125	1.17835	1.17835	BCC * 0 up vs Healthy * 0	-1.05611	1.46641	0.00250714	1.46945	1.46945	BCC * 1 up vs Healthy * 0	1.14514	1.88561	7.34729	71.6613	3.01614	10983.7	1	1.24704
11	kegg_pathway_164	Selenocompound metabolism	0.00502352	0.00531175	0.0973912	1	0.102979	0.107249	1.33407	1.33407	BCC * 0 up vs Healthy * 0	-1.06476	1.89501	0.00222178	1.87103	1.87103	BCC * 1 up vs Healthy * 0	1.25395	2.79176	7.94926	27.5616	2.75926	2623.11	1	1.4025
13	kegg_pathway_112	Linoleic acid metabolism	0.00828917	0.00869352	0.120343	1	0.126729	0.129101	1.33206	1.33206	BCC * 0 up vs Healthy * 0	-1.08745	1.92955	0.00402276	1.86144	1.86144	BCC * 1 up vs Healthy * 0	1.21999	2.84014	7.0225	20.9693	2.42063	4089.94	1	1.39741
8	kegg_pathway_38	Taurine and hypotaurine metabolism	5.46E-06	6.53E-06	0.129995	1	0.136336	0.000956264	2.36142	2.36142	BCC * 0 up vs Healthy * 0	1.42215	3.92104	1.22E-05	3.68912	3.68912	BCC * 1 up vs Healthy * 0	2.0693	6.57689	21.3704	50.4497	2.30419	2885.33	1	1.56225
13	kegg_pathway_162	Proximal tubule bicarbonate reclamation	6.00E-05	6.76E-05	0.137406	1	0.143525	0.00488767	1.7068	1.7068	BCC * 0 up vs Healthy * 0	1.17706	2.47496	8.29E-05	2.35256	2.35256	BCC * 1 up vs Healthy * 0	1.54004	3.59376	16.3648	63.2694	2.21345	4113	1	1.37835
3	kegg_pathway_151	D-Glutamine and D-glutamate metabolism	0.000962716	0.00103925	0.222923	1	0.231912	0.0190987	2.04468	2.04468	BCC * 0 up vs Healthy * 0	1.12653	3.71115	0.0012358	3.11371	3.11371	BCC * 1 up vs Healthy * 0	1.578	6.14401	11.4528	190.416	1.50083	547.974	1	1.52283
17	kegg_pathway_57	Nicotine addiction	0.0288437	0.0297667	0.235274	1	0.243778	0.00784208	0.603227	-1.65775	BCC * 0 down vs Healthy * 0	-2.40521	-1.14258	0.250214	0.779799	-1.28238	BCC * 1 down vs Healthy * 0	-1.96023	1.19199	4.79683	17.4607	1.41114	7068.95	1	0.773567
9	kegg_pathway_119	Ubiquinone and other terpenoid-quinone biosynthesis	0.0332491	0.0341764	0.250655	1	0.258676	0.199532	1.31885	1.31885	BCC * 0 up vs Healthy * 0	-1.15801	2.01421	0.0233145	1.74939	1.74939	BCC * 1 up vs Healthy * 0	1.07944	2.83514	4.56727	10.2468	1.32383	2550.46	1	1.32645
14	kegg_pathway_3	Mannose type O-glycan biosynthesis	1.01E-06	1.24E-06	0.274179	1	0.281825	0.0001236	2.05368	2.05368	BCC * 0 up vs Healthy * 0	1.42471	2.96031	8.82E-06	2.5908	2.5908	BCC * 1 up vs Healthy * 0	1.70753	3.93097	24.4302	37.5462	1.19802	4621.54	1	1.26154
7	kegg_pathway_111	Thiamine metabolism	0.00368445	0.00391189	0.287789	1	0.294641	0.0410302	1.53658	1.53658	BCC * 0 up vs Healthy * 0	1.01778	2.31983	0.00447799	1.98116	1.98116	BCC * 1 up vs Healthy * 0	1.23863	3.16882	8.57435	18.9925	1.13417	1454.94	1	1.28933
9	kegg_pathway_323	Nitrogen metabolism	0.0166859	0.0173587	0.290692	1	0.296437	0.114776	1.44275	1.44275	BCC * 0 up vs Healthy * 0	-1.09353	2.27622	0.0149703	1.90846	1.90846	BCC * 1 up vs Healthy * 0	1.13475	3.20968	5.78199	41.6112	1.11964	2956.94	1	1.32279
6	kegg_pathway_206	Sulfur relay system	0.000279157	0.00030518	0.296106	1	0.300769	0.00636008	2.1409	2.1409	BCC * 0 up vs Healthy * 0	1.24168	3.69132	0.000634968	2.97844	2.97844	BCC * 1 up vs Healthy * 0	1.60044	5.54292	13.5976	14.5833	1.09635	1864.56	1	1.39121
6	kegg_pathway_41	Maturity onset diabetes of the young	0.497185	0.49912	0.322786	1	0.326583	0.238195	1.37674	1.37674	BCC * 0 up vs Healthy * 0	-1.23725	2.34508	0.963122	1.01437	1.01437	BCC * 1 up vs Healthy * 0	-1.8094	1.86178	0.462323	83.326	0.981599	1782.27	1	0.736791
21	kegg_pathway_321	Taste transduction	0.137783	0.139953	0.473702	1	0.477403	0.347162	1.16993	1.16993	BCC * 0 up vs Healthy * 0	-1.18594	1.62323	0.123499	1.34084	1.34084	BCC * 1 up vs Healthy * 0	-1.08338	1.94776	2.20665	12.9246	0.51378	8361.68	1	1.14609
12	kegg_pathway_117	Glycosphingolipid biosynthesis - globo and isoglobo series	0.000217201	0.000238459	0.515351	1	0.517356	0.00271908	1.87001	1.87001	BCC * 0 up vs Healthy * 0	1.24332	2.8126	0.00106018	2.18177	2.18177	BCC * 1 up vs Healthy * 0	1.36993	3.47472	13.8831	29.2658	0.423801	4225.12	1	1.16672
3	kegg_pathway_107	Phenylalanine, tyrosine and tryptophan biosynthesis	0.688995	0.688995	0.578522	1	0.578522	0.962732	0.982046	-1.01828	BCC * 0 down vs Healthy * 0	-2.19056	2.1126	0.550881	0.768071	-1.30196	BCC * 1 down vs Healthy * 0	-3.11831	1.8396	0.160945	27.6542	0.310304	904.94	1	1.27859
