# Supplementary material for: Gene–Environment Interaction: Small Deletions (DELs) and Transcriptomic Profiles in Non-Melanoma Skin Cancer (NMSC) and Potential Implications for Therapy
Source: Cells. 2025 Jan 10;14(2):95. doi: 10.3390/cells14020095 (PMC11764317; doi:10.3390/cells14020095)
Supplement: Supplementary file 1 [file cells-14-00095-s001.zip › Table S5_Geneset ANOVA_KEGG_BCC_interact_DEL_MLH1.csv]

# of genes	GO ID	GO Description	p-value(Tissue)	stepup(p-value(Tissue))	p-value(Tissue * MLH1_DEL)	bonferroni(p-value(Tissue * MLH1_DEL))	stepup(p-value(Tissue * MLH1_DEL))	p-value(BCC * 0 vs. Healthy * 0)	Ratio(BCC * 0 vs. Healthy * 0)	Fold-Change(BCC * 0 vs. Healthy * 0)	Fold-Change(BCC * 0 vs. Healthy * 0) (Description)	Fold Change(BCC * 0 vs. Healthy * 0) 95% lower limit	Fold Change(BCC * 0 vs. Healthy * 0) 95% upper limit	p-value(BCC * 1 vs. Healthy * 0)	Ratio(BCC * 1 vs. Healthy * 0)	Fold-Change(BCC * 1 vs. Healthy * 0)	Fold-Change(BCC * 1 vs. Healthy * 0) (Description)	Fold Change(BCC * 1 vs. Healthy * 0) 95% lower limit	Fold Change(BCC * 1 vs. Healthy * 0) 95% upper limit	F(Tissue)	F(Marker ID)	F(Tissue * MLH1_DEL)	SS(Error)	F(Error)
81	kegg_pathway_223	Ribosome biogenesis in eukaryotes	1.2631e-24	7.54924e-24	1.51657e-05	0.00389758	0.00389759	8.5146e-13	1.51583	1.51583	BCC * 0 up vs Healthy * 0	1.35308	1.69815	5.29767e-23	2.06752	2.06752	BCC * 1 up vs Healthy * 0	1.79179	2.38568	106.626	79.1861	18.7723	15904.5	1
58	kegg_pathway_121	Non-small cell lung cancer	6.51705e-21	2.42736e-20	8.48885e-05	0.0218163	0.0109082	4.79241e-11	1.61037	1.61037	BCC * 0 up vs Healthy * 0	1.39804	1.85496	1.75114e-19	2.28766	2.28766	BCC * 1 up vs Healthy * 0	1.91428	2.73389	89.678	31.1648	15.4998	12631.7	1
78	kegg_pathway_122	mRNA surveillance pathway	3.46692e-22	1.53621e-21	0.000361146	0.0928145	0.0309382	1.42942e-12	1.454	1.454	BCC * 0 up vs Healthy * 0	1.31139	1.61212	1.02995e-19	1.83459	1.83459	BCC * 1 up vs Healthy * 0	1.61079	2.08948	95.2191	68.8	12.7506	12183.1	1
39	kegg_pathway_165	Metabolism of xenobiotics by cytochrome P450	4.42077e-10	7.47459e-10	0.00104957	0.269739	0.0623473	7.68752e-05	1.60053	1.60053	BCC * 0 up vs Healthy * 0	1.26823	2.01989	2.51093e-10	2.59094	2.59094	BCC * 1 up vs Healthy * 0	1.93236	3.47396	39.4081	26.107	10.7776	15456.7	1
35	kegg_pathway_92	Drug metabolism - cytochrome P450	1.37327e-10	2.46805e-10	0.00121298	0.311736	0.0623473	3.23353e-05	1.66014	1.66014	BCC * 0 up vs Healthy * 0	1.30791	2.10722	1.17753e-10	2.70299	2.70299	BCC * 1 up vs Healthy * 0	2.00135	3.6506	41.8141	28.6416	10.5125	13068.3	1
20	kegg_pathway_194	Terpenoid backbone biosynthesis	2.28629e-07	3.12541e-07	0.00313669	0.806129	0.116625	0.00168602	1.49992	1.49992	BCC * 0 up vs Healthy * 0	1.16517	1.93083	8.38118e-08	2.40326	2.40326	BCC * 1 up vs Healthy * 0	1.74816	3.30385	27.2344	43.9467	8.7783	4774.42	1
31	kegg_pathway_48	Fatty acid degradation	7.66246e-09	1.17217e-08	0.00343818	0.883612	0.116625	0.000192119	1.51663	1.51663	BCC * 0 up vs Healthy * 0	1.21899	1.88693	6.46829e-09	2.27082	2.27082	BCC * 1 up vs Healthy * 0	1.7243	2.99056	33.8147	24.3494	8.59132	8600.36	1
41	kegg_pathway_77	Chemical carcinogenesis	4.34915e-08	6.2794e-08	0.00469058	1	0.116625	0.000473237	1.47698	1.47698	BCC * 0 up vs Healthy * 0	1.1872	1.8375	3.17727e-08	2.18126	2.18126	BCC * 1 up vs Healthy * 0	1.65642	2.87241	30.2656	29.7716	8.01649	15048.9	1
58	kegg_pathway_191	Platinum drug resistance	9.39522e-23	4.5558e-22	0.00490658	1	0.116625	1.56461e-14	1.76785	1.76785	BCC * 0 up vs Healthy * 0	1.52996	2.04272	1.1065e-18	2.28508	2.28508	BCC * 1 up vs Healthy * 0	1.90459	2.74158	98.4015	30.4055	7.92842	13196.7	1
68	kegg_pathway_167	Pancreatic cancer	1.82844e-24	1.04424e-23	0.00499975	1	0.116625	7.95463e-16	1.71173	1.71173	BCC * 0 up vs Healthy * 0	1.50295	1.9495	7.72428e-20	2.15538	2.15538	BCC * 1 up vs Healthy * 0	1.8295	2.53931	106.193	32.5655	7.8921	14697.7	1
52	kegg_pathway_83	Endometrial cancer	6.18378e-18	1.84794e-17	0.00538899	1	0.116625	5.50386e-11	1.6333	1.6333	BCC * 0 up vs Healthy * 0	1.41145	1.89001	2.70196e-15	2.11075	2.11075	BCC * 1 up vs Healthy * 0	1.75606	2.53709	75.7962	31.2779	7.75996	10820.5	1
38	kegg_pathway_256	Valine, leucine and isoleucine degradation	4.51801e-16	1.16772e-15	0.00553338	1	0.116625	1.15648e-09	1.775	1.775	BCC * 0 up vs Healthy * 0	1.47698	2.13315	5.68172e-14	2.44913	2.44913	BCC * 1 up vs Healthy * 0	1.94274	3.08752	67.4378	15.1951	7.71786	9153.12	1
77	kegg_pathway_211	Colorectal cancer	2.54469e-29	4.0874e-28	0.00589932	1	0.116625	1.09061e-19	1.7655	1.7655	BCC * 0 up vs Healthy * 0	1.56282	1.99447	5.16309e-23	2.18223	2.18223	BCC * 1 up vs Healthy * 0	1.87137	2.54474	128.961	30.5312	7.59112	16566.7	1
46	kegg_pathway_296	Basal cell carcinoma	2.27275e-27	2.24653e-26	0.00743892	1	0.12266	1.85849e-18	2.27669	2.27669	BCC * 0 up vs Healthy * 0	1.89751	2.73164	1.43461e-21	3.0973	3.0973	BCC * 1 up vs Healthy * 0	2.46191	3.89667	121.235	32.9933	7.17935	13184	1
68	kegg_pathway_95	EGFR tyrosine kinase inhibitor resistance	7.13344e-15	1.72952e-14	0.00751197	1	0.12266	6.63946e-09	1.46385	1.46385	BCC * 0 up vs Healthy * 0	1.28741	1.66446	5.70907e-13	1.81806	1.81806	BCC * 1 up vs Healthy * 0	1.54637	2.13748	61.2351	34.4108	7.15674	14329.5	1
69	kegg_pathway_283	RNA degradation	3.19346e-27	3.0397e-26	0.00763643	1	0.12266	2.85488e-18	1.72593	1.72593	BCC * 0 up vs Healthy * 0	1.52781	1.94974	1.96823e-21	2.11926	2.11926	BCC * 1 up vs Healthy * 0	1.8174	2.47126	119.256	41.0862	7.12704	13297.9	1
97	kegg_pathway_157	Oocyte meiosis	9.27789e-34	3.97403e-32	0.009121	1	0.137888	1.5973e-23	1.86087	1.86087	BCC * 0 up vs Healthy * 0	1.64872	2.10032	1.20426e-25	2.27103	2.27103	BCC * 1 up vs Healthy * 0	1.94972	2.64528	149.426	38.2952	6.80565	25911.8	1
51	kegg_pathway_68	Drug metabolism - other enzymes	9.26015e-22	3.71853e-21	0.012431	1	0.150642	1.96342e-14	2.09351	2.09351	BCC * 0 up vs Healthy * 0	1.73475	2.52648	1.95812e-17	2.81629	2.81629	BCC * 1 up vs Healthy * 0	2.22224	3.56915	93.9421	31.5021	6.25919	17258.6	1
34	kegg_pathway_277	Thyroid cancer	1.48491e-17	4.28789e-17	0.0125685	1	0.150642	2.87713e-11	1.90271	1.90271	BCC * 0 up vs Healthy * 0	1.57639	2.29658	1.46503e-14	2.55919	2.55919	BCC * 1 up vs Healthy * 0	2.01896	3.24396	74.6933	47.3245	6.24506	7675.41	1
73	kegg_pathway_168	Progesterone-mediated oocyte maturation	1.97222e-24	1.10187e-23	0.0133417	1	0.150642	1.61838e-16	1.8331	1.8331	BCC * 0 up vs Healthy * 0	1.58846	2.11541	3.52673e-19	2.29264	2.29264	BCC * 1 up vs Healthy * 0	1.91397	2.74622	105.9	29.9454	6.13052	20544.6	1
76	kegg_pathway_113	Melanogenesis	5.35864e-29	8.101e-28	0.0136059	1	0.150642	3.92638e-20	1.86202	1.86202	BCC * 0 up vs Healthy * 0	1.63222	2.12419	3.29318e-22	2.28597	2.28597	BCC * 1 up vs Healthy * 0	1.93631	2.69877	127.457	38.6254	6.09551	18832	1
55	kegg_pathway_26	Acute myeloid leukemia	9.4619e-22	3.74109e-21	0.0147113	1	0.150642	1.54065e-14	1.77989	1.77989	BCC * 0 up vs Healthy * 0	1.53786	2.06001	2.55986e-17	2.22905	2.22905	BCC * 1 up vs Healthy * 0	1.85406	2.67988	93.7446	27.1725	5.9599	12136	1
28	kegg_pathway_13	Citrate cycle (TCA cycle)	1.35442e-14	3.25313e-14	0.0150812	1	0.150642	3.64989e-09	1.94503	1.94503	BCC * 0 up vs Healthy * 0	1.56165	2.42253	2.08824e-12	2.72398	2.72398	BCC * 1 up vs Healthy * 0	2.06561	3.5922	60.8872	31.8351	5.9248	7082.72	1
30	kegg_pathway_126	Steroid hormone biosynthesis	1.37304e-06	1.80959e-06	0.0154551	1	0.150642	0.00176285	1.51246	1.51246	BCC * 0 up vs Healthy * 0	1.16739	1.95953	1.2821e-06	2.24698	2.24698	BCC * 1 up vs Healthy * 0	1.62129	3.11414	23.5505	24.0148	5.88025	11316.7	1
77	kegg_pathway_90	Small cell lung cancer	1.25299e-30	2.68349e-29	0.0154818	1	0.150642	1.504e-21	1.84866	1.84866	BCC * 0 up vs Healthy * 0	1.63072	2.09573	3.42797e-23	2.23917	2.23917	BCC * 1 up vs Healthy * 0	1.91175	2.62267	135.189	26.2227	5.86718	17530.4	1
79	kegg_pathway_233	Choline metabolism in cancer	1.3755e-20	4.97893e-20	0.0159648	1	0.150642	1.17409e-13	1.58362	1.58362	BCC * 0 up vs Healthy * 0	1.4032	1.78723	1.79579e-16	1.90342	1.90342	BCC * 1 up vs Healthy * 0	1.6343	2.21685	87.7118	29.6141	5.81286	17158.1	1
29	kegg_pathway_273	Retinol metabolism	8.08587e-07	1.08799e-06	0.0162164	1	0.150642	0.00119793	1.5474	1.5474	BCC * 0 up vs Healthy * 0	1.18863	2.01446	8.97096e-07	2.30909	2.30909	BCC * 1 up vs Healthy * 0	1.65604	3.21967	24.5989	21.4453	5.7958	10969.9	1
77	kegg_pathway_248	Endocrine resistance	8.7757e-22	3.57993e-21	0.0168669	1	0.150642	1.25881e-14	1.65436	1.65436	BCC * 0 up vs Healthy * 0	1.45645	1.87916	3.04717e-17	2.00481	2.00481	BCC * 1 up vs Healthy * 0	1.70741	2.35401	93.3442	35.0878	5.71624	18085.7	1
37	kegg_pathway_93	Basal transcription factors	3.80949e-13	8.22722e-13	0.0169985	1	0.150642	4.00741e-08	1.65325	1.65325	BCC * 0 up vs Healthy * 0	1.38273	1.97671	2.49898e-11	2.16393	2.16393	BCC * 1 up vs Healthy * 0	1.7276	2.71046	53.6857	25.0101	5.70914	8201.1	1
44	kegg_pathway_214	VEGF signaling pathway	6.04186e-15	1.47882e-14	0.019415	1	0.158484	1.56865e-09	1.69047	1.69047	BCC * 0 up vs Healthy * 0	1.42666	2.00307	1.65154e-12	2.17127	2.17127	BCC * 1 up vs Healthy * 0	1.75327	2.68892	61.9457	31.8919	5.47355	10462	1
39	kegg_pathway_44	Fanconi anemia pathway	9.93371e-11	1.82355e-10	0.0195658	1	0.158484	1.98443e-06	1.60889	1.60889	BCC * 0 up vs Healthy * 0	1.32327	1.95617	1.49786e-09	2.1458	2.1458	BCC * 1 up vs Healthy * 0	1.67734	2.7451	42.4006	23.1473	5.46124	10901.9	1
91	kegg_pathway_311	Carbon metabolism	8.08963e-36	5.19759e-34	0.0205519	1	0.158484	5.42141e-26	1.95456	1.95456	BCC * 0 up vs Healthy * 0	1.72717	2.21188	2.35428e-26	2.34182	2.34182	BCC * 1 up vs Healthy * 0	2.00384	2.73682	159.425	38.6274	5.36897	23807.3	1
83	kegg_pathway_310	Toxoplasmosis	3.97121e-31	9.2782e-30	0.0209962	1	0.158484	3.16957e-22	1.84492	1.84492	BCC * 0 up vs Healthy * 0	1.63141	2.08638	2.80358e-23	2.20687	2.20687	BCC * 1 up vs Healthy * 0	1.88999	2.57687	137.354	29.2205	5.33207	19584.1	1
73	kegg_pathway_241	ErbB signaling pathway	6.83904e-13	1.45259e-12	0.021273	1	0.158484	5.04278e-08	1.43536	1.43536	BCC * 0 up vs Healthy * 0	1.26076	1.63414	4.9518e-11	1.73312	1.73312	BCC * 1 up vs Healthy * 0	1.47177	2.04087	52.0462	20.8729	5.30988	16843.4	1
47	kegg_pathway_301	Fatty acid metabolism	1.20123e-10	2.18948e-10	0.0223925	1	0.158484	1.98679e-06	1.51996	1.51996	BCC * 0 up vs Healthy * 0	1.27956	1.80551	1.9939e-09	1.948	1.948	BCC * 1 up vs Healthy * 0	1.56805	2.42001	41.9238	24.639	5.22345	12292.3	1
56	kegg_pathway_120	Epithelial cell signaling in Helicobacter pylori infection	1.9683e-14	4.68383e-14	0.022445	1	0.158484	3.23607e-09	1.58183	1.58183	BCC * 0 up vs Healthy * 0	1.35968	1.84027	4.52057e-12	1.96714	1.96714	BCC * 1 up vs Healthy * 0	1.62559	2.38047	59.3305	40.3222	5.21801	13487.8	1
77	kegg_pathway_10	GnRH signaling pathway	1.51608e-13	3.3302e-13	0.0228167	1	0.158484	1.51081e-08	1.44712	1.44712	BCC * 0 up vs Healthy * 0	1.27366	1.64421	1.89809e-11	1.73847	1.73847	BCC * 1 up vs Healthy * 0	1.48007	2.04198	55.0322	41.0745	5.18748	18163.6	1
64	kegg_pathway_150	Glycerophospholipid metabolism	2.41698e-18	7.30781e-18	0.0237264	1	0.160465	3.14344e-12	1.68492	1.68492	BCC * 0 up vs Healthy * 0	1.45596	1.9499	1.0478e-14	2.07543	2.07543	BCC * 1 up vs Healthy * 0	1.7265	2.49487	77.4526	21.3866	5.12049	16414.5	1
74	kegg_pathway_272	Fc gamma R-mediated phagocytosis	3.85613e-22	1.65171e-21	0.0252648	1	0.166489	3.13726e-15	1.69703	1.69703	BCC * 0 up vs Healthy * 0	1.48893	1.93423	3.28875e-17	2.0413	2.0413	BCC * 1 up vs Healthy * 0	1.73102	2.40719	95.0787	35.2794	5.0106	17610.4	1
64	kegg_pathway_299	Renal cell carcinoma	1.47226e-18	4.50441e-18	0.0267526	1	0.168323	1.74775e-12	1.58538	1.58538	BCC * 0 up vs Healthy * 0	1.39561	1.80096	8.94508e-15	1.89466	1.89466	BCC * 1 up vs Healthy * 0	1.61343	2.2249	78.4609	21.0095	4.91224	12507.1	1
12	kegg_pathway_17	Ascorbate and aldarate metabolism	0.00123683	0.00134689	0.026853	1	0.168323	0.0843312	1.4051	1.4051	BCC * 0 up vs Healthy * 0	-1.04734	2.06776	0.000420427	2.41102	2.41102	BCC * 1 up vs Healthy * 0	1.48163	3.92341	10.5573	51.5441	4.92987	4008.47	1
25	kegg_pathway_237	Glyoxylate and dicarboxylate metabolism	1.58099e-11	3.10164e-11	0.0287249	1	0.172939	3.03733e-07	1.90361	1.90361	BCC * 0 up vs Healthy * 0	1.48992	2.43217	6.39162e-10	2.66979	2.66979	BCC * 1 up vs Healthy * 0	1.9605	3.6357	46.4782	23.2392	4.79758	7030.66	1
80	kegg_pathway_332	Phosphatidylinositol signaling system	2.14335e-24	1.172e-23	0.0289353	1	0.172939	3.9898e-17	1.70384	1.70384	BCC * 0 up vs Healthy * 0	1.50588	1.92782	1.32005e-18	2.02006	2.02006	BCC * 1 up vs Healthy * 0	1.72888	2.36028	105.566	25.0119	4.77566	18345.9	1
26	kegg_pathway_287	Porphyrin and chlorophyll metabolism	1.83863e-11	3.57976e-11	0.0298358	1	0.174268	3.26384e-07	2.061	2.061	BCC * 0 up vs Healthy * 0	1.56381	2.71626	7.43546e-10	3.00915	3.00915	BCC * 1 up vs Healthy * 0	2.12494	4.26128	46.1286	22.1515	4.73144	9654.24	1
43	kegg_pathway_322	Proteasome	1.97547e-19	6.59344e-19	0.0318363	1	0.18182	2.41111e-13	1.77401	1.77401	BCC * 0 up vs Healthy * 0	1.52336	2.06591	2.94398e-15	2.18054	2.18054	BCC * 1 up vs Healthy * 0	1.79967	2.64201	83.1917	16.954	4.61464	8052.76	1
29	kegg_pathway_232	Ovarian steroidogenesis	4.92587e-10	8.20142e-10	0.0328115	1	0.183316	3.36585e-06	1.74562	1.74562	BCC * 0 up vs Healthy * 0	1.3813	2.20604	8.39678e-09	2.39269	2.39269	BCC * 1 up vs Healthy * 0	1.78141	3.21371	39.3612	35.112	4.56627	8639.45	1
60	kegg_pathway_91	Inositol phosphate metabolism	1.96494e-19	6.59344e-19	0.0363646	1	0.198845	2.06068e-13	1.7684	1.7684	BCC * 0 up vs Healthy * 0	1.52003	2.05737	3.68989e-15	2.15966	2.15966	BCC * 1 up vs Healthy * 0	1.78463	2.6135	82.6496	19.1299	4.38472	15489.6	1
52	kegg_pathway_11	Pancreatic secretion	7.75622e-12	1.54523e-11	0.0398768	1	0.209329	1.28125e-07	1.56427	1.56427	BCC * 0 up vs Healthy * 0	1.32558	1.84594	5.85822e-10	1.9389	1.9389	BCC * 1 up vs Healthy * 0	1.57375	2.38877	47.3561	50.2533	4.2283	13919.2	1
53	kegg_pathway_205	Longevity regulating pathway - multiple species	2.58629e-26	2.14411e-25	0.0399109	1	0.209329	4.93178e-19	1.99002	1.99002	BCC * 0 up vs Healthy * 0	1.71284	2.31206	1.20227e-19	2.41721	2.41721	BCC * 1 up vs Healthy * 0	2.00087	2.92017	115.641	32.2569	4.22675	11867.6	1
39	kegg_pathway_9	N-Glycan biosynthesis	1.75698e-17	4.96203e-17	0.0463166	1	0.232753	4.13645e-12	1.99317	1.99317	BCC * 0 up vs Healthy * 0	1.64226	2.41907	1.05237e-13	2.54263	2.54263	BCC * 1 up vs Healthy * 0	1.99201	3.24544	74.09	15.1399	3.97623	10703.5	1
30	kegg_pathway_160	Ether lipid metabolism	2.77709e-10	4.88845e-10	0.0465877	1	0.232753	1.43075e-06	1.72991	1.72991	BCC * 0 up vs Healthy * 0	1.38558	2.15981	8.47968e-09	2.28592	2.28592	BCC * 1 up vs Healthy * 0	1.72816	3.02371	40.4949	16.6575	3.96823	8312.71	1
54	kegg_pathway_222	Peroxisome	1.52454e-17	4.35341e-17	0.0470939	1	0.232753	3.87732e-12	1.76667	1.76667	BCC * 0 up vs Healthy * 0	1.50564	2.07296	1.00208e-13	2.15846	2.15846	BCC * 1 up vs Healthy * 0	1.76457	2.64027	73.9044	21.6459	3.94644	13997.8	1
29	kegg_pathway_108	DNA replication	4.94638e-10	8.20142e-10	0.0508365	1	0.246509	1.96022e-06	1.75785	1.75785	BCC * 0 up vs Healthy * 0	1.39462	2.2157	1.40876e-08	2.33805	2.33805	BCC * 1 up vs Healthy * 0	1.74648	3.12999	39.3528	15.5392	3.8214	8447.51	1
81	kegg_pathway_291	Glucagon signaling pathway	5.45418e-28	6.37147e-27	0.0520318	1	0.247633	1.33111e-20	1.81823	1.81823	BCC * 0 up vs Healthy * 0	1.60436	2.0606	1.71053e-20	2.11968	2.11968	BCC * 1 up vs Healthy * 0	1.81043	2.48177	122.519	43.8651	3.77746	19307	1
27	kegg_pathway_78	Propanoate metabolism	1.01103e-08	1.52845e-08	0.0551407	1	0.257459	1.66079e-05	1.62024	1.62024	BCC * 0 up vs Healthy * 0	1.30169	2.01674	1.28271e-07	2.11163	2.11163	BCC * 1 up vs Healthy * 0	1.60252	2.78248	33.3274	18.5807	3.68562	6547.52	1
13	kegg_pathway_112	Linoleic acid metabolism	0.00452147	0.00480173	0.0568062	1	0.257459	0.123586	1.32633	1.32633	BCC * 0 up vs Healthy * 0	-1.08036	1.90052	0.00205746	2.04358	2.04358	BCC * 1 up vs Healthy * 0	1.29872	3.21563	8.13075	21.0174	3.64412	4080.58	1
30	kegg_pathway_145	RNA polymerase	5.18781e-11	9.66135e-11	0.0571027	1	0.257459	3.05857e-07	1.77588	1.77588	BCC * 0 up vs Healthy * 0	1.42682	2.21034	3.41392e-09	2.30944	2.30944	BCC * 1 up vs Healthy * 0	1.75277	3.0429	43.8886	17.3794	3.62641	8082.14	1
34	kegg_pathway_171	Bladder cancer	7.19558e-14	1.60806e-13	0.0590158	1	0.257459	1.83828e-09	1.80795	1.80795	BCC * 0 up vs Healthy * 0	1.49218	2.19055	4.02616e-11	2.27248	2.27248	BCC * 1 up vs Healthy * 0	1.78417	2.89442	57.1772	45.7105	3.57068	7989.88	1
54	kegg_pathway_292	Central carbon metabolism in cancer	2.34159e-26	2.00596e-25	0.0591053	1	0.257459	1.83666e-19	2.00792	2.00792	BCC * 0 up vs Healthy * 0	1.72806	2.33312	2.34707e-19	2.40093	2.40093	BCC * 1 up vs Healthy * 0	1.98712	2.90091	115.792	34.5803	3.56599	12338.2	1
78	kegg_pathway_202	Parathyroid hormone synthesis, secretion and action	7.58091e-18	2.23942e-17	0.0607377	1	0.26016	1.46903e-12	1.55082	1.55082	BCC * 0 up vs Healthy * 0	1.37398	1.75043	9.59535e-14	1.78971	1.78971	BCC * 1 up vs Healthy * 0	1.53644	2.08473	74.9358	55.9465	3.51961	16759	1
29	kegg_pathway_304	Autophagy - other	2.67948e-11	5.10094e-11	0.0650721	1	0.274156	1.51886e-07	1.7753	1.7753	BCC * 0 up vs Healthy * 0	1.43444	2.19716	2.5674e-09	2.27529	2.27529	BCC * 1 up vs Healthy * 0	1.7392	2.97662	45.2582	17.3337	3.40947	7166.21	1
47	kegg_pathway_60	Lysine degradation	3.38084e-14	7.97134e-14	0.068165	1	0.282448	8.43313e-10	1.5573	1.5573	BCC * 0 up vs Healthy * 0	1.35269	1.79285	3.02171e-11	1.83133	1.83133	BCC * 1 up vs Healthy * 0	1.53347	2.18705	58.3821	58.7725	3.3304	8227.82	1
69	kegg_pathway_124	Chronic myeloid leukemia	2.18831e-29	3.74931e-28	0.0692382	1	0.282448	4.27276e-22	1.8842	1.8842	BCC * 0 up vs Healthy * 0	1.65871	2.14033	3.69642e-21	2.18063	2.18063	BCC * 1 up vs Healthy * 0	1.85704	2.56061	129.579	25.6489	3.3035	14531.7	1
85	kegg_pathway_158	Prostate cancer	1.87949e-35	9.66059e-34	0.071394	1	0.286691	3.74437e-27	1.84675	1.84675	BCC * 0 up vs Healthy * 0	1.65355	2.06253	5.38602e-25	2.09412	2.09412	BCC * 1 up vs Healthy * 0	1.82189	2.40704	157.912	48.0323	3.25266	16580.2	1
97	kegg_pathway_180	Measles	8.65351e-33	2.77994e-31	0.0731949	1	0.289401	6.15496e-25	1.84028	1.84028	BCC * 0 up vs Healthy * 0	1.64009	2.0649	2.93722e-23	2.09615	2.09615	BCC * 1 up vs Healthy * 0	1.81297	2.42357	144.826	37.7897	3.21158	23456.5	1
65	kegg_pathway_188	Adherens junction	3.84446e-25	2.5334e-24	0.0743878	1	0.289662	1.11833e-18	1.68584	1.68584	BCC * 0 up vs Healthy * 0	1.50237	1.89171	2.32166e-18	1.91931	1.91931	BCC * 1 up vs Healthy * 0	1.65991	2.21925	109.502	55.8833	3.18595	10536.3	1
25	kegg_pathway_243	Alanine, aspartate and glutamate metabolism	1.74414e-08	2.60607e-08	0.0768909	1	0.29494	1.64008e-05	1.6991	1.6991	BCC * 0 up vs Healthy * 0	1.33622	2.16052	2.76723e-07	2.22158	2.22158	BCC * 1 up vs Healthy * 0	1.64123	3.00716	32.2745	38.4179	3.13575	6758.95	1
70	kegg_pathway_31	TGF-beta signaling pathway	1.4371e-38	1.84667e-36	0.0796269	1	0.300943	5.73285e-30	2.21644	2.21644	BCC * 0 up vs Healthy * 0	1.93524	2.5385	6.7215e-27	2.57525	2.57525	BCC * 1 up vs Healthy * 0	2.17052	3.05544	173.77	42.7668	3.07468	16945	1
67	kegg_pathway_312	Inflammatory mediator regulation of TRP channels	2.10285e-17	5.87427e-17	0.0815981	1	0.303923	1.79998e-12	1.66915	1.66915	BCC * 0 up vs Healthy * 0	1.4484	1.92353	3.03577e-13	1.95067	1.95067	BCC * 1 up vs Healthy * 0	1.63134	2.33249	73.0128	38.8677	3.03501	16969	1
41	kegg_pathway_252	Complement and coagulation cascades	4.54366e-16	1.16772e-15	0.0831114	1	0.305137	1.33482e-18	2.82318	2.82318	BCC * 0 up vs Healthy * 0	2.24636	3.54811	9.1799e-08	2.19897	2.19897	BCC * 1 up vs Healthy * 0	1.64865	2.93299	67.3191	21.4602	3.00657	16479.6	1
87	kegg_pathway_82	HIF-1 signaling pathway	1.59756e-31	4.10572e-30	0.0843582	1	0.305353	4.47745e-24	1.82399	1.82399	BCC * 0 up vs Healthy * 0	1.62488	2.0475	2.52832e-22	2.06866	2.06866	BCC * 1 up vs Healthy * 0	1.78823	2.39307	139.106	38.2734	2.98053	19006.5	1
59	kegg_pathway_239	Mitophagy - animal	1.38132e-22	6.45454e-22	0.0895355	1	0.318982	8.72697e-17	1.80701	1.80701	BCC * 0 up vs Healthy * 0	1.57342	2.07529	1.47911e-16	2.09584	2.09584	BCC * 1 up vs Healthy * 0	1.76034	2.49529	97.5729	32.154	2.88502	12528.1	1
30	kegg_pathway_213	Homologous recombination	6.95463e-14	1.56784e-13	0.0906057	1	0.318982	8.31665e-10	1.85532	1.85532	BCC * 0 up vs Healthy * 0	1.52514	2.25699	7.33979e-11	2.28706	2.28706	BCC * 1 up vs Healthy * 0	1.78656	2.92777	57.4051	22.1147	2.86809	6480.68	1
38	kegg_pathway_334	Arginine and proline metabolism	1.44175e-13	3.19422e-13	0.0958225	1	0.324646	1.40359e-09	1.90633	1.90633	BCC * 0 up vs Healthy * 0	1.54874	2.34648	1.31628e-10	2.37131	2.37131	BCC * 1 up vs Healthy * 0	1.82512	3.08097	55.6371	42.2022	2.7771	11692.6	1
40	kegg_pathway_315	Nucleotide excision repair	1.36134e-08	2.04599e-08	0.0961026	1	0.324646	1.052e-05	1.48128	1.48128	BCC * 0 up vs Healthy * 0	1.24427	1.76343	3.0594e-07	1.77881	1.77881	BCC * 1 up vs Healthy * 0	1.42791	2.21594	32.5712	17.3205	2.77225	9127.94	1
94	kegg_pathway_94	Yersinia infection	4.52202e-26	3.41812e-25	0.0963064	1	0.324646	1.08218e-19	1.66522	1.66522	BCC * 0 up vs Healthy * 0	1.49249	1.85793	1.03498e-18	1.86798	1.86798	BCC * 1 up vs Healthy * 0	1.62718	2.14442	113.178	46.6762	2.76702	19916.9	1
75	kegg_pathway_226	Cholinergic synapse	5.29671e-14	1.21541e-13	0.0972676	1	0.324646	6.69218e-10	1.54621	1.54621	BCC * 0 up vs Healthy * 0	1.34693	1.77498	7.09558e-11	1.78634	1.78634	BCC * 1 up vs Healthy * 0	1.50122	2.12561	57.1506	39.9595	2.75146	20122.9	1
63	kegg_pathway_12	p53 signaling pathway	1.14136e-31	3.25922e-30	0.0993401	1	0.327313	1.83045e-24	2.2074	2.2074	BCC * 0 up vs Healthy * 0	1.89886	2.56606	2.71934e-22	2.58147	2.58147	BCC * 1 up vs Healthy * 0	2.13533	3.12084	140.844	35.5576	2.71806	16900.3	1
75	kegg_pathway_7	Longevity regulating pathway	5.39637e-26	3.96247e-25	0.10359	1	0.333129	9.72636e-20	1.7704	1.7704	BCC * 0 up vs Healthy * 0	1.56653	2.00082	1.30883e-18	2.00742	2.00742	BCC * 1 up vs Healthy * 0	1.72058	2.34208	113.237	26.3117	2.65095	15821	1
10	kegg_pathway_246	Non-homologous end-joining	1.03782e-05	1.2823e-05	0.103698	1	0.333129	0.00122837	1.77029	1.77029	BCC * 0 up vs Healthy * 0	1.25385	2.49946	3.5216e-05	2.52195	2.52195	BCC * 1 up vs Healthy * 0	1.63286	3.89514	19.936	45.9136	2.65961	2214.66	1
14	kegg_pathway_97	2-Oxocarboxylic acid metabolism	0.000420067	0.000469379	0.106907	1	0.339198	0.0172021	1.45845	1.45845	BCC * 0 up vs Healthy * 0	1.06947	1.98893	0.000538588	1.99928	1.99928	BCC * 1 up vs Healthy * 0	1.35234	2.95572	12.5881	11.3433	2.60756	3521.96	1
9	kegg_pathway_323	Nitrogen metabolism	0.00975845	0.0102784	0.118005	1	0.36942	0.131464	1.405	1.405	BCC * 0 up vs Healthy * 0	-1.10769	2.1866	0.0064994	2.17253	2.17253	BCC * 1 up vs Healthy * 0	1.24416	3.79363	6.74886	41.7622	2.4551	2946.25	1
33	kegg_pathway_23	Cysteine and methionine metabolism	3.86356e-09	6.05448e-09	0.120707	1	0.36942	2.84992e-06	1.67274	1.67274	BCC * 0 up vs Healthy * 0	1.34958	2.07329	1.72585e-07	2.06392	2.06392	BCC * 1 up vs Healthy * 0	1.5747	2.70512	35.1537	30.073	2.41116	9412.61	1
65	kegg_pathway_309	Glioma	1.71404e-24	1.00116e-23	0.120744	1	0.36942	1.0963e-18	1.83216	1.83216	BCC * 0 up vs Healthy * 0	1.60312	2.09392	1.61536e-17	2.08804	2.08804	BCC * 1 up vs Healthy * 0	1.7646	2.47076	106.419	41.9747	2.40918	14154.9	1
90	kegg_pathway_212	Insulin resistance	2.11829e-21	8.12538e-21	0.12797	1	0.383154	3.70352e-16	1.6136	1.6136	BCC * 0 up vs Healthy * 0	1.43887	1.80954	1.80316e-15	1.80134	1.80134	BCC * 1 up vs Healthy * 0	1.55908	2.08124	91.3572	43.1682	2.318	19995.8	1
28	kegg_pathway_75	Circadian rhythm	1.2209e-06	1.62576e-06	0.128215	1	0.383154	0.000211479	1.46153	1.46153	BCC * 0 up vs Healthy * 0	1.19621	1.78568	9.726e-06	1.77126	1.77126	BCC * 1 up vs Healthy * 0	1.37608	2.27993	23.798	26.7289	2.31733	5897.1	1
16	kegg_pathway_156	Other types of O-glycan biosynthesis	2.47848e-05	2.94893e-05	0.133718	1	0.385086	0.00184381	1.60716	1.60716	BCC * 0 up vs Healthy * 0	1.19308	2.16497	8.49902e-05	2.13019	2.13019	BCC * 1 up vs Healthy * 0	1.46336	3.10088	18.0388	29.1872	2.2544	4247.18	1
80	kegg_pathway_255	C-type lectin receptor signaling pathway	6.34918e-25	4.07935e-24	0.134276	1	0.385086	3.75119e-19	1.79796	1.79796	BCC * 0 up vs Healthy * 0	1.58224	2.04309	1.10756e-17	2.02871	2.02871	BCC * 1 up vs Healthy * 0	1.7269	2.38328	108.055	33.3956	2.24347	19646.2	1
96	kegg_pathway_40	Neurotrophin signaling pathway	1.46064e-30	2.88757e-29	0.134749	1	0.385086	7.12843e-24	1.75142	1.75142	BCC * 0 up vs Healthy * 0	1.57158	1.95185	3.07712e-21	1.93996	1.93996	BCC * 1 up vs Healthy * 0	1.69235	2.22379	134.306	33.3235	2.23784	20335.2	1
16	kegg_pathway_169	Butanoate metabolism	3.76359e-08	5.46464e-08	0.135441	1	0.385086	1.30749e-05	1.99558	1.99558	BCC * 0 up vs Healthy * 0	1.4653	2.71778	9.35011e-07	2.66908	2.66908	BCC * 1 up vs Healthy * 0	1.80845	3.93929	31.0031	29.0768	2.23452	4564.92	1
61	kegg_pathway_251	Bacterial invasion of epithelial cells	3.96846e-26	3.18717e-25	0.136353	1	0.385086	3.2623e-20	1.77395	1.77395	BCC * 0 up vs Healthy * 0	1.57178	2.00212	1.87296e-18	1.98756	1.98756	BCC * 1 up vs Healthy * 0	1.70646	2.31497	114.353	44.84	2.22007	10232.7	1
43	kegg_pathway_138	Vibrio cholerae infection	5.01869e-21	1.89677e-20	0.138777	1	0.38767	5.21645e-16	1.99016	1.99016	BCC * 0 up vs Healthy * 0	1.68755	2.34703	3.37856e-15	2.32156	2.32156	BCC * 1 up vs Healthy * 0	1.88585	2.85794	90.8145	43.7615	2.19346	9441.31	1
25	kegg_pathway_87	Apoptosis - multiple species	1.61649e-12	3.32351e-12	0.14066	1	0.388705	4.43343e-09	2.07026	2.07026	BCC * 0 up vs Healthy * 0	1.62646	2.63516	1.15744e-09	2.59057	2.59057	BCC * 1 up vs Healthy * 0	1.91136	3.51112	51.1643	22.7377	2.1741	6816.4	1
16	kegg_pathway_267	Renin-angiotensin system	2.41354e-08	3.56483e-08	0.144124	1	0.394041	5.53604e-10	2.87546	2.87546	BCC * 0 up vs Healthy * 0	2.06866	3.99692	0.00039427	2.12318	2.12318	BCC * 1 up vs Healthy * 0	1.402	3.21533	31.9073	33.5076	2.13849	5188.8	1
66	kegg_pathway_22	PD-L1 expression and PD-1 checkpoint pathway in cancer	1.16378e-21	4.53171e-21	0.148513	1	0.397187	1.43966e-16	1.75941	1.75941	BCC * 0 up vs Healthy * 0	1.53993	2.01016	1.61248e-15	1.9866	1.9866	BCC * 1 up vs Healthy * 0	1.67952	2.34982	92.9972	37.5706	2.08865	14527.6	1
3	kegg_pathway_151	D-Glutamine and D-glutamate metabolism	0.000635124	0.000703564	0.149554	1	0.397187	0.0156089	2.04604	2.04604	BCC * 0 up vs Healthy * 0	1.148	3.6466	0.00101138	3.45374	3.45374	BCC * 1 up vs Healthy * 0	1.66725	7.1545	12.3042	191.353	2.10346	545.292	1
25	kegg_pathway_257	Base excision repair	1.24348e-07	1.72743e-07	0.151153	1	0.397187	2.9525e-05	1.64194	1.64194	BCC * 0 up vs Healthy * 0	1.3021	2.07047	2.44898e-06	2.02552	2.02552	BCC * 1 up vs Healthy * 0	1.51222	2.71307	28.3516	19.5195	2.06366	6297.28	1
38	kegg_pathway_45	Glutathione metabolism	4.86126e-16	1.23697e-15	0.151565	1	0.397187	5.52393e-12	2.11904	2.11904	BCC * 0 up vs Healthy * 0	1.71409	2.61965	6.61973e-12	2.56717	2.56717	BCC * 1 up vs Healthy * 0	1.96507	3.35375	67.2872	18.4115	2.05845	12186.7	1
73	kegg_pathway_294	T cell receptor signaling pathway	1.5147e-25	1.0521e-24	0.154453	1	0.397187	7.33918e-20	1.84572	1.84572	BCC * 0 up vs Healthy * 0	1.61942	2.10364	5.98481e-18	2.07586	2.07586	BCC * 1 up vs Healthy * 0	1.76039	2.44787	111.171	32.1959	2.02874	17130.8	1
21	kegg_pathway_134	Tryptophan metabolism	4.91422e-06	6.19095e-06	0.154547	1	0.397187	0.000473076	1.58742	1.58742	BCC * 0 up vs Healthy * 0	1.22585	2.05562	3.17691e-05	2.00204	2.00204	BCC * 1 up vs Healthy * 0	1.44546	2.77294	21.1385	50.9459	2.03036	5515.45	1
56	kegg_pathway_280	Aminoacyl-tRNA biosynthesis	6.12329e-09	9.48003e-09	0.157462	1	0.400671	2.78714e-06	1.35278	1.35278	BCC * 0 up vs Healthy * 0	1.19247	1.53465	3.39309e-07	1.51385	1.51385	BCC * 1 up vs Healthy * 0	1.29135	1.77467	34.0527	43.0643	1.99974	9370.59	1
3	kegg_pathway_290	Valine, leucine and isoleucine biosynthesis	0.922423	0.922423	0.162948	1	0.410565	0.338369	1.44648	1.44648	BCC * 0 up vs Healthy * 0	-1.4787	3.0939	0.539824	0.742625	-1.34658	BCC * 1 down vs Healthy * 0	-3.51041	1.93596	0.00952298	15.8893	1.97058	943.868	1
90	kegg_pathway_80	Growth hormone synthesis, secretion and action	9.84919e-24	5.27342e-23	0.167806	1	0.414531	2.004e-18	1.66601	1.66601	BCC * 0 up vs Healthy * 0	1.48699	1.86659	1.04366e-16	1.83925	1.83925	BCC * 1 up vs Healthy * 0	1.59375	2.12256	102.271	39.0057	1.90318	19673.3	1
50	kegg_pathway_328	Long-term depression	1.20713e-09	1.95114e-09	0.168838	1	0.414531	6.8631e-07	1.50427	1.50427	BCC * 0 up vs Healthy * 0	1.28087	1.76663	1.26252e-07	1.72953	1.72953	BCC * 1 up vs Healthy * 0	1.41233	2.11796	37.3025	38.2167	1.89457	12132.2	1
4	kegg_pathway_41	Maturity onset diabetes of the young	0.900222	0.903739	0.17036	1	0.414531	0.332758	1.36782	1.36782	BCC * 0 up vs Healthy * 0	-1.3819	2.58546	0.56234	0.78986	-1.26605	BCC * 1 down vs Healthy * 0	-2.82435	1.76205	0.0157697	118.773	1.8966	1187.61	1
18	kegg_pathway_327	Glycosylphosphatidylinositol (GPI)-anchor biosynthesis	0.00161368	0.0017425	0.174842	1	0.414531	0.0293857	1.38694	1.38694	BCC * 0 up vs Healthy * 0	1.03342	1.86139	0.00225957	1.78392	1.78392	BCC * 1 up vs Healthy * 0	1.23124	2.58471	10.0184	17.4991	1.84449	5246.19	1
13	kegg_pathway_24	Glycosaminoglycan biosynthesis - chondroitin sulfate / dermatan sulfate	2.5753e-09	4.13658e-09	0.176	1	0.414531	1.00291e-06	2.53401	2.53401	BCC * 0 up vs Healthy * 0	1.75196	3.66517	2.12879e-07	3.47164	3.47164	BCC * 1 up vs Healthy * 0	2.18039	5.52757	36.729	7.15706	1.83598	4295.76	1
32	kegg_pathway_302	Various types of N-glycan biosynthesis	1.28935e-17	3.76549e-17	0.176794	1	0.414531	1.81571e-13	2.18521	2.18521	BCC * 0 up vs Healthy * 0	1.77818	2.68541	8.20176e-13	2.60468	2.60468	BCC * 1 up vs Healthy * 0	2.00882	3.3773	75.1132	24.1369	1.82634	8158.97	1
16	kegg_pathway_135	One carbon pool by folate	2.31255e-06	2.98656e-06	0.177326	1	0.414531	0.00021953	1.68005	1.68005	BCC * 0 up vs Healthy * 0	1.27722	2.20994	2.20536e-05	2.12123	2.12123	BCC * 1 up vs Healthy * 0	1.50157	2.99662	22.7189	19.9299	1.82382	3595.85	1
21	kegg_pathway_133	Tyrosine metabolism	2.95352e-06	3.79528e-06	0.177426	1	0.414531	0.000269422	1.73165	1.73165	BCC * 0 up vs Healthy * 0	1.2898	2.32487	2.61752e-05	2.22471	2.22471	BCC * 1 up vs Healthy * 0	1.53475	3.22485	22.1397	35.3328	1.82204	7164.62	1
50	kegg_pathway_174	Viral protein interaction with cytokine and cytokine receptor	1.44152e-16	3.89969e-16	0.181447	1	0.420107	3.31817e-18	2.3221	2.3221	BCC * 0 up vs Healthy * 0	1.92388	2.80276	1.7591e-08	1.98156	1.98156	BCC * 1 up vs Healthy * 0	1.56329	2.51174	69.4154	55.9607	1.78695	16614.1	1
52	kegg_pathway_159	Gastric acid secretion	1.48341e-10	2.64747e-10	0.184249	1	0.422786	1.10429e-07	1.58579	1.58579	BCC * 0 up vs Healthy * 0	1.33822	1.87917	3.59038e-08	1.82808	1.82808	BCC * 1 up vs Healthy * 0	1.47601	2.26412	41.4585	59.4355	1.76416	14630.5	1
11	kegg_pathway_177	Glycosaminoglycan biosynthesis - heparan sulfate / heparin	3.6249e-06	4.61188e-06	0.188462	1	0.428626	0.000277747	1.96032	1.96032	BCC * 0 up vs Healthy * 0	1.36628	2.81264	3.21994e-05	2.64412	2.64412	BCC * 1 up vs Healthy * 0	1.6776	4.16747	21.9994	9.5265	1.73487	2938.43	1
64	kegg_pathway_201	IL-17 signaling pathway	6.63153e-29	9.46835e-28	0.193388	1	0.432666	4.89382e-23	2.18283	2.18283	BCC * 0 up vs Healthy * 0	1.87238	2.54476	7.50895e-20	2.47564	2.47564	BCC * 1 up vs Healthy * 0	2.04043	3.00368	127.502	75.9617	1.69249	18109.7	1
42	kegg_pathway_29	Notch signaling pathway	1.59571e-16	4.27184e-16	0.194505	1	0.432666	1.24245e-12	1.75168	1.75168	BCC * 0 up vs Healthy * 0	1.50213	2.04268	5.1579e-12	1.98644	1.98644	BCC * 1 up vs Healthy * 0	1.63666	2.41097	69.4324	40.5065	1.68447	7820.06	1
42	kegg_pathway_295	Legionellosis	1.72157e-16	4.56128e-16	0.195289	1	0.432666	1.31037e-12	1.90906	1.90906	BCC * 0 up vs Healthy * 0	1.59863	2.27977	5.45791e-12	2.20689	2.20689	BCC * 1 up vs Healthy * 0	1.76462	2.76001	69.2767	67.6589	1.67857	10426.7	1
13	kegg_pathway_144	Arginine biosynthesis	1.68704e-06	2.20086e-06	0.198272	1	0.435521	0.000145095	1.82357	1.82357	BCC * 0 up vs Healthy * 0	1.33965	2.48229	2.02573e-05	2.34168	2.34168	BCC * 1 up vs Healthy * 0	1.5876	3.45394	23.4465	69.2032	1.6592	2999.26	1
23	kegg_pathway_325	Type I diabetes mellitus	4.68526e-12	9.48121e-12	0.204006	1	0.441907	1.76131e-13	2.59381	2.59381	BCC * 0 up vs Healthy * 0	2.01961	3.33127	3.2239e-06	2.12271	2.12271	BCC * 1 up vs Healthy * 0	1.54859	2.90968	49.0767	74.8622	1.6157	6203.41	1
33	kegg_pathway_115	Sphingolipid metabolism	1.13711e-07	1.58825e-07	0.205654	1	0.441907	1.76332e-05	1.57684	1.57684	BCC * 0 up vs Healthy * 0	1.28153	1.94019	3.45385e-06	1.86069	1.86069	BCC * 1 up vs Healthy * 0	1.43278	2.41639	28.4307	27.8216	1.60331	8782.57	1
57	kegg_pathway_229	Shigellosis	2.17789e-19	7.08504e-19	0.207128	1	0.441907	4.48311e-15	1.7229	1.7229	BCC * 0 up vs Healthy * 0	1.5051	1.97222	8.90696e-14	1.91854	1.91854	BCC * 1 up vs Healthy * 0	1.61808	2.27479	82.5124	51.1361	1.59227	11145.9	1
36	kegg_pathway_30	Mineral absorption	1.06802e-12	2.23155e-12	0.209415	1	0.441907	3.98941e-14	2.17981	2.17981	BCC * 0 up vs Healthy * 0	1.78439	2.66285	1.52769e-06	1.86037	1.86037	BCC * 1 up vs Healthy * 0	1.4456	2.39414	51.6153	57.2641	1.57684	9741.04	1
54	kegg_pathway_154	Melanoma	1.09313e-22	5.2025e-22	0.211437	1	0.441907	6.84707e-18	1.97377	1.97377	BCC * 0 up vs Healthy * 0	1.69305	2.30105	7.47249e-16	2.22751	2.22751	BCC * 1 up vs Healthy * 0	1.83591	2.70264	98.239	38.4173	1.56246	12889.2	1
14	kegg_pathway_209	Other glycan degradation	1.78526e-06	2.31723e-06	0.211497	1	0.441907	0.000139418	1.87193	1.87193	BCC * 0 up vs Healthy * 0	1.35782	2.5807	2.28199e-05	2.41056	2.41056	BCC * 1 up vs Healthy * 0	1.60834	3.61292	23.295	11.5255	1.56465	3773.18	1
42	kegg_pathway_235	Cytosolic DNA-sensing pathway	5.68294e-13	1.2171e-12	0.217293	1	0.443823	8.35541e-10	1.78013	1.78013	BCC * 0 up vs Healthy * 0	1.48208	2.13811	1.23613e-09	2.05296	2.05296	BCC * 1 up vs Healthy * 0	1.62963	2.58625	52.7617	42.7679	1.52327	11116.4	1
12	kegg_pathway_117	Glycosphingolipid biosynthesis - globo and isoglobo series	0.000125654	0.000146787	0.218226	1	0.443823	0.00355942	1.80516	1.80516	BCC * 0 up vs Healthy * 0	1.21462	2.68282	0.000448264	2.45495	2.45495	BCC * 1 up vs Healthy * 0	1.48999	4.04484	14.9442	29.3312	1.5199	4215.7	1
18	kegg_pathway_132	Mismatch repair	0.000270272	0.000304649	0.218993	1	0.443823	0.00640651	1.46666	1.46666	BCC * 0 up vs Healthy * 0	1.11403	1.93092	0.000772136	1.81506	1.81506	BCC * 1 up vs Healthy * 0	1.28343	2.5669	13.3954	14.355	1.51354	4583.29	1
20	kegg_pathway_185	Biosynthesis of unsaturated fatty acids	1.91396e-05	2.32022e-05	0.219321	1	0.443823	0.000857846	1.50504	1.50504	BCC * 0 up vs Healthy * 0	1.1841	1.91298	0.000121752	1.81226	1.81226	BCC * 1 up vs Healthy * 0	1.33953	2.45183	18.4901	16.0858	1.51112	4306.34	1
20	kegg_pathway_231	Fatty acid elongation	3.36641e-10	5.76779e-10	0.228074	1	0.45415	1.29533e-07	2.08203	2.08203	BCC * 0 up vs Healthy * 0	1.58898	2.72805	8.27289e-08	2.55672	2.55672	BCC * 1 up vs Healthy * 0	1.81874	3.59413	40.4415	28.0178	1.45501	5467.41	1
72	kegg_pathway_282	Amoebiasis	4.30758e-26	3.35469e-25	0.228565	1	0.45415	7.25183e-21	1.9103	1.9103	BCC * 0 up vs Healthy * 0	1.67001	2.18515	6.82061e-18	2.11566	2.11566	BCC * 1 up vs Healthy * 0	1.78596	2.50623	113.788	48.0528	1.45037	17601	1
36	kegg_pathway_227	Olfactory transduction	0.0314648	0.0323458	0.229726	1	0.45415	0.00519297	1.35075	1.35075	BCC * 0 up vs Healthy * 0	1.09412	1.66758	0.297639	1.15147	1.15147	BCC * 1 up vs Healthy * 0	-1.13259	1.50169	4.63627	75.6974	1.44375	10794.9	1
43	kegg_pathway_155	Pyrimidine metabolism	2.33242e-22	1.05163e-21	0.23405	1	0.459166	8.95424e-18	2.42077	2.42077	BCC * 0 up vs Healthy * 0	1.98236	2.95614	1.45558e-15	2.81245	2.81245	BCC * 1 up vs Healthy * 0	2.18641	3.61775	97.2133	29.7077	1.41705	13854.3	1
45	kegg_pathway_236	GnRH secretion	0.00322184	0.00343573	0.237724	1	0.461155	0.0371013	1.20584	1.20584	BCC * 0 up vs Healthy * 0	1.01127	1.43784	0.00493949	1.37468	1.37468	BCC * 1 up vs Healthy * 0	1.10127	1.71598	8.70021	47.6053	1.39494	11770.4	1
14	kegg_pathway_70	Steroid biosynthesis	0.020742	0.0214947	0.238652	1	0.461155	0.138092	1.28276	1.28276	BCC * 0 up vs Healthy * 0	-1.08365	1.78312	0.0198417	1.63825	1.63825	BCC * 1 up vs Healthy * 0	1.08173	2.48109	5.37814	34.0909	1.39144	3969.84	1
18	kegg_pathway_18	Pentose and glucuronate interconversions	1.61642e-06	2.11949e-06	0.249222	1	0.477986	0.000103158	1.94737	1.94737	BCC * 0 up vs Healthy * 0	1.39286	2.72263	2.63548e-05	2.48412	2.48412	BCC * 1 up vs Healthy * 0	1.62837	3.78957	23.3836	26.435	1.32976	6805.95	1
55	kegg_pathway_46	B cell receptor signaling pathway	1.57164e-15	3.95992e-15	0.253151	1	0.481925	4.46222e-12	1.68197	1.68197	BCC * 0 up vs Healthy * 0	1.45274	1.94737	3.81761e-11	1.86933	1.86933	BCC * 1 up vs Healthy * 0	1.55416	2.24841	64.4587	36.0401	1.3065	12195.1	1
11	kegg_pathway_149	Phototransduction	0.00094944	0.00104276	0.255622	1	0.483051	0.000119706	1.90115	1.90115	BCC * 0 up vs Healthy * 0	1.37316	2.63216	0.0503292	1.50595	1.50595	BCC * 1 up vs Healthy * 0	-1.00059	2.26923	11.0701	60.956	1.29562	2386.41	1
21	kegg_pathway_178	beta-Alanine metabolism	2.11173e-05	2.53604e-05	0.258356	1	0.484653	0.000746511	1.57954	1.57954	BCC * 0 up vs Healthy * 0	1.21167	2.05909	0.000157922	1.90805	1.90805	BCC * 1 up vs Healthy * 0	1.36608	2.66502	18.2883	43.077	1.27924	5803.35	1
14	kegg_pathway_172	alpha-Linolenic acid metabolism	0.00144493	0.00156687	0.260975	1	0.484917	0.0185671	1.47336	1.47336	BCC * 0 up vs Healthy * 0	1.06729	2.03393	0.00302923	1.85146	1.85146	BCC * 1 up vs Healthy * 0	1.23324	2.7796	10.2471	21.5917	1.26608	3804.51	1
50	kegg_pathway_37	Protein digestion and absorption	2.2346e-23	1.14858e-22	0.264952	1	0.484917	2.24908e-24	2.41504	2.41504	BCC * 0 up vs Healthy * 0	2.04246	2.85559	1.78489e-12	2.14662	2.14662	BCC * 1 up vs Healthy * 0	1.73798	2.65133	101.711	51.7665	1.24338	13179.7	1
48	kegg_pathway_336	Thyroid hormone synthesis	3.49534e-15	8.63751e-15	0.265705	1	0.484917	7.55306e-12	1.80073	1.80073	BCC * 0 up vs Healthy * 0	1.52308	2.12899	6.92167e-11	2.02537	2.02537	BCC * 1 up vs Healthy * 0	1.64004	2.50125	62.9686	43.0555	1.23949	12129.8	1
61	kegg_pathway_39	Natural killer cell mediated cytotoxicity	8.38105e-26	5.98314e-25	0.266044	1	0.484917	7.26899e-21	1.99596	1.99596	BCC * 0 up vs Healthy * 0	1.72939	2.30362	1.46703e-17	2.20716	2.20716	BCC * 1 up vs Healthy * 0	1.84235	2.64421	112.804	50.8355	1.23759	14364.1	1
47	kegg_pathway_262	Staphylococcus aureus infection	1.94743e-23	1.02141e-22	0.270891	1	0.48685	6.84889e-19	2.58434	2.58434	BCC * 0 up vs Healthy * 0	2.09989	3.18057	4.39382e-16	2.98511	2.98511	BCC * 1 up vs Healthy * 0	2.29796	3.87774	102.159	62.077	1.21293	17871.3	1
96	kegg_pathway_65	Platelet activation	5.22468e-20	1.81452e-19	0.270893	1	0.48685	6.5718e-16	1.60588	1.60588	BCC * 0 up vs Healthy * 0	1.43218	1.80065	6.86628e-14	1.73878	1.73878	BCC * 1 up vs Healthy * 0	1.50519	2.00863	84.8041	47.1091	1.21256	22700	1
12	kegg_pathway_278	Pantothenate and CoA biosynthesis	0.000465801	0.000518229	0.279034	1	0.497998	0.00729464	1.66556	1.66556	BCC * 0 up vs Healthy * 0	1.14813	2.41618	0.00145653	2.14668	2.14668	BCC * 1 up vs Healthy * 0	1.34322	3.43071	12.415	24.5142	1.17439	3716.6	1
23	kegg_pathway_110	Intestinal immune network for IgA production	2.0483e-07	2.81504e-07	0.298001	1	0.528181	2.23045e-08	2.23239	2.23239	BCC * 0 up vs Healthy * 0	1.68828	2.95188	0.000575729	1.85847	1.85847	BCC * 1 up vs Healthy * 0	1.30693	2.64277	27.3924	37.7901	1.08432	7732.38	1
28	kegg_pathway_225	Malaria	8.75226e-12	1.73025e-11	0.305074	1	0.535487	9.42818e-13	2.66379	2.66379	BCC * 0 up vs Healthy * 0	2.04115	3.47636	2.6194e-06	2.24244	2.24244	BCC * 1 up vs Healthy * 0	1.60326	3.13643	47.5707	33.7812	1.05282	10416.5	1
7	kegg_pathway_220	Synthesis and degradation of ketone bodies	0.000139179	0.000161851	0.307299	1	0.535487	0.00246067	2.11859	2.11859	BCC * 0 up vs Healthy * 0	1.30618	3.4363	0.000697657	2.8908	2.8908	BCC * 1 up vs Healthy * 0	1.57148	5.31774	14.9158	18.542	1.04599	2123.57	1
50	kegg_pathway_218	Salivary secretion	7.86692e-11	1.45453e-10	0.308374	1	0.535487	2.26488e-08	1.62364	1.62364	BCC * 0 up vs Healthy * 0	1.3707	1.92327	5.54019e-08	1.81029	1.81029	BCC * 1 up vs Healthy * 0	1.46237	2.24098	42.7408	40.8401	1.03814	13463	1
38	kegg_pathway_56	Endocrine and other factor-regulated calcium reabsorption	7.58707e-08	1.06551e-07	0.320335	1	0.549399	5.94356e-06	1.47984	1.47984	BCC * 0 up vs Healthy * 0	1.24951	1.75262	4.99187e-06	1.64538	1.64538	BCC * 1 up vs Healthy * 0	1.32944	2.03639	29.1884	33.6491	0.98821	7755.1	1
87	kegg_pathway_15	Cell adhesion molecules (CAMs)	1.4093e-39	3.6219e-37	0.320661	1	0.549399	4.08649e-33	2.3685	2.3685	BCC * 0 up vs Healthy * 0	2.05992	2.7233	8.43492e-26	2.58495	2.58495	BCC * 1 up vs Healthy * 0	2.16797	3.08214	177.604	45.746	0.986524	27716.9	1
34	kegg_pathway_47	Bile secretion	5.93925e-08	8.43308e-08	0.330913	1	0.557862	4.54588e-06	1.7327	1.7327	BCC * 0 up vs Healthy * 0	1.37083	2.19009	4.46284e-06	2.00035	2.00035	BCC * 1 up vs Healthy * 0	1.48898	2.68734	29.7062	33.6295	0.945981	11899.7	1
32	kegg_pathway_125	Cholesterol metabolism	2.52719e-10	4.47922e-10	0.331747	1	0.557862	4.90194e-08	1.86648	1.86648	BCC * 0 up vs Healthy * 0	1.49322	2.33305	1.30951e-07	2.13961	2.13961	BCC * 1 up vs Healthy * 0	1.61517	2.83434	40.6425	28.3463	0.942763	9560.01	1
27	kegg_pathway_230	Aldosterone-regulated sodium reabsorption	9.33254e-09	1.41921e-08	0.332112	1	0.557862	9.68838e-07	1.64033	1.64033	BCC * 0 up vs Healthy * 0	1.34684	1.99778	1.33899e-06	1.85051	1.85051	BCC * 1 up vs Healthy * 0	1.44342	2.37241	33.4878	34.5019	0.94147	5309.88	1
8	kegg_pathway_67	Primary bile acid biosynthesis	0.021779	0.0224787	0.335116	1	0.559252	0.109608	1.44503	1.44503	BCC * 0 up vs Healthy * 0	-1.08684	2.26946	0.0270876	1.90038	1.90038	BCC * 1 up vs Healthy * 0	1.07591	3.35665	5.31427	38.388	0.931782	2420.94	1
57	kegg_pathway_96	Salmonella infection	3.38951e-20	1.20987e-19	0.34836	1	0.576951	1.86085e-16	1.79616	1.79616	BCC * 0 up vs Healthy * 0	1.56384	2.06299	9.02546e-14	1.94951	1.94951	BCC * 1 up vs Healthy * 0	1.63726	2.32131	86.3233	79.0594	0.879777	11706.1	1
36	kegg_pathway_123	Ferroptosis	2.52853e-08	3.71332e-08	0.350211	1	0.576951	2.01445e-06	1.5997	1.5997	BCC * 0 up vs Healthy * 0	1.31871	1.94057	2.80645e-06	1.79252	1.79252	BCC * 1 up vs Healthy * 0	1.40521	2.28657	31.3792	40.0759	0.873246	9071.88	1
14	kegg_pathway_36	Mucin type O-glycan biosynthesis	0.000262066	0.000296701	0.355952	1	0.582673	0.00345735	1.685	1.685	BCC * 0 up vs Healthy * 0	1.18854	2.38883	0.00128067	2.06432	2.06432	BCC * 1 up vs Healthy * 0	1.32966	3.20488	13.492	33.5675	0.853505	4458.58	1
19	kegg_pathway_116	Glycosphingolipid biosynthesis - lacto and neolacto series	0.000708765	0.000781771	0.364455	1	0.588016	0.00740256	1.55517	1.55517	BCC * 0 up vs Healthy * 0	1.12611	2.14771	0.00260045	1.87036	1.87036	BCC * 1 up vs Healthy * 0	1.24521	2.80938	11.5586	20.409	0.823449	7038.81	1
10	kegg_pathway_284	Sulfur metabolism	5.28544e-08	7.54644e-08	0.366788	1	0.588016	3.01033e-06	2.65485	2.65485	BCC * 0 up vs Healthy * 0	1.77027	3.98144	4.59992e-06	3.34256	3.34256	BCC * 1 up vs Healthy * 0	2.00573	5.57038	30.7488	13.2445	0.816331	3057.09	1
49	kegg_pathway_170	Antigen processing and presentation	5.18602e-28	6.37147e-27	0.368042	1	0.588016	2.38747e-23	2.25832	2.25832	BCC * 0 up vs Healthy * 0	1.92735	2.64613	1.41705e-18	2.47094	2.47094	BCC * 1 up vs Healthy * 0	2.0236	3.01717	124.11	69.0627	0.81063	11321.9	1
41	kegg_pathway_33	Regulation of lipolysis in adipocytes	4.32136e-16	1.13325e-15	0.368368	1	0.588016	4.95805e-13	2.1044	2.1044	BCC * 0 up vs Healthy * 0	1.72235	2.57121	3.63044e-11	2.35772	2.35772	BCC * 1 up vs Healthy * 0	1.83164	3.0349	67.422	24.9491	0.809598	12662.8	1
36	kegg_pathway_181	Vasopressin-regulated water reabsorption	1.88757e-11	3.64741e-11	0.378307	1	0.596153	4.07245e-09	1.62683	1.62683	BCC * 0 up vs Healthy * 0	1.38445	1.91165	3.201e-08	1.77939	1.77939	BCC * 1 up vs Healthy * 0	1.45202	2.18057	45.7963	34.5045	0.776664	6328.2	1
42	kegg_pathway_141	Cortisol synthesis and secretion	2.89485e-05	3.42847e-05	0.379114	1	0.596153	0.000554175	1.38969	1.38969	BCC * 0 up vs Healthy * 0	1.15317	1.67472	0.000316809	1.54122	1.54122	BCC * 1 up vs Healthy * 0	1.2183	1.94973	17.58	45.3748	0.773972	11523.8	1
19	kegg_pathway_58	Graft-versus-host disease	5.00738e-10	8.24933e-10	0.380425	1	0.596153	9.97631e-11	2.56691	2.56691	BCC * 0 up vs Healthy * 0	1.93576	3.40385	1.59806e-05	2.19608	2.19608	BCC * 1 up vs Healthy * 0	1.53884	3.13404	39.6791	73.4215	0.770205	5379.15	1
18	kegg_pathway_319	Allograft rejection	6.06908e-09	9.45305e-09	0.390555	1	0.607965	1.2711e-09	2.46286	2.46286	BCC * 0 up vs Healthy * 0	1.84707	3.28394	5.98423e-05	2.10773	2.10773	BCC * 1 up vs Healthy * 0	1.46669	3.02893	34.6251	69.2702	0.738083	5016.85	1
18	kegg_pathway_86	Collecting duct acid secretion	1.29596e-06	1.71681e-06	0.392694	1	0.607965	4.01464e-05	1.7819	1.7819	BCC * 0 up vs Healthy * 0	1.35418	2.34472	4.25995e-05	2.06589	2.06589	BCC * 1 up vs Healthy * 0	1.46176	2.91971	23.8225	27.7757	0.731445	4565.97	1
24	kegg_pathway_49	Antifolate resistance	3.25902e-08	4.75891e-08	0.401371	1	0.612505	1.82427e-06	1.83862	1.83862	BCC * 0 up vs Healthy * 0	1.43345	2.35831	4.0811e-06	2.09744	2.09744	BCC * 1 up vs Healthy * 0	1.53266	2.87034	31.0429	29.4197	0.704827	6686.12	1
59	kegg_pathway_207	Th1 and Th2 cell differentiation	3.63277e-19	1.16703e-18	0.404272	1	0.612505	8.61898e-16	1.83207	1.83207	BCC * 0 up vs Healthy * 0	1.58229	2.12127	5.74992e-13	1.97892	1.97892	BCC * 1 up vs Healthy * 0	1.64516	2.3804	81.4174	30.7832	0.695825	14046.3	1
64	kegg_pathway_217	Cardiac muscle contraction	3.41329e-14	7.97468e-14	0.405774	1	0.612505	9.27843e-15	1.81151	1.81151	BCC * 0 up vs Healthy * 0	1.55999	2.10359	8.63006e-08	1.67493	1.67493	BCC * 1 up vs Healthy * 0	1.38734	2.02214	58.1265	107.65	0.691372	17193.1	1
5	kegg_pathway_228	Phosphonate and phosphinate metabolism	0.296647	0.301337	0.408057	1	0.612505	0.62715	1.11626	1.11626	BCC * 0 up vs Healthy * 0	-1.39904	1.74327	0.231708	1.40745	1.40745	BCC * 1 up vs Healthy * 0	-1.24608	2.4684	1.09484	32.6514	0.687303	914.679	1
52	kegg_pathway_204	Fc epsilon RI signaling pathway	1.89491e-15	4.72807e-15	0.409686	1	0.612505	1.30317e-12	1.77014	1.77014	BCC * 0 up vs Healthy * 0	1.51308	2.07089	1.19438e-10	1.92064	1.92064	BCC * 1 up vs Healthy * 0	1.57603	2.34061	64.1326	34.7957	0.67998	12502.3	1
20	kegg_pathway_63	Pentose phosphate pathway	2.49158e-11	4.77862e-11	0.409926	1	0.612505	3.91351e-09	2.38123	2.38123	BCC * 0 up vs Healthy * 0	1.78875	3.16994	4.25388e-08	2.76275	2.76275	BCC * 1 up vs Healthy * 0	1.92644	3.96212	45.804	39.3853	0.679714	6127.57	1
11	kegg_pathway_152	Glycosaminoglycan degradation	0.000249444	0.00028366	0.41973	1	0.621136	0.00261725	1.7556	1.7556	BCC * 0 up vs Healthy * 0	1.21815	2.53018	0.00150219	2.11395	2.11395	BCC * 1 up vs Healthy * 0	1.33371	3.35064	13.6341	25.1334	0.65227	3011.5	1
42	kegg_pathway_104	Glycerolipid metabolism	1.47325e-12	3.05343e-12	0.42261	1	0.621136	3.49488e-10	1.82584	1.82584	BCC * 0 up vs Healthy * 0	1.51432	2.20144	8.07691e-09	2.00702	2.00702	BCC * 1 up vs Healthy * 0	1.58549	2.54062	50.835	34.8098	0.643354	11586.3	1
53	kegg_pathway_190	Long-term potentiation	5.33769e-07	7.21992e-07	0.422953	1	0.621136	1.73379e-05	1.41612	1.41612	BCC * 0 up vs Healthy * 0	1.20862	1.65923	2.73457e-05	1.53418	1.53418	BCC * 1 up vs Healthy * 0	1.25649	1.87324	25.2897	43.6759	0.642339	13241.5	1
24	kegg_pathway_62	Glycine, serine and threonine metabolism	9.5636e-07	1.28013e-06	0.429149	1	0.626655	2.66825e-05	1.83863	1.83863	BCC * 0 up vs Healthy * 0	1.38517	2.44055	4.02474e-05	2.11741	2.11741	BCC * 1 up vs Healthy * 0	1.48184	3.02556	24.3226	33.2143	0.625643	8653.84	1
15	kegg_pathway_34	Folate biosynthesis	4.30606e-06	5.45151e-06	0.435411	1	0.63001	8.87034e-05	2.06656	2.06656	BCC * 0 up vs Healthy * 0	1.43996	2.96582	0.000108154	2.46809	2.46809	BCC * 1 up vs Healthy * 0	1.56542	3.89127	21.5095	8.54785	0.609146	5486.06	1
6	kegg_pathway_38	Taurine and hypotaurine metabolism	0.000301585	0.00033846	0.436349	1	0.63001	0.00280454	2.43462	2.43462	BCC * 0 up vs Healthy * 0	1.36243	4.35062	0.00177292	3.23479	3.23479	BCC * 1 up vs Healthy * 0	1.55637	6.72325	13.4445	43.1786	0.607863	2241.98	1
92	kegg_pathway_140	Purine metabolism	1.07689e-28	1.45664e-27	0.450504	1	0.646813	2.90291e-24	2.01309	2.01309	BCC * 0 up vs Healthy * 0	1.76055	2.30186	1.2009e-18	2.14573	2.14573	BCC * 1 up vs Healthy * 0	1.81221	2.54063	125.575	27.0362	0.569502	28584	1
26	kegg_pathway_129	Prion diseases	4.10493e-14	9.5042e-14	0.460595	1	0.650133	1.16806e-11	2.46825	2.46825	BCC * 0 up vs Healthy * 0	1.90611	3.19617	9.83876e-10	2.78359	2.78359	BCC * 1 up vs Healthy * 0	2.00981	3.85529	58.7068	31.4726	0.544845	8461.05	1
74	kegg_pathway_153	Th17 cell differentiation	3.58189e-27	3.28766e-26	0.461268	1	0.650133	5.4279e-23	1.95453	1.95453	BCC * 0 up vs Healthy * 0	1.71283	2.23035	1.046e-17	2.0782	2.0782	BCC * 1 up vs Healthy * 0	1.7597	2.45435	118.85	49.0579	0.542955	17929.2	1
82	kegg_pathway_244	AGE-RAGE signaling pathway in diabetic complications	3.52387e-36	3.01878e-34	0.461278	1	0.650133	6.32956e-31	2.08204	2.08204	BCC * 0 up vs Healthy * 0	1.84088	2.35478	3.49944e-23	2.20463	2.20463	BCC * 1 up vs Healthy * 0	1.88781	2.57461	161.528	39.5146	0.542918	19148.8	1
12	kegg_pathway_54	Fatty acid biosynthesis	0.37807	0.381036	0.462935	1	0.650133	0.698038	1.06799	1.06799	BCC * 0 up vs Healthy * 0	-1.30624	1.48989	0.304035	1.24572	1.24572	BCC * 1 up vs Healthy * 0	-1.22123	1.89513	0.778378	32.231	0.539636	2976.42	1
69	kegg_pathway_316	Circadian entrainment	3.43319e-07	4.66842e-07	0.468694	1	0.650934	1.0733e-07	1.51294	1.51294	BCC * 0 up vs Healthy * 0	1.29909	1.76199	0.000444538	1.41114	1.41114	BCC * 1 up vs Healthy * 0	1.16457	1.70993	26.1137	31.6319	0.525196	20772.2	1
52	kegg_pathway_333	Prolactin signaling pathway	5.53529e-14	1.25891e-13	0.469013	1	0.650934	1.54877e-11	1.70694	1.70694	BCC * 0 up vs Healthy * 0	1.46235	1.99243	1.32996e-09	1.83186	1.83186	BCC * 1 up vs Healthy * 0	1.50746	2.22606	57.3002	39.8541	0.524487	12144.5	1
23	kegg_pathway_321	Taste transduction	0.307967	0.311605	0.471104	1	0.650934	0.597488	1.08459	1.08459	BCC * 0 up vs Healthy * 0	-1.24671	1.46655	0.260192	1.24393	1.24393	BCC * 1 up vs Healthy * 0	-1.1758	1.8194	1.0405	16.1178	0.519805	9018.58	1
6	kegg_pathway_206	Sulfur relay system	0.00119385	0.00130561	0.47593	1	0.654086	0.000426069	2.61515	2.61515	BCC * 0 up vs Healthy * 0	1.53922	4.44317	0.0338348	2.06209	2.06209	BCC * 1 up vs Healthy * 0	1.05731	4.02174	10.7514	14.5484	0.509748	1869.03	1
48	kegg_pathway_98	Synaptic vesicle cycle	2.88564e-11	5.453e-11	0.482543	1	0.659137	3.08278e-09	1.67749	1.67749	BCC * 0 up vs Healthy * 0	1.4147	1.98909	6.91593e-08	1.80897	1.80897	BCC * 1 up vs Healthy * 0	1.45942	2.24224	44.7663	38.5226	0.493298	12556.9	1
30	kegg_pathway_6	Pyruvate metabolism	4.79117e-11	8.98781e-11	0.485012	1	0.659137	4.54435e-09	1.93221	1.93221	BCC * 0 up vs Healthy * 0	1.55247	2.40484	9.33693e-08	2.12763	2.12763	BCC * 1 up vs Healthy * 0	1.61485	2.80324	44.0499	44.6693	0.487868	8079.69	1
51	kegg_pathway_183	Pertussis	6.46878e-22	2.72537e-21	0.491034	1	0.659137	1.59609e-18	2.25761	2.25761	BCC * 0 up vs Healthy * 0	1.88547	2.7032	1.92342e-14	2.44134	2.44134	BCC * 1 up vs Healthy * 0	1.94554	3.0635	94.6842	49.0787	0.474428	15846.9	1
19	kegg_pathway_224	Starch and sucrose metabolism	9.95302e-06	1.23571e-05	0.491191	1	0.659137	3.50364e-06	1.91293	1.91293	BCC * 0 up vs Healthy * 0	1.45665	2.51214	0.0025113	1.69961	1.69961	BCC * 1 up vs Healthy * 0	1.20561	2.39603	19.7805	24.7456	0.474365	5015.46	1
90	kegg_pathway_53	Osteoclast differentiation	1.53865e-27	1.71928e-26	0.495308	1	0.659137	3.35667e-27	2.01743	2.01743	BCC * 0 up vs Healthy * 0	1.77794	2.28917	2.07761e-15	1.91069	1.91069	BCC * 1 up vs Healthy * 0	1.6294	2.24054	120.169	40.3993	0.465068	24309.2	1
73	kegg_pathway_84	Chagas disease (American trypanosomiasis)	8.98956e-23	4.44292e-22	0.495717	1	0.659137	2.87228e-19	1.88358	1.88358	BCC * 0 up vs Healthy * 0	1.64175	2.16102	6.32251e-15	1.99815	1.99815	BCC * 1 up vs Healthy * 0	1.68043	2.37593	98.0753	37.0117	0.464207	18905.5	1
33	kegg_pathway_242	Arachidonic acid metabolism	3.37456e-09	5.35346e-09	0.502695	1	0.659137	1.59814e-07	1.88081	1.88081	BCC * 0 up vs Healthy * 0	1.4866	2.37955	1.45844e-06	2.07739	2.07739	BCC * 1 up vs Healthy * 0	1.54449	2.79417	35.4241	21.0008	0.449483	11299.6	1
45	kegg_pathway_85	Amphetamine addiction	1.88155e-08	2.79514e-08	0.50327	1	0.659137	7.49191e-09	1.70223	1.70223	BCC * 0 up vs Healthy * 0	1.42229	2.03727	8.09225e-05	1.57789	1.57789	BCC * 1 up vs Healthy * 0	1.25817	1.97886	31.8945	47.2075	0.448211	12271.1	1
11	kegg_pathway_176	Glycosaminoglycan biosynthesis - keratan sulfate	3.48034e-06	4.44999e-06	0.504648	1	0.659137	5.46173e-05	2.3463	2.3463	BCC * 0 up vs Healthy * 0	1.55495	3.54037	0.000116333	2.78905	2.78905	BCC * 1 up vs Healthy * 0	1.66071	4.68404	22.0814	29.4281	0.445865	3815.7	1
59	kegg_pathway_240	Rheumatoid arthritis	5.85398e-23	2.94995e-22	0.505253	1	0.659137	8.43473e-23	2.36223	2.36223	BCC * 0 up vs Healthy * 0	1.9934	2.7993	6.69309e-13	2.19957	2.19957	BCC * 1 up vs Healthy * 0	1.77591	2.7243	99.3422	47.7208	0.444018	18843.4	1
56	kegg_pathway_331	Morphine addiction	5.59358e-05	6.56415e-05	0.528871	1	0.686464	2.28151e-05	1.47929	1.47929	BCC * 0 up vs Healthy * 0	1.23447	1.77266	0.00601271	1.37671	1.37671	BCC * 1 up vs Healthy * 0	1.09603	1.72928	16.2967	26.1853	0.39668	19277.9	1
42	kegg_pathway_192	Hedgehog signaling pathway	1.6427e-26	1.45577e-25	0.535078	1	0.69103	9.0584e-23	2.37853	2.37853	BCC * 0 up vs Healthy * 0	2.00552	2.82093	3.60016e-17	2.54266	2.54266	BCC * 1 up vs Healthy * 0	2.05081	3.15248	117.407	33.2891	0.384894	9633.89	1
52	kegg_pathway_73	Biosynthesis of amino acids	2.1299e-19	7.01775e-19	0.54764	1	0.703718	1.66061e-16	2.09024	2.09024	BCC * 0 up vs Healthy * 0	1.7565	2.4874	9.23271e-13	2.2328	2.2328	BCC * 1 up vs Healthy * 0	1.79324	2.7801	82.6987	35.58	0.361677	15365.5	1
15	kegg_pathway_163	Fat digestion and absorption	1.8203e-05	2.21714e-05	0.5525	1	0.705614	0.000188039	1.83768	1.83768	BCC * 0 up vs Healthy * 0	1.33705	2.52575	0.000392561	2.06998	2.06998	BCC * 1 up vs Healthy * 0	1.38643	3.09053	18.662	19.2372	0.353248	4251.61	1
7	kegg_pathway_111	Thiamine metabolism	0.0108573	0.011389	0.554607	1	0.705614	0.00523101	1.77384	1.77384	BCC * 0 up vs Healthy * 0	1.18799	2.64858	0.0995338	1.52828	1.52828	BCC * 1 up vs Healthy * 0	-1.08444	2.53287	6.57459	18.9404	0.349956	1458.94	1
11	kegg_pathway_164	Selenocompound metabolism	0.0080581	0.00852235	0.56319	1	0.713004	0.0295057	1.46231	1.46231	BCC * 0 up vs Healthy * 0	1.03874	2.05862	0.0218817	1.65622	1.65622	BCC * 1 up vs Healthy * 0	1.07628	2.54865	7.08362	27.4137	0.334708	2637.27	1
12	kegg_pathway_162	Proximal tubule bicarbonate reclamation	1.80579e-05	2.20994e-05	0.57583	1	0.725093	9.25118e-06	2.33147	2.33147	BCC * 0 up vs Healthy * 0	1.60856	3.37927	0.00277966	2.04564	2.04564	BCC * 1 up vs Healthy * 0	1.2814	3.26566	18.7525	64.0463	0.313444	3699.26	1
32	kegg_pathway_288	Amino sugar and nucleotide sugar metabolism	9.50184e-17	2.62578e-16	0.578382	1	0.725093	2.68116e-14	2.30115	2.30115	BCC * 0 up vs Healthy * 0	1.86089	2.84555	4.15733e-11	2.47891	2.47891	BCC * 1 up vs Healthy * 0	1.89687	3.23956	70.9512	21.1887	0.309013	8659.49	1
12	kegg_pathway_57	Nicotine addiction	0.0116152	0.0121346	0.593738	1	0.740731	0.0372458	0.623347	-1.60424	BCC * 0 down vs Healthy * 0	-2.50243	-1.02844	0.029643	0.536855	-1.8627	BCC * 1 down vs Healthy * 0	-3.26202	-1.06365	6.41682	9.36686	0.284918	5308.25	1
43	kegg_pathway_261	RIG-I-like receptor signaling pathway	3.6539e-10	6.21888e-10	0.628296	1	0.780058	1.24757e-08	1.67757	1.67757	BCC * 0 up vs Healthy * 0	1.40489	2.00317	5.8643e-07	1.77093	1.77093	BCC * 1 up vs Healthy * 0	1.41617	2.21456	39.7425	31.8385	0.234461	10920.1	1
94	kegg_pathway_260	Relaxin signaling pathway	5.52951e-33	2.03012e-31	0.633707	1	0.782994	7.55915e-29	1.93854	1.93854	BCC * 0 up vs Healthy * 0	1.72709	2.17587	1.05827e-20	2.00702	2.00702	BCC * 1 up vs Healthy * 0	1.73515	2.32149	145.833	40.559	0.227103	22154	1
87	kegg_pathway_52	TNF signaling pathway	2.01511e-30	3.69917e-29	0.642222	1	0.789244	2.75386e-29	2.05158	2.05158	BCC * 0 up vs Healthy * 0	1.8118	2.3231	1.97829e-17	1.97819	1.97819	BCC * 1 up vs Healthy * 0	1.69138	2.31364	133.88	41.7036	0.215885	21975.1	1
7	kegg_pathway_19	Riboflavin metabolism	0.000182034	0.000210734	0.647253	1	0.789244	0.000955505	2.45033	2.45033	BCC * 0 up vs Healthy * 0	1.44451	4.15652	0.00214063	2.85284	2.85284	BCC * 1 up vs Healthy * 0	1.4657	5.55278	14.3837	11.8546	0.209825	2535.28	1
67	kegg_pathway_317	Gap junction	6.75844e-20	2.31589e-19	0.651169	1	0.789244	2.88621e-17	1.88542	1.88542	BCC * 0 up vs Healthy * 0	1.62903	2.18216	8.076e-13	1.96568	1.96568	BCC * 1 up vs Healthy * 0	1.63498	2.36326	84.6785	42.5414	0.204474	18017.6	1
45	kegg_pathway_131	Glycolysis / Gluconeogenesis	1.1807e-20	4.33485e-20	0.659212	1	0.789244	5.49159e-18	2.25085	2.25085	BCC * 0 up vs Healthy * 0	1.8759	2.70074	2.7219e-13	2.36786	2.36786	BCC * 1 up vs Healthy * 0	1.88202	2.97912	88.9359	44.5944	0.194545	12621.9	1
9	kegg_pathway_69	Phenylalanine metabolism	0.0144039	0.014987	0.66332	1	0.789244	0.0383718	1.64988	1.64988	BCC * 0 up vs Healthy * 0	1.02732	2.64972	0.038525	1.87857	1.87857	BCC * 1 up vs Healthy * 0	1.03404	3.41287	6.04536	33.3431	0.189824	3379.86	1
8	kegg_pathway_119	Ubiquinone and other terpenoid-quinone biosynthesis	0.00287035	0.00307367	0.663697	1	0.789244	0.0097646	1.73616	1.73616	BCC * 0 up vs Healthy * 0	1.14357	2.63585	0.0132852	1.94626	1.94626	BCC * 1 up vs Healthy * 0	1.14995	3.29399	9.02436	6.25623	0.189409	2071.15	1
20	kegg_pathway_76	Primary immunodeficiency	3.69895e-09	5.83208e-09	0.667071	1	0.789244	3.76506e-09	2.58022	2.58022	BCC * 0 up vs Healthy * 0	1.88827	3.52575	1.86163e-05	2.3708	2.3708	BCC * 1 up vs Healthy * 0	1.5996	3.5138	35.548	31.4207	0.185182	7297.51	1
13	kegg_pathway_64	Histidine metabolism	0.0598219	0.0610088	0.667395	1	0.789244	0.125346	1.32168	1.32168	BCC * 0 up vs Healthy * 0	-1.08112	1.88854	0.101588	1.45573	1.45573	BCC * 1 up vs Healthy * 0	-1.0771	2.28255	3.55752	41.9443	0.18487	4017.14	1
86	kegg_pathway_114	Vascular smooth muscle contraction	5.63934e-19	1.76745e-18	0.671089	1	0.789244	1.68311e-16	1.6933	1.6933	BCC * 0 up vs Healthy * 0	1.49483	1.91812	3.28671e-12	1.7508	1.7508	BCC * 1 up vs Healthy * 0	1.49625	2.04865	80.0987	54.7642	0.180361	21601.8	1
35	kegg_pathway_148	Inflammatory bowel disease (IBD)	2.20465e-12	4.49678e-12	0.671272	1	0.789244	3.28111e-12	2.07534	2.07534	BCC * 0 up vs Healthy * 0	1.69261	2.54461	2.84088e-07	1.96515	1.96515	BCC * 1 up vs Healthy * 0	1.51993	2.5408	50.1682	52.4248	0.180192	9549.64	1
26	kegg_pathway_198	SNARE interactions in vesicular transport	6.35432e-08	8.97286e-08	0.672546	1	0.789244	9.07067e-07	1.67405	1.67405	BCC * 0 up vs Healthy * 0	1.36422	2.05424	1.59823e-05	1.76788	1.76788	BCC * 1 up vs Healthy * 0	1.36596	2.28806	29.6721	21.9062	0.178737	5305.99	1
28	kegg_pathway_179	ABC transporters	0.000235197	0.000268648	0.708662	1	0.824447	0.000182677	1.54398	1.54398	BCC * 0 up vs Healthy * 0	1.23041	1.93746	0.00911629	1.46358	1.46358	BCC * 1 up vs Healthy * 0	1.09943	1.94835	13.6128	24.2578	0.139687	7573.53	1
12	kegg_pathway_210	Vitamin digestion and absorption	0.000234287	0.000268648	0.709229	1	0.824447	0.00100764	1.98056	1.98056	BCC * 0 up vs Healthy * 0	1.31985	2.97201	0.0029183	2.17862	2.17862	BCC * 1 up vs Healthy * 0	1.30631	3.63343	13.7368	11.1937	0.13921	4423.32	1
23	kegg_pathway_196	Protein export	1.23912e-10	2.24262e-10	0.712168	1	0.824447	1.87729e-10	2.13879	2.13879	BCC * 0 up vs Healthy * 0	1.69663	2.69618	2.3554e-06	2.02664	2.02664	BCC * 1 up vs Healthy * 0	1.51363	2.71352	42.3495	23.8403	0.136203	5314.03	1
72	kegg_pathway_89	Glutamatergic synapse	0.00167126	0.00179713	0.735565	1	0.847714	0.00522004	1.23199	1.23199	BCC * 0 up vs Healthy * 0	1.06426	1.42615	0.01084	1.271	1.271	BCC * 1 up vs Healthy * 0	1.05693	1.52843	9.89778	35.0138	0.114085	20861.2	1
9	kegg_pathway_313	Glycosphingolipid biosynthesis - ganglio series	0.0465808	0.0476943	0.743135	1	0.848911	0.0892423	1.40819	1.40819	BCC * 0 up vs Healthy * 0	-1.05416	2.0904	0.0950083	1.52773	1.52773	BCC * 1 up vs Healthy * 0	-1.07689	2.51342	3.98737	8.37053	0.107552	2350.2	1
80	kegg_pathway_25	Leukocyte transendothelial migration	2.26623e-27	2.24653e-26	0.74321	1	0.848911	3.00779e-24	1.9594	1.9594	BCC * 0 up vs Healthy * 0	1.72264	2.22871	4.41288e-17	2.01225	2.01225	BCC * 1 up vs Healthy * 0	1.71079	2.36683	119.618	69.3666	0.107343	19946.3	1
44	kegg_pathway_238	Viral myocarditis	7.66791e-22	3.17847e-21	0.750108	1	0.850978	7.18309e-21	2.2932	2.2932	BCC * 0 up vs Healthy * 0	1.93166	2.72239	7.8636e-13	2.21552	2.21552	BCC * 1 up vs Healthy * 0	1.78474	2.75027	94.6711	71.0538	0.101471	10696.6	1
24	kegg_pathway_221	Carbohydrate digestion and absorption	9.69128e-06	1.20906e-05	0.751642	1	0.850978	5.50805e-05	1.60256	1.60256	BCC * 0 up vs Healthy * 0	1.27524	2.0139	0.00044322	1.67729	1.67729	BCC * 1 up vs Healthy * 0	1.25766	2.23694	19.7778	26.5858	0.100213	5632.08	1
35	kegg_pathway_127	Amyotrophic lateral sclerosis (ALS)	3.63448e-05	4.28468e-05	0.77358	1	0.868464	0.000164768	1.47239	1.47239	BCC * 0 up vs Healthy * 0	1.20441	1.8	0.00106321	1.52704	1.52704	BCC * 1 up vs Healthy * 0	1.18549	1.96701	17.1612	30.94	0.0828001	9274.62	1
17	kegg_pathway_266	Galactose metabolism	3.23827e-10	5.58547e-10	0.775816	1	0.868464	5.18842e-09	2.48443	2.48443	BCC * 0 up vs Healthy * 0	1.83676	3.36048	8.29229e-07	2.6228	2.6228	BCC * 1 up vs Healthy * 0	1.79247	3.83777	40.7009	14.4465	0.0811605	4929.71	1
22	kegg_pathway_61	Hippo signaling pathway - multiple species	0.000216278	0.000249253	0.777224	1	0.868464	0.000778914	1.49713	1.49713	BCC * 0 up vs Healthy * 0	1.18371	1.89354	0.0032274	1.56118	1.56118	BCC * 1 up vs Healthy * 0	1.16115	2.09903	13.7964	23.8355	0.0801019	5000.64	1
20	kegg_pathway_5	Autoimmune thyroid disease	2.95448e-10	5.16532e-10	0.787816	1	0.873296	6.2521e-10	2.45913	2.45913	BCC * 0 up vs Healthy * 0	1.8545	3.26088	3.02049e-06	2.34419	2.34419	BCC * 1 up vs Healthy * 0	1.64264	3.34535	40.7092	66.2521	0.0724879	5961.45	1
63	kegg_pathway_314	Serotonergic synapse	7.35029e-09	1.13115e-08	0.788345	1	0.873296	8.3823e-08	1.54443	1.54443	BCC * 0 up vs Healthy * 0	1.31793	1.80987	6.22987e-06	1.58647	1.58647	BCC * 1 up vs Healthy * 0	1.29906	1.93747	33.664	36.753	0.0720858	18752.7	1
90	kegg_pathway_103	Alcoholism	5.31572e-28	6.37147e-27	0.806363	1	0.889422	4.93292e-25	1.95439	1.95439	BCC * 0 up vs Healthy * 0	1.72268	2.21728	2.69204e-17	1.99291	1.99291	BCC * 1 up vs Healthy * 0	1.69987	2.33646	122.347	45.8234	0.0600929	24245.4	1
54	kegg_pathway_258	GABAergic synapse	1.52744e-05	1.87824e-05	0.812749	1	0.892635	6.75933e-05	1.42957	1.42957	BCC * 0 up vs Healthy * 0	1.19941	1.7039	0.000685141	1.46756	1.46756	BCC * 1 up vs Healthy * 0	1.17629	1.83095	18.7865	39.0707	0.0561258	16875.5	1
52	kegg_pathway_88	Hematopoietic cell lineage	1.85547e-22	8.5153e-22	0.826269	1	0.900281	3.38874e-21	2.36373	2.36373	BCC * 0 up vs Healthy * 0	1.98102	2.82038	2.55112e-13	2.30664	2.30664	BCC * 1 up vs Healthy * 0	1.84632	2.88172	97.2269	46.336	0.0481873	15841.1	1
31	kegg_pathway_175	Type II diabetes mellitus	7.06346e-12	1.41821e-11	0.829057	1	0.900281	2.35236e-11	2.12418	2.12418	BCC * 0 up vs Healthy * 0	1.70606	2.64477	3.20381e-07	2.06173	2.06173	BCC * 1 up vs Healthy * 0	1.56409	2.71771	47.9105	37.9391	0.0466369	8658.32	1
50	kegg_pathway_286	Leishmaniasis	3.76548e-22	1.64022e-21	0.83022	1	0.900281	7.43357e-20	2.35331	2.35331	BCC * 0 up vs Healthy * 0	1.96148	2.8234	7.96433e-14	2.41199	2.41199	BCC * 1 up vs Healthy * 0	1.91733	3.03426	95.8481	36.3708	0.0459872	15569.4	1
68	kegg_pathway_182	Dilated cardiomyopathy (DCM)	4.00646e-19	1.27119e-18	0.837306	1	0.90415	3.95497e-17	1.87868	1.87868	BCC * 0 up vs Healthy * 0	1.62347	2.174	5.52857e-12	1.91454	1.91454	BCC * 1 up vs Healthy * 0	1.59278	2.3013	81.0367	67.3459	0.0421727	18517.4	1
86	kegg_pathway_105	JAK-STAT signaling pathway	2.92939e-25	1.98119e-24	0.848186	1	0.912066	1.06006e-22	1.85957	1.85957	BCC * 0 up vs Healthy * 0	1.64406	2.10334	1.39366e-15	1.88744	1.88744	BCC * 1 up vs Healthy * 0	1.61605	2.20441	109.512	41.346	0.0366523	21089.9	1
27	kegg_pathway_215	Cocaine addiction	5.25268e-08	7.54156e-08	0.870503	1	0.92809	1.16523e-07	1.89315	1.89315	BCC * 0 up vs Healthy * 0	1.497	2.39413	4.98464e-05	1.84801	1.84801	BCC * 1 up vs Healthy * 0	1.37469	2.4843	30.0355	42.6414	0.0265877	7531.16	1
59	kegg_pathway_335	Arrhythmogenic right ventricular cardiomyopathy (ARVC)	1.24958e-16	3.4164e-16	0.87183	1	0.92809	5.6433e-15	1.83867	1.83867	BCC * 0 up vs Healthy * 0	1.57954	2.14031	1.89852e-10	1.86731	1.86731	BCC * 1 up vs Healthy * 0	1.54197	2.2613	69.5254	84.0962	0.0260344	15087.4	1
66	kegg_pathway_109	Toll-like receptor signaling pathway	3.54693e-20	1.24871e-19	0.873921	1	0.92809	6.23781e-19	1.98856	1.98856	BCC * 0 up vs Healthy * 0	1.71064	2.31162	4.5897e-12	1.95882	1.95882	BCC * 1 up vs Healthy * 0	1.62032	2.36803	86.0134	49.5327	0.0251841	18544.8	1
95	kegg_pathway_254	Dopaminergic synapse	2.47268e-13	5.38541e-13	0.884705	1	0.935676	1.43227e-12	1.53842	1.53842	BCC * 0 up vs Healthy * 0	1.36599	1.73262	4.16122e-08	1.52178	1.52178	BCC * 1 up vs Healthy * 0	1.31005	1.76774	53.9655	38.3373	0.0210298	23972	1
65	kegg_pathway_306	Hypertrophic cardiomyopathy (HCM)	1.25436e-18	3.88399e-18	0.898688	1	0.94604	1.98574e-17	1.87528	1.87528	BCC * 0 up vs Healthy * 0	1.62355	2.16604	3.26937e-11	1.8537	1.8537	BCC * 1 up vs Healthy * 0	1.54578	2.22296	78.7685	70.2188	0.0162133	16491	1
64	kegg_pathway_276	Aldosterone synthesis and secretion	3.117e-09	4.97558e-09	0.904733	1	0.94604	2.32102e-08	1.51447	1.51447	BCC * 0 up vs Healthy * 0	1.30972	1.75123	5.25734e-06	1.53117	1.53117	BCC * 1 up vs Healthy * 0	1.27504	1.83874	35.3522	57.4984	0.0143272	16233.4	1
52	kegg_pathway_51	Systemic lupus erythematosus	8.9943e-25	5.50365e-24	0.905548	1	0.94604	1.8035e-22	2.56148	2.56148	BCC * 0 up vs Healthy * 0	2.12458	3.08822	3.16736e-15	2.59758	2.59758	BCC * 1 up vs Healthy * 0	2.05217	3.28794	108.294	41.9523	0.0140826	17757.9	1
61	kegg_pathway_71	ECM-receptor interaction	2.04998e-27	2.19519e-26	0.919763	1	0.957001	6.47293e-25	2.19467	2.19467	BCC * 0 up vs Healthy * 0	1.8929	2.54456	9.7071e-17	2.2154	2.2154	BCC * 1 up vs Healthy * 0	1.83861	2.6694	120.507	41.4353	0.010149	15294.1	1
13	kegg_pathway_3	Mannose type O-glycan biosynthesis	2.21472e-05	2.64736e-05	0.930758	1	0.963865	6.3053e-05	2.12876	2.12876	BCC * 0 up vs Healthy * 0	1.47337	3.07567	0.00108431	2.17206	2.17206	BCC * 1 up vs Healthy * 0	1.36605	3.45365	18.321	34.7662	0.0075572	4270.54	1
50	kegg_pathway_146	Insulin secretion	2.04183e-05	2.46362e-05	0.933861	1	0.963865	3.79253e-05	1.40534	1.40534	BCC * 0 up vs Healthy * 0	1.1956	1.65186	0.00142084	1.3935	1.3935	BCC * 1 up vs Healthy * 0	1.1367	1.70831	18.235	40.5569	0.00688872	12262.4	1
47	kegg_pathway_118	Renin secretion	3.0406e-10	5.27996e-10	0.951615	1	0.97826	2.25613e-09	1.70817	1.70817	BCC * 0 up vs Healthy * 0	1.4342	2.03446	1.5032e-06	1.71963	1.71963	BCC * 1 up vs Healthy * 0	1.37961	2.14345	40.07	47.2355	0.00368293	12673.2	1
75	kegg_pathway_265	NF-kappa B signaling pathway	7.05873e-25	4.42462e-24	0.961872	1	0.983817	5.54874e-23	2.05264	2.05264	BCC * 0 up vs Healthy * 0	1.78145	2.36512	5.74514e-15	2.04389	2.04389	BCC * 1 up vs Healthy * 0	1.70963	2.4435	107.957	44.7185	0.00228564	21221.8	1
12	kegg_pathway_1	Asthma	1.5484e-07	2.13945e-07	0.967186	1	0.983817	5.99042e-07	2.81598	2.81598	BCC * 0 up vs Healthy * 0	1.88355	4.21	5.85287e-05	2.84548	2.84548	BCC * 1 up vs Healthy * 0	1.71415	4.72346	28.3455	21.1501	0.00169407	4342.85	1
20	kegg_pathway_173	African trypanosomiasis	7.653e-06	9.59425e-06	0.968504	1	0.983817	2.12838e-05	1.8559	1.8559	BCC * 0 up vs Healthy * 0	1.39725	2.46511	0.000630046	1.86906	1.86906	BCC * 1 up vs Healthy * 0	1.30694	2.67294	20.2822	39.7185	0.00155996	6032.42	1
55	kegg_pathway_101	Adipocytokine signaling pathway	1.05077e-12	2.21351e-12	0.973595	1	0.985095	1.15802e-11	1.74094	1.74094	BCC * 0 up vs Healthy * 0	1.48442	2.04178	5.74852e-08	1.74674	1.74674	BCC * 1 up vs Healthy * 0	1.42885	2.13535	51.3343	32.2165	0.0010958	14433.9	1
50	kegg_pathway_195	PPAR signaling pathway	4.6007e-10	7.72798e-10	0.985119	1	0.992846	2.45059e-09	1.72536	1.72536	BCC * 0 up vs Healthy * 0	1.44326	2.0626	2.33079e-06	1.72174	1.72174	BCC * 1 up vs Healthy * 0	1.37484	2.15616	39.22	39.6172	0.000347951	14961.8	1
25	kegg_pathway_305	Fructose and mannose metabolism	5.60448e-10	9.17422e-10	0.997382	1	0.999995	3.13909e-09	2.12771	2.12771	BCC * 0 up vs Healthy * 0	1.66056	2.72629	2.37231e-06	2.1288	2.1288	BCC * 1 up vs Healthy * 0	1.55761	2.90946	39.2059	34.2794	1.07748e-05	7195.92	1
24	kegg_pathway_279	Nicotinate and nicotinamide metabolism	1.02298e-09	1.66397e-09	0.999995	1	0.999995	5.37848e-09	2.1957	2.1957	BCC * 0 up vs Healthy * 0	1.68936	2.8538	3.40327e-06	2.1957	2.1957	BCC * 1 up vs Healthy * 0	1.57795	3.0553	38.0169	29.5785	3.88768e-11	7415.22	1
