# Supplementary material for: Gene–Environment Interaction: Small Deletions (DELs) and Transcriptomic Profiles in Non-Melanoma Skin Cancer (NMSC) and Potential Implications for Therapy
Source: Cells. 2025 Jan 10;14(2):95. doi: 10.3390/cells14020095 (PMC11764317; doi:10.3390/cells14020095)
Supplement: Supplementary file 1 [file cells-14-00095-s001.zip › Table S6_Geneset ANOVA_KEGG_BCC_interact_DEL_MTR.csv]

# of genes	GO ID	GO Description	p-value(Tissue)	stepup(p-value(Tissue))	p-value(Tissue * MTR_DEL)	bonferroni(p-value(Tissue * MTR_DEL))	stepup(p-value(Tissue * MTR_DEL))	p-value(BCC * 0 vs. Healthy * 0)	Ratio(BCC * 0 vs. Healthy * 0)	Fold-Change(BCC * 0 vs. Healthy * 0)	Fold-Change(BCC * 0 vs. Healthy * 0) (Description)	Fold Change(BCC * 0 vs. Healthy * 0) 95% lower limit	Fold Change(BCC * 0 vs. Healthy * 0) 95% upper limit	p-value(BCC * 1 vs. Healthy * 0)	Ratio(BCC * 1 vs. Healthy * 0)	Fold-Change(BCC * 1 vs. Healthy * 0)	Fold-Change(BCC * 1 vs. Healthy * 0) (Description)	Fold Change(BCC * 1 vs. Healthy * 0) 95% lower limit	Fold Change(BCC * 1 vs. Healthy * 0) 95% upper limit	F(Tissue)	F(Marker ID)	F(Tissue * MTR_DEL)	SS(Error)	F(Error)
99	kegg_pathway_180	Measles	2.32221e-34	9.94678e-33	0.000160616	0.0412783	0.0274013	4.0423e-35	2.20693	2.20693	BCC * 0 up vs Healthy * 0	1.94892	2.49909	2.31461e-17	1.71595	1.71595	BCC * 1 up vs Healthy * 0	1.51534	1.94311	152.224	41.3331	14.2703	24111	1
66	kegg_pathway_201	IL-17 signaling pathway	1.49474e-30	2.80427e-29	0.00028578	0.0734455	0.0274013	2.10881e-31	2.69188	2.69188	BCC * 0 up vs Healthy * 0	2.28365	3.17307	1.97161e-15	1.9546	1.9546	BCC * 1 up vs Healthy * 0	1.65818	2.304	135.303	78.2111	13.1959	18742	1
53	kegg_pathway_174	Viral protein interaction with cytokine and cytokine receptor	1.39409e-20	4.84165e-20	0.000541002	0.139038	0.0274013	2.80414e-22	2.70151	2.70151	BCC * 0 up vs Healthy * 0	2.21498	3.29491	7.86101e-10	1.86878	1.86878	BCC * 1 up vs Healthy * 0	1.53222	2.27926	88.2718	56.8233	12.0046	17611.3	1
78	kegg_pathway_265	NF-kappa B signaling pathway	1.0609e-28	1.13605e-27	0.000551474	0.141729	0.0274013	2.20853e-29	2.41764	2.41764	BCC * 0 up vs Healthy * 0	2.07617	2.81527	1.37458e-14	1.8234	1.8234	BCC * 1 up vs Healthy * 0	1.56586	2.1233	125.981	47.3748	11.9572	22444.1	1
58	kegg_pathway_191	Platinum drug resistance	3.88897e-21	1.49174e-20	0.000682562	0.175418	0.0274013	1.22348e-22	2.20711	2.20711	BCC * 0 up vs Healthy * 0	1.88655	2.58215	3.11934e-10	1.65826	1.65826	BCC * 1 up vs Healthy * 0	1.41741	1.94004	90.7383	30.4519	11.5666	13176.5	1
49	kegg_pathway_98	Synaptic vesicle cycle	4.50341e-12	8.90289e-12	0.00106673	0.27415	0.0274013	3.18654e-14	2.04951	2.04951	BCC * 0 up vs Healthy * 0	1.70497	2.46368	2.73931e-05	1.48369	1.48369	BCC * 1 up vs Healthy * 0	1.23427	1.78351	48.4802	38.7514	10.7393	12930.8	1
79	kegg_pathway_223	Ribosome biogenesis in eukaryotes	2.42133e-21	9.4285e-21	0.00123515	0.317434	0.0274013	1.7742e-22	1.86113	1.86113	BCC * 0 up vs Healthy * 0	1.64418	2.10671	1.46171e-10	1.50151	1.50151	BCC * 1 up vs Healthy * 0	1.32648	1.69964	91.2434	72.8743	10.4555	15254.5	1
86	kegg_pathway_52	TNF signaling pathway	5.63601e-34	1.81057e-32	0.00125567	0.322707	0.0274013	2.75634e-33	2.30763	2.30763	BCC * 0 up vs Healthy * 0	2.01624	2.64112	3.11811e-18	1.8271	1.8271	BCC * 1 up vs Healthy * 0	1.5964	2.09115	150.817	43.6159	10.4234	21444.2	1
52	kegg_pathway_73	Biosynthesis of amino acids	1.61922e-20	5.47552e-20	0.00132159	0.339649	0.0274013	1.10399e-21	2.51806	2.51806	BCC * 0 up vs Healthy * 0	2.08806	3.03662	3.75057e-10	1.82388	1.82388	BCC * 1 up vs Healthy * 0	1.51242	2.19948	87.998	40.9106	10.3396	15075.5	1
33	kegg_pathway_23	Cysteine and methionine metabolism	4.38619e-09	6.79066e-09	0.00150886	0.387777	0.0274013	3.10932e-11	2.21358	2.21358	BCC * 0 up vs Healthy * 0	1.75392	2.7937	0.000809147	1.48934	1.48934	BCC * 1 up vs Healthy * 0	1.18007	1.87966	34.9002	32.1743	10.1091	9369.44	1
83	kegg_pathway_255	C-type lectin receptor signaling pathway	6.01465e-27	4.29379e-26	0.00153513	0.394528	0.0274013	3.56185e-27	2.14618	2.14618	BCC * 0 up vs Healthy * 0	1.8705	2.4625	5.13931e-14	1.69919	1.69919	BCC * 1 up vs Healthy * 0	1.48092	1.94962	117.535	39.9984	10.0523	20721	1
45	kegg_pathway_261	RIG-I-like receptor signaling pathway	1.38934e-11	2.62544e-11	0.00163183	0.41938	0.0274013	1.47714e-13	2.05829	2.05829	BCC * 0 up vs Healthy * 0	1.70185	2.48938	3.76876e-05	1.49266	1.49266	BCC * 1 up vs Healthy * 0	1.23417	1.80528	46.2679	38.3707	9.95296	11639	1
84	kegg_pathway_158	Prostate cancer	5.24479e-37	3.36978e-35	0.00165449	0.425204	0.0274013	1.30873e-35	2.15666	2.15666	BCC * 0 up vs Healthy * 0	1.91353	2.43069	2.64907e-20	1.76259	1.76259	BCC * 1 up vs Healthy * 0	1.56388	1.98654	165.403	47.7979	9.91379	16064.4	1
82	kegg_pathway_244	AGE-RAGE signaling pathway in diabetic complications	6.82862e-38	8.77477e-36	0.00168959	0.434225	0.0274013	2.4921e-36	2.38587	2.38587	BCC * 0 up vs Healthy * 0	2.08697	2.72757	6.96198e-21	1.90448	1.90448	BCC * 1 up vs Healthy * 0	1.66589	2.17724	169.755	38.3408	9.87543	19168.4	1
26	kegg_pathway_129	Prion diseases	2.05413e-14	4.79918e-14	0.00170723	0.438758	0.0274013	4.59285e-16	3.24108	3.24108	BCC * 0 up vs Healthy * 0	2.45045	4.2868	8.72348e-07	2.02406	2.02406	BCC * 1 up vs Healthy * 0	1.53031	2.67711	60.1454	31.7489	9.89068	8387.41	1
65	kegg_pathway_150	Glycerophospholipid metabolism	7.84959e-17	2.21686e-16	0.00179108	0.460308	0.0274013	2.85368e-18	2.03259	2.03259	BCC * 0 up vs Healthy * 0	1.73483	2.38146	4.2345e-08	1.559	1.559	BCC * 1 up vs Healthy * 0	1.33062	1.82658	70.3738	22.8494	9.77192	16862.9	1
55	kegg_pathway_222	Peroxisome	2.79933e-17	7.99365e-17	0.00181254	0.465823	0.0274013	1.19053e-18	2.18873	2.18873	BCC * 0 up vs Healthy * 0	1.84152	2.60141	2.2389e-08	1.63945	1.63945	BCC * 1 up vs Healthy * 0	1.37938	1.94856	72.6434	24.662	9.75352	14351.8	1
44	kegg_pathway_138	Vibrio cholerae infection	1.62369e-21	6.41982e-21	0.00193879	0.498269	0.0276816	2.69009e-22	2.45248	2.45248	BCC * 0 up vs Healthy * 0	2.05099	2.93258	6.1136e-11	1.8219	1.8219	BCC * 1 up vs Healthy * 0	1.52363	2.17855	93.1087	44.6575	9.63493	9835.18	1
35	kegg_pathway_123	Ferroptosis	3.64901e-09	5.71826e-09	0.00224268	0.576369	0.028972	3.8993e-11	2.05681	2.05681	BCC * 0 up vs Healthy * 0	1.66319	2.54358	0.000590468	1.45194	1.45194	BCC * 1 up vs Healthy * 0	1.17408	1.79556	35.241	30.3214	9.37327	8779.69	1
40	kegg_pathway_165	Metabolism of xenobiotics by cytochrome P450	2.50147e-08	3.67358e-08	0.00225463	0.57944	0.028972	2.40848e-10	2.2318	2.2318	BCC * 0 up vs Healthy * 0	1.74319	2.85737	0.00161175	1.4888	1.4888	BCC * 1 up vs Healthy * 0	1.16285	1.9061	31.3662	30.2519	9.35923	15522.8	1
22	kegg_pathway_178	beta-Alanine metabolism	7.34995e-06	9.08142e-06	0.00260295	0.668958	0.0304581	7.51079e-08	2.16525	2.16525	BCC * 0 up vs Healthy * 0	1.63719	2.86363	0.024585	1.37813	1.37813	BCC * 1 up vs Healthy * 0	1.04203	1.82263	20.3375	53.6256	9.11769	5997.2	1
47	kegg_pathway_262	Staphylococcus aureus infection	3.58385e-24	1.77125e-23	0.00266331	0.684471	0.0304581	2.23961e-24	3.32782	3.32782	BCC * 0 up vs Healthy * 0	2.64857	4.18129	1.07518e-12	2.30364	2.30364	BCC * 1 up vs Healthy * 0	1.83343	2.89443	105.693	57.0484	9.04841	18302.6	1
40	kegg_pathway_77	Chemical carcinogenesis	2.22692e-07	3.07698e-07	0.00272582	0.700536	0.0304581	2.38407e-09	2.08065	2.08065	BCC * 0 up vs Healthy * 0	1.63767	2.64345	0.0044314	1.41598	1.41598	BCC * 1 up vs Healthy * 0	1.11451	1.79899	27.0546	32.1435	9.0099	14572	1
83	kegg_pathway_310	Toxoplasmosis	4.1093e-31	8.80075e-30	0.00304769	0.783256	0.0326357	3.44891e-30	2.18602	2.18602	BCC * 0 up vs Healthy * 0	1.91375	2.49702	5.79291e-17	1.76965	1.76965	BCC * 1 up vs Healthy * 0	1.54924	2.02141	137.284	32.5359	8.79133	19395.7	1
79	kegg_pathway_122	mRNA surveillance pathway	1.46523e-21	5.97723e-21	0.00366509	0.941928	0.0376772	5.91592e-22	1.75961	1.75961	BCC * 0 up vs Healthy * 0	1.5697	1.97251	3.50382e-11	1.47281	1.47281	BCC * 1 up vs Healthy * 0	1.31385	1.651	92.2656	64.8986	8.45504	12953.3	1
76	kegg_pathway_90	Small cell lung cancer	5.55295e-30	7.92838e-29	0.00434823	1	0.0429806	5.88798e-29	2.1894	2.1894	BCC * 0 up vs Healthy * 0	1.91062	2.50885	1.75821e-16	1.77782	1.77782	BCC * 1 up vs Healthy * 0	1.55145	2.03722	132.144	25.7352	8.14429	17047.7	1
69	kegg_pathway_109	Toll-like receptor signaling pathway	2.78908e-24	1.46284e-23	0.00510613	1	0.0486028	4.94038e-24	2.30241	2.30241	BCC * 0 up vs Healthy * 0	1.96149	2.70259	4.97485e-13	1.81006	1.81006	BCC * 1 up vs Healthy * 0	1.54204	2.12467	105.296	56.9449	7.85374	19450.8	1
15	kegg_pathway_112	Linoleic acid metabolism	0.0150924	0.0157035	0.00543396	1	0.049826	0.000431713	1.94485	1.94485	BCC * 0 up vs Healthy * 0	1.34459	2.81308	0.543143	1.12114	1.12114	BCC * 1 up vs Healthy * 0	-1.29014	1.62165	5.93905	29.578	7.78435	4848.8	1
34	kegg_pathway_171	Bladder cancer	3.81997e-13	7.98156e-13	0.00562239	1	0.049826	2.6395e-14	2.26422	2.26422	BCC * 0 up vs Healthy * 0	1.83846	2.78857	1.9104e-06	1.66177	1.66177	BCC * 1 up vs Healthy * 0	1.3493	2.04661	53.7648	45.8454	7.69144	7966.36	1
41	kegg_pathway_9	N-Glycan biosynthesis	1.0303e-14	2.47465e-14	0.00583228	1	0.0499632	1.10912e-15	2.35643	2.35643	BCC * 0 up vs Healthy * 0	1.9144	2.90052	2.32467e-07	1.73325	1.73325	BCC * 1 up vs Healthy * 0	1.40812	2.13346	60.9348	16.0203	7.62091	11528.7	1
63	kegg_pathway_12	p53 signaling pathway	1.54809e-31	3.97859e-30	0.00628411	1	0.0520973	6.06263e-30	2.61098	2.61098	BCC * 0 up vs Healthy * 0	2.21723	3.07465	9.70454e-18	2.05492	2.05492	BCC * 1 up vs Healthy * 0	1.74503	2.41985	140.206	35.6231	7.47924	16869.2	1
65	kegg_pathway_188	Adherens junction	1.00021e-28	1.11763e-27	0.0066406	1	0.0533323	1.45991e-27	1.99464	1.99464	BCC * 0 up vs Healthy * 0	1.76367	2.25585	5.62824e-16	1.66758	1.66758	BCC * 1 up vs Healthy * 0	1.47448	1.88596	126.6	65.2689	7.37928	10178.3	1
57	kegg_pathway_229	Shigellosis	2.5546e-19	8.00649e-19	0.00715237	1	0.0550315	1.46163e-19	1.97956	1.97956	BCC * 0 up vs Healthy * 0	1.70947	2.29234	3.5326e-10	1.60213	1.60213	BCC * 1 up vs Healthy * 0	1.38353	1.85527	82.1859	51.2599	7.24707	11119	1
29	kegg_pathway_108	DNA replication	2.89433e-09	4.64902e-09	0.00728043	1	0.0550315	1.15429e-10	2.29937	2.29937	BCC * 0 up vs Healthy * 0	1.78862	2.95596	0.000244259	1.60172	1.60172	BCC * 1 up vs Healthy * 0	1.24593	2.05909	35.7977	15.5837	7.22739	8423.42	1
75	kegg_pathway_84	Chagas disease (American trypanosomiasis)	1.97627e-25	1.12867e-24	0.00779116	1	0.0570144	1.09708e-24	2.18084	2.18084	BCC * 0 up vs Healthy * 0	1.88128	2.5281	5.7236e-14	1.76637	1.76637	BCC * 1 up vs Healthy * 0	1.52374	2.04763	110.57	45.6159	7.09018	19539.3	1
32	kegg_pathway_126	Steroid hormone biosynthesis	5.48994e-07	7.34851e-07	0.00804092	1	0.0570144	1.68233e-08	2.21486	2.21486	BCC * 0 up vs Healthy * 0	1.68273	2.91526	0.00392754	1.49878	1.49878	BCC * 1 up vs Healthy * 0	1.13869	1.97273	25.335	22.5939	7.0459	12276.6	1
69	kegg_pathway_31	TGF-beta signaling pathway	1.55109e-37	1.32876e-35	0.00832885	1	0.0570144	1.20312e-34	2.56159	2.56159	BCC * 0 up vs Healthy * 0	2.20871	2.97084	8.74655e-22	2.0771	2.0771	BCC * 1 up vs Healthy * 0	1.79097	2.40896	168.828	38.8791	6.97118	16639.1	1
87	kegg_pathway_15	Cell adhesion molecules (CAMs)	3.27289e-40	8.41132e-38	0.00843014	1	0.0570144	7.94605e-37	2.69925	2.69925	BCC * 0 up vs Healthy * 0	2.319	3.14185	1.82163e-23	2.17831	2.17831	BCC * 1 up vs Healthy * 0	1.87145	2.53549	180.654	47.6646	6.94747	27768.9	1
59	kegg_pathway_239	Mitophagy - animal	3.85022e-22	1.64918e-21	0.00896689	1	0.0584038	8.40025e-22	2.10138	2.10138	BCC * 0 up vs Healthy * 0	1.80812	2.44221	4.99577e-12	1.70234	1.70234	BCC * 1 up vs Healthy * 0	1.46477	1.97845	95.4623	32.2065	6.84048	12507.7	1
42	kegg_pathway_295	Legionellosis	4.40612e-16	1.14381e-15	0.00917166	1	0.0584038	1.34463e-16	2.27472	2.27472	BCC * 0 up vs Healthy * 0	1.87554	2.75887	2.30689e-08	1.7372	1.7372	BCC * 1 up vs Healthy * 0	1.43234	2.10694	67.3499	66.3051	6.80449	10438.3	1
52	kegg_pathway_68	Drug metabolism - other enzymes	1.30972e-20	4.67496e-20	0.00931734	1	0.0584038	1.79547e-20	2.60973	2.60973	BCC * 0 up vs Healthy * 0	2.135	3.19	4.08866e-11	1.9726	1.9726	BCC * 1 up vs Healthy * 0	1.61377	2.41121	88.435	31.4221	6.7733	17331.5	1
10	kegg_pathway_323	Nitrogen metabolism	0.033476	0.0344133	0.00973887	1	0.0584951	0.00158688	2.10185	2.10185	BCC * 0 up vs Healthy * 0	1.32788	3.32696	0.651899	1.11123	1.11123	BCC * 1 up vs Healthy * 0	-1.42443	1.75893	4.55202	41.5353	6.74538	3324.11	1
35	kegg_pathway_92	Drug metabolism - cytochrome P450	9.1773e-09	1.38739e-08	0.00978711	1	0.0584951	4.5704e-10	2.28177	2.28177	BCC * 0 up vs Healthy * 0	1.76321	2.95283	0.000383616	1.59652	1.59652	BCC * 1 up vs Healthy * 0	1.2337	2.06606	33.403	30.435	6.69114	12933.3	1
69	kegg_pathway_124	Chronic myeloid leukemia	5.88975e-29	6.8803e-28	0.0106999	1	0.0595734	2.30872e-27	2.16662	2.16662	BCC * 0 up vs Healthy * 0	1.88652	2.48831	2.06683e-16	1.79275	1.79275	BCC * 1 up vs Healthy * 0	1.56098	2.05893	127.525	25.6781	6.52316	14515.2	1
58	kegg_pathway_96	Salmonella infection	2.70898e-20	8.81277e-20	0.0108127	1	0.0595734	4.20388e-20	2.01964	2.01964	BCC * 0 up vs Healthy * 0	1.74047	2.34359	5.5299e-11	1.64815	1.64815	BCC * 1 up vs Healthy * 0	1.42034	1.91251	86.7552	87.6123	6.5061	11839.6	1
58	kegg_pathway_121	Non-small cell lung cancer	3.99868e-18	1.15467e-17	0.0108574	1	0.0595734	2.95902e-18	1.99292	1.99292	BCC * 0 up vs Healthy * 0	1.70856	2.32461	1.18883e-09	1.61506	1.61506	BCC * 1 up vs Healthy * 0	1.38462	1.88385	76.545	31.0475	6.49875	12679.4	1
57	kegg_pathway_120	Epithelial cell signaling in Helicobacter pylori infection	5.28366e-14	1.20168e-13	0.0108947	1	0.0595734	1.06943e-14	1.91805	1.91805	BCC * 0 up vs Healthy * 0	1.6277	2.26018	3.58185e-07	1.53306	1.53306	BCC * 1 up vs Healthy * 0	1.30099	1.80652	57.3258	40.7339	6.4928	13920.2	1
38	kegg_pathway_44	Fanconi anemia pathway	3.25302e-09	5.16066e-09	0.0112451	1	0.059645	2.07e-10	2.00747	2.00747	BCC * 0 up vs Healthy * 0	1.62133	2.48557	0.000196402	1.50157	1.50157	BCC * 1 up vs Healthy * 0	1.21274	1.85918	35.4349	19.4696	6.44153	10470.1	1
29	kegg_pathway_75	Circadian rhythm	3.54617e-05	4.21928e-05	0.011372	1	0.059645	1.30602e-06	1.71651	1.71651	BCC * 0 up vs Healthy * 0	1.38037	2.13451	0.0279333	1.27697	1.27697	BCC * 1 up vs Healthy * 0	1.0269	1.58793	17.2311	31.1313	6.42627	6341.15	1
84	kegg_pathway_105	JAK-STAT signaling pathway	3.61935e-30	6.20116e-29	0.0117156	1	0.0602182	2.72184e-28	2.14969	2.14969	BCC * 0 up vs Healthy * 0	1.87855	2.45997	3.28432e-17	1.79168	1.79168	BCC * 1 up vs Healthy * 0	1.5657	2.05029	132.762	39.0211	6.3602	20409.8	1
72	kegg_pathway_282	Amoebiasis	2.73142e-27	2.06464e-26	0.0135562	1	0.0655021	8.72085e-26	2.1974	2.1974	BCC * 0 up vs Healthy * 0	1.89957	2.54192	1.71617e-15	1.81217	1.81217	BCC * 1 up vs Healthy * 0	1.56656	2.09629	119.474	50.3023	6.10238	17494.5	1
79	kegg_pathway_233	Choline metabolism in cancer	6.60436e-20	2.12165e-19	0.0136024	1	0.0655021	1.28217e-19	1.843	1.843	BCC * 0 up vs Healthy * 0	1.61601	2.10188	7.76733e-11	1.54889	1.54889	BCC * 1 up vs Healthy * 0	1.35812	1.76645	84.5267	30.9619	6.0957	17155.5	1
97	kegg_pathway_157	Oocyte meiosis	1.15598e-31	3.30098e-30	0.0137713	1	0.0655021	2.21794e-29	2.14247	2.14247	BCC * 0 up vs Healthy * 0	1.87814	2.44401	2.93742e-18	1.80057	1.80057	BCC * 1 up vs Healthy * 0	1.57842	2.05398	139.493	39.9602	6.07262	25965.5	1
32	kegg_pathway_213	Homologous recombination	5.59562e-15	1.35667e-14	0.0138526	1	0.0655021	2.28647e-15	2.37831	2.37831	BCC * 0 up vs Healthy * 0	1.92422	2.93956	6.58155e-08	1.79825	1.79825	BCC * 1 up vs Healthy * 0	1.45491	2.22261	62.5077	26.0713	6.07317	7299.18	1
59	kegg_pathway_240	Rheumatoid arthritis	4.06433e-26	2.61133e-25	0.0143835	1	0.0655021	9.27049e-25	2.64955	2.64955	BCC * 0 up vs Healthy * 0	2.20439	3.1846	8.13465e-15	2.08142	2.08142	BCC * 1 up vs Healthy * 0	1.73171	2.50175	114.392	49.4567	5.99913	18730.8	1
77	kegg_pathway_153	Th17 cell differentiation	4.84239e-30	7.32055e-29	0.0144711	1	0.0655021	5.32475e-28	2.23929	2.23929	BCC * 0 up vs Healthy * 0	1.94148	2.58277	2.73423e-17	1.85725	1.85725	BCC * 1 up vs Healthy * 0	1.61026	2.14213	132.391	54.213	5.98636	19210.9	1
45	kegg_pathway_214	VEGF signaling pathway	2.81989e-13	6.09002e-13	0.0145277	1	0.0655021	7.04933e-14	2.03228	2.03228	BCC * 0 up vs Healthy * 0	1.69017	2.44365	7.10978e-07	1.59623	1.59623	BCC * 1 up vs Healthy * 0	1.32752	1.91933	54.1238	34.5653	5.98418	10936.8	1
76	kegg_pathway_294	T cell receptor signaling pathway	8.76239e-28	7.26431e-27	0.0151238	1	0.0670142	4.21023e-26	2.15501	2.15501	BCC * 0 up vs Healthy * 0	1.87128	2.48175	7.171e-16	1.79311	1.79311	BCC * 1 up vs Healthy * 0	1.55704	2.06499	121.69	39.8892	5.90853	18314.8	1
42	kegg_pathway_235	Cytosolic DNA-sensing pathway	9.51799e-13	1.94137e-12	0.0163835	1	0.0713653	2.42296e-13	2.11387	2.11387	BCC * 0 up vs Healthy * 0	1.73262	2.57902	1.29468e-06	1.63656	1.63656	BCC * 1 up vs Healthy * 0	1.3414	1.99668	51.7182	42.8734	5.77258	11089.1	1
60	kegg_pathway_71	ECM-receptor interaction	1.3098e-29	1.77168e-28	0.0215315	1	0.0903166	2.76661e-27	2.4536	2.4536	BCC * 0 up vs Healthy * 0	2.08932	2.88139	2.40898e-17	2.01283	2.01283	BCC * 1 up vs Healthy * 0	1.71399	2.36376	131.096	41.5772	5.29001	14789	1
13	kegg_pathway_176	Glycosaminoglycan biosynthesis - keratan sulfate	1.20501e-06	1.58004e-06	0.0216202	1	0.0903166	1.06392e-07	3.13033	3.13033	BCC * 0 up vs Healthy * 0	2.06515	4.74492	0.00311734	1.87526	1.87526	BCC * 1 up vs Healthy * 0	1.23715	2.84249	24.1232	30.0999	5.30741	4619.83	1
64	kegg_pathway_39	Natural killer cell mediated cytotoxicity	1.93974e-28	1.78041e-27	0.0217884	1	0.0903166	2.57037e-26	2.34313	2.34313	BCC * 0 up vs Healthy * 0	2.00547	2.73764	1.4114e-16	1.93507	1.93507	BCC * 1 up vs Healthy * 0	1.65621	2.26087	125.269	54.6361	5.26889	15775.9	1
57	kegg_pathway_280	Aminoacyl-tRNA biosynthesis	2.91868e-09	4.65902e-09	0.0232163	1	0.0936561	4.45193e-10	1.55008	1.55008	BCC * 0 up vs Healthy * 0	1.35134	1.77806	0.000108185	1.31175	1.31175	BCC * 1 up vs Healthy * 0	1.14356	1.50467	35.5122	43.6095	5.15904	9728.06	1
80	kegg_pathway_25	Leukocyte transendothelial migration	2.70659e-29	3.31235e-28	0.0233229	1	0.0936561	5.88097e-27	2.16406	2.16406	BCC * 0 up vs Healthy * 0	1.8822	2.48813	3.86166e-17	1.82639	1.82639	BCC * 1 up vs Healthy * 0	1.58851	2.09989	128.736	69.1921	5.14912	19829.6	1
31	kegg_pathway_160	Ether lipid metabolism	4.92632e-09	7.53609e-09	0.0242054	1	0.0957044	7.7279e-10	2.13395	2.13395	BCC * 0 up vs Healthy * 0	1.67874	2.71258	0.000135828	1.59692	1.59692	BCC * 1 up vs Healthy * 0	1.25627	2.02994	34.6977	19.51	5.09205	8783.61	1
42	kegg_pathway_29	Notch signaling pathway	2.48602e-16	6.79688e-16	0.0259295	1	0.100968	4.12305e-16	2.0115	2.0115	BCC * 0 up vs Healthy * 0	1.70237	2.37676	5.11646e-09	1.64817	1.64817	BCC * 1 up vs Healthy * 0	1.39488	1.94746	68.523	40.5838	4.96932	7805.17	1
77	kegg_pathway_113	Melanogenesis	1.47769e-28	1.46064e-27	0.0271284	1	0.103431	3.24627e-26	2.17577	2.17577	BCC * 0 up vs Healthy * 0	1.88658	2.50928	8.87216e-17	1.83762	1.83762	BCC * 1 up vs Healthy * 0	1.59338	2.1193	125.33	40.9574	4.88718	19186.9	1
30	kegg_pathway_145	RNA polymerase	2.95313e-10	5.0597e-10	0.0279955	1	0.103431	7.7928e-11	2.21474	2.21474	BCC * 0 up vs Healthy * 0	1.74616	2.80906	2.28552e-05	1.67385	1.67385	BCC * 1 up vs Healthy * 0	1.31971	2.12302	40.3709	17.3965	4.83982	8074.18	1
43	kegg_pathway_322	Proteasome	1.81908e-18	5.31254e-18	0.0281228	1	0.103431	7.56091e-18	2.08368	2.08368	BCC * 0 up vs Healthy * 0	1.7658	2.45877	2.11325e-10	1.71485	1.71485	BCC * 1 up vs Healthy * 0	1.45324	2.02355	78.6029	16.9561	4.8285	8051.78	1
55	kegg_pathway_51	Systemic lupus erythematosus	1.45078e-26	9.81186e-26	0.0281719	1	0.103431	1.50526e-24	2.83335	2.83335	BCC * 0 up vs Healthy * 0	2.32586	3.45156	1.42892e-15	2.24624	2.24624	BCC * 1 up vs Healthy * 0	1.84391	2.73635	116.736	47.0198	4.82374	18738.4	1
97	kegg_pathway_94	Yersinia infection	5.96178e-28	5.10726e-27	0.0287619	1	0.10411	1.14331e-25	1.89545	1.89545	BCC * 0 up vs Healthy * 0	1.68301	2.13469	2.14904e-16	1.64894	1.64894	BCC * 1 up vs Healthy * 0	1.46413	1.85707	121.966	52.4548	4.78529	21159.1	1
96	kegg_pathway_40	Neurotrophin signaling pathway	1.52762e-30	2.80427e-29	0.0299906	1	0.106949	9.78624e-28	1.93546	1.93546	BCC * 0 up vs Healthy * 0	1.72054	2.17723	4.0999e-18	1.6878	1.6878	BCC * 1 up vs Healthy * 0	1.50038	1.89863	134.214	33.3444	4.71325	20322.5	1
91	kegg_pathway_53	Osteoclast differentiation	4.07219e-30	6.54095e-29	0.0303785	1	0.106949	2.23182e-27	2.15825	2.15825	BCC * 0 up vs Healthy * 0	1.87997	2.47772	7.45657e-18	1.83879	1.83879	BCC * 1 up vs Healthy * 0	1.6017	2.11097	132.323	40.4322	4.69132	25112.1	1
63	kegg_pathway_299	Renal cell carcinoma	8.803e-19	2.66161e-18	0.0310767	1	0.107928	4.81559e-18	1.84783	1.84783	BCC * 0 up vs Healthy * 0	1.60957	2.12137	1.28288e-10	1.57535	1.57535	BCC * 1 up vs Healthy * 0	1.37222	1.80855	79.5267	19.4277	4.65381	12030.7	1
55	kegg_pathway_292	Central carbon metabolism in cancer	1.59493e-26	1.05102e-25	0.0324623	1	0.109099	2.18319e-24	2.33327	2.33327	BCC * 0 up vs Healthy * 0	1.986	2.74126	1.20182e-15	1.93971	1.93971	BCC * 1 up vs Healthy * 0	1.65102	2.27889	116.538	42.2696	4.57958	12492	1
55	kegg_pathway_183	Pertussis	1.11909e-25	6.5365e-25	0.0330573	1	0.109099	1.1147e-23	2.66515	2.66515	BCC * 0 up vs Healthy * 0	2.20511	3.22116	4.16209e-15	2.1464	2.1464	BCC * 1 up vs Healthy * 0	1.77591	2.59419	112.479	55.4877	4.5484	17270.6	1
13	kegg_pathway_97	2-Oxocarboxylic acid metabolism	0.000487056	0.000537225	0.0332593	1	0.109099	4.62983e-05	2.03123	2.03123	BCC * 0 up vs Healthy * 0	1.44735	2.85066	0.0626803	1.37963	1.37963	BCC * 1 up vs Healthy * 0	-1.01724	1.9362	12.3167	11.0133	4.55608	3067.18	1
77	kegg_pathway_10	GnRH signaling pathway	3.62987e-13	7.64652e-13	0.0333295	1	0.109099	2.90808e-13	1.68254	1.68254	BCC * 0 up vs Healthy * 0	1.46394	1.93379	3.71868e-07	1.43557	1.43557	BCC * 1 up vs Healthy * 0	1.24905	1.64994	53.2872	42.8038	4.53274	18272.9	1
37	kegg_pathway_93	Basal transcription factors	5.4747e-12	1.07404e-11	0.0338762	1	0.109099	3.15685e-12	2.00576	2.00576	BCC * 0 up vs Healthy * 0	1.65163	2.43583	1.76574e-06	1.6082	1.6082	BCC * 1 up vs Healthy * 0	1.32426	1.95302	48.2781	24.9903	4.50912	8207.58	1
68	kegg_pathway_22	PD-L1 expression and PD-1 checkpoint pathway in cancer	3.35875e-23	1.54143e-22	0.0339609	1	0.109099	1.25583e-21	2.03249	2.03249	BCC * 0 up vs Healthy * 0	1.75926	2.34817	1.7364e-13	1.72491	1.72491	BCC * 1 up vs Healthy * 0	1.49302	1.99281	100.213	44.6216	4.50111	15331.9	1
28	kegg_pathway_232	Ovarian steroidogenesis	1.26335e-08	1.89872e-08	0.0354649	1	0.11041	2.90498e-09	2.18506	2.18506	BCC * 0 up vs Healthy * 0	1.69107	2.82334	0.000169937	1.63681	1.63681	BCC * 1 up vs Healthy * 0	1.26677	2.11494	32.8634	35.1709	4.43313	8172.74	1
49	kegg_pathway_170	Antigen processing and presentation	2.4229e-28	2.14719e-27	0.0354795	1	0.11041	8.70888e-26	2.54952	2.54952	BCC * 0 up vs Healthy * 0	2.14578	3.02922	6.18894e-17	2.09927	2.09927	BCC * 1 up vs Healthy * 0	1.76684	2.49426	125.714	67.5971	4.42793	11345.2	1
36	kegg_pathway_242	Arachidonic acid metabolism	3.29516e-09	5.19544e-09	0.0356577	1	0.11041	8.81903e-10	2.16071	2.16071	BCC * 0 up vs Healthy * 0	1.69128	2.76042	7.82212e-05	1.63986	1.63986	BCC * 1 up vs Healthy * 0	1.2836	2.09502	35.4321	28.8555	4.42152	12352.4	1
68	kegg_pathway_167	Pancreatic cancer	8.8155e-23	3.90618e-22	0.0404678	1	0.121145	3.94404e-21	1.98592	1.98592	BCC * 0 up vs Healthy * 0	1.72398	2.28766	2.45285e-13	1.7002	1.7002	BCC * 1 up vs Healthy * 0	1.47595	1.95853	98.2338	32.5225	4.20208	14717.1	1
15	kegg_pathway_172	alpha-Linolenic acid metabolism	0.00457564	0.00489974	0.040486	1	0.121145	0.000498719	1.85248	1.85248	BCC * 0 up vs Healthy * 0	1.31077	2.61809	0.179616	1.26699	1.26699	BCC * 1 up vs Healthy * 0	-1.11547	1.79061	8.09956	27.6884	4.21525	4258.87	1
30	kegg_pathway_273	Retinol metabolism	3.82291e-06	4.86381e-06	0.0408597	1	0.121145	5.77157e-07	2.05871	2.05871	BCC * 0 up vs Healthy * 0	1.55298	2.72914	0.00411145	1.51148	1.51148	BCC * 1 up vs Healthy * 0	1.14018	2.0037	21.5472	23.1356	4.19066	11355	1
34	kegg_pathway_277	Thyroid cancer	2.97524e-16	8.04881e-16	0.0413274	1	0.121145	1.06409e-15	2.33114	2.33114	BCC * 0 up vs Healthy * 0	1.89979	2.86043	3.02304e-09	1.86378	1.86378	BCC * 1 up vs Healthy * 0	1.51891	2.28695	68.4744	47.2543	4.17027	7686.82	1
35	kegg_pathway_115	Sphingolipid metabolism	1.43594e-07	2.00563e-07	0.0414815	1	0.121145	3.02446e-08	1.8852	1.8852	BCC * 0 up vs Healthy * 0	1.50798	2.35677	0.00062682	1.4771	1.4771	BCC * 1 up vs Healthy * 0	1.18154	1.84658	27.9526	33.2068	4.16372	9698.84	1
76	kegg_pathway_272	Fc gamma R-mediated phagocytosis	4.86812e-21	1.83986e-20	0.0427391	1	0.122582	1.18042e-19	1.9364	1.9364	BCC * 0 up vs Healthy * 0	1.68025	2.23159	3.06645e-12	1.65987	1.65987	BCC * 1 up vs Healthy * 0	1.4403	1.91291	89.8723	39.5905	4.10906	18501.3	1
60	kegg_pathway_251	Bacterial invasion of epithelial cells	2.3416e-29	3.00895e-28	0.0429276	1	0.122582	2.0014e-26	2.04047	2.04047	BCC * 0 up vs Healthy * 0	1.79182	2.32362	1.04445e-17	1.77213	1.77213	BCC * 1 up vs Healthy * 0	1.55618	2.01805	129.881	41.8263	4.1025	9668.71	1
91	kegg_pathway_311	Carbon metabolism	2.01799e-35	1.03725e-33	0.0450855	1	0.127174	3.02531e-31	2.23362	2.23362	BCC * 0 up vs Healthy * 0	1.95295	2.55462	1.08953e-21	1.93364	1.93364	BCC * 1 up vs Healthy * 0	1.69067	2.21153	157.531	38.6525	4.01814	23763.2	1
40	kegg_pathway_315	Nucleotide excision repair	5.29343e-08	7.68595e-08	0.0455252	1	0.127174	1.39338e-08	1.73452	1.73452	BCC * 0 up vs Healthy * 0	1.43522	2.09622	0.000326682	1.41584	1.41584	BCC * 1 up vs Healthy * 0	1.17153	1.71109	29.8846	17.3335	4.00519	9121.09	1
40	kegg_pathway_104	Glycerolipid metabolism	3.45889e-13	7.34657e-13	0.0463714	1	0.128145	4.82666e-13	2.14202	2.14202	BCC * 0 up vs Healthy * 0	1.74504	2.62931	2.30112e-07	1.72101	1.72101	BCC * 1 up vs Healthy * 0	1.40206	2.11253	53.8097	31.4969	3.97408	10681.8	1
19	kegg_pathway_194	Terpenoid backbone biosynthesis	1.14063e-05	1.38274e-05	0.0480242	1	0.131129	1.91101e-06	2.00976	2.00976	BCC * 0 up vs Healthy * 0	1.51059	2.67388	0.00669489	1.48507	1.48507	BCC * 1 up vs Healthy * 0	1.11622	1.9758	19.5135	21.6832	3.92152	4662.21	1
64	kegg_pathway_309	Glioma	9.9717e-26	5.95983e-25	0.049382	1	0.131129	2.38095e-23	2.10079	2.10079	BCC * 0 up vs Healthy * 0	1.81757	2.42814	2.06386e-15	1.8036	1.8036	BCC * 1 up vs Healthy * 0	1.56045	2.08464	112.326	41.7834	3.8659	13662.8	1
67	kegg_pathway_95	EGFR tyrosine kinase inhibitor resistance	2.29175e-14	5.30613e-14	0.0499063	1	0.131129	5.41961e-14	1.71163	1.71163	BCC * 0 up vs Healthy * 0	1.48894	1.96761	4.13841e-08	1.47842	1.47842	BCC * 1 up vs Healthy * 0	1.28608	1.69953	58.8978	33.6852	3.848	13872	1
93	kegg_pathway_260	Relaxin signaling pathway	3.03733e-34	1.11513e-32	0.0501773	1	0.131129	3.47179e-30	2.09471	2.09471	BCC * 0 up vs Healthy * 0	1.84693	2.37574	5.35743e-21	1.83542	1.83542	BCC * 1 up vs Healthy * 0	1.61831	2.08166	151.853	37.8491	3.83796	21815.6	1
77	kegg_pathway_248	Endocrine resistance	1.49301e-20	5.11604e-20	0.0501834	1	0.131129	4.07372e-19	1.88744	1.88744	BCC * 0 up vs Healthy * 0	1.64332	2.16782	4.9242e-12	1.63206	1.63206	BCC * 1 up vs Healthy * 0	1.42097	1.87451	87.5762	35.0669	3.83826	18096.4	1
12	kegg_pathway_117	Glycosphingolipid biosynthesis - globo and isoglobo series	0.000256032	0.000289869	0.0509802	1	0.131129	3.73008e-05	2.48411	2.48411	BCC * 0 up vs Healthy * 0	1.61662	3.81711	0.0356576	1.585	1.585	BCC * 1 up vs Healthy * 0	1.03149	2.43553	13.5654	29.4689	3.82768	4196	1
49	kegg_pathway_301	Fatty acid metabolism	5.46464e-11	9.89023e-11	0.051023	1	0.131129	4.11822e-11	1.86196	1.86196	BCC * 0 up vs Healthy * 0	1.54951	2.23743	4.80577e-06	1.53652	1.53652	BCC * 1 up vs Healthy * 0	1.27868	1.84637	43.4783	34.7144	3.81208	12880.7	1
73	kegg_pathway_241	ErbB signaling pathway	8.65342e-12	1.68479e-11	0.0560903	1	0.142725	9.78288e-12	1.63492	1.63492	BCC * 0 up vs Healthy * 0	1.41993	1.88246	1.43957e-06	1.41516	1.41516	BCC * 1 up vs Healthy * 0	1.22907	1.62943	46.9849	20.8613	3.65221	16852.7	1
29	kegg_pathway_225	Malaria	1.06264e-14	2.52869e-14	0.0573336	1	0.143162	3.73932e-14	3.04225	3.04225	BCC * 0 up vs Healthy * 0	2.2882	4.0448	1.84264e-08	2.27606	2.27606	BCC * 1 up vs Healthy * 0	1.71191	3.02612	61.3336	33.0349	3.61991	10830.9	1
25	kegg_pathway_87	Apoptosis - multiple species	4.28068e-12	8.52817e-12	0.0576822	1	0.143162	5.8889e-12	2.53432	2.53432	BCC * 0 up vs Healthy * 0	1.95016	3.29345	7.9097e-07	1.94137	1.94137	BCC * 1 up vs Healthy * 0	1.49389	2.5229	49.1595	22.7695	3.61092	6806.86	1
65	kegg_pathway_314	Serotonergic synapse	4.29263e-09	6.68609e-09	0.0579333	1	0.143162	2.10427e-09	1.68551	1.68551	BCC * 0 up vs Healthy * 0	1.42155	1.99849	6.04186e-05	1.41762	1.41762	BCC * 1 up vs Healthy * 0	1.19561	1.68085	34.7171	42.0109	3.59869	19496.5	1
14	kegg_pathway_209	Other glycan degradation	1.27258e-05	1.53546e-05	0.058689	1	0.143648	2.67505e-06	2.37708	2.37708	BCC * 0 up vs Healthy * 0	1.66069	3.40252	0.00610889	1.6529	1.6529	BCC * 1 up vs Healthy * 0	1.15475	2.36593	19.3892	17.5511	3.58838	3985.89	1
36	kegg_pathway_148	Inflammatory bowel disease (IBD)	1.63589e-13	3.59337e-13	0.0598012	1	0.14499	3.91162e-13	2.28779	2.28779	BCC * 0 up vs Healthy * 0	1.83303	2.85538	1.03825e-07	1.82948	1.82948	BCC * 1 up vs Healthy * 0	1.46582	2.28336	55.4351	50.1811	3.54835	10111.2	1
32	kegg_pathway_302	Various types of N-glycan biosynthesis	7.88868e-16	2.02739e-15	0.0606788	1	0.145743	4.71467e-15	2.4949	2.4949	BCC * 0 up vs Healthy * 0	1.9898	3.12823	3.30938e-09	1.98742	1.98742	BCC * 1 up vs Healthy * 0	1.58506	2.49192	66.5581	23.9457	3.52481	8321.15	1
96	kegg_pathway_65	Platelet activation	1.71651e-19	5.44622e-19	0.0630511	1	0.150038	4.74709e-18	1.74	1.74	BCC * 0 up vs Healthy * 0	1.53585	1.97129	1.71684e-11	1.53658	1.53658	BCC * 1 up vs Healthy * 0	1.35629	1.74082	82.4026	45.357	3.45721	22845.3	1
19	kegg_pathway_86	Collecting duct acid secretion	3.33573e-07	4.5844e-07	0.0658656	1	0.155298	1.16846e-07	2.23546	2.23546	BCC * 0 up vs Healthy * 0	1.66394	3.00329	0.000674652	1.671	1.671	BCC * 1 up vs Healthy * 0	1.24379	2.24495	26.5036	30.4152	3.39272	4985.97	1
10	kegg_pathway_246	Non-homologous end-joining	3.35659e-05	4.01229e-05	0.066635	1	0.155683	7.57231e-06	2.37277	2.37277	BCC * 0 up vs Healthy * 0	1.63156	3.45069	0.00956458	1.64216	1.64216	BCC * 1 up vs Healthy * 0	1.12918	2.38817	17.5942	45.9944	3.38209	2210.77	1
42	kegg_pathway_252	Complement and coagulation cascades	8.47437e-19	2.59275e-18	0.068652	1	0.158951	2.10546e-17	2.90058	2.90058	BCC * 0 up vs Healthy * 0	2.27377	3.70017	3.55362e-11	2.28724	2.28724	BCC * 1 up vs Healthy * 0	1.79298	2.91776	80.2235	25.1377	3.31912	16617.6	1
11	kegg_pathway_164	Selenocompound metabolism	0.00941489	0.00991651	0.0705599	1	0.161186	0.00162204	1.81811	1.81811	BCC * 0 up vs Healthy * 0	1.25525	2.63337	0.205757	1.26981	1.26981	BCC * 1 up vs Healthy * 0	-1.14065	1.83921	6.80087	27.5937	3.28555	2620.06	1
24	kegg_pathway_49	Antifolate resistance	6.21485e-08	8.923e-08	0.0708717	1	0.161186	2.91962e-08	2.15862	2.15862	BCC * 0 up vs Healthy * 0	1.64775	2.82788	0.000234878	1.66207	1.66207	BCC * 1 up vs Healthy * 0	1.26872	2.17738	29.7519	29.2777	3.26981	6663.22	1
54	kegg_pathway_204	Fc epsilon RI signaling pathway	1.17881e-15	2.97015e-15	0.0748477	1	0.168736	9.47112e-15	1.96428	1.96428	BCC * 0 up vs Healthy * 0	1.65762	2.32766	3.55388e-09	1.67042	1.67042	BCC * 1 up vs Healthy * 0	1.40965	1.97945	65.0592	38.8126	3.17637	13359.3	1
16	kegg_pathway_267	Renin-angiotensin system	9.24999e-10	1.53371e-09	0.0792935	1	0.17644	9.41072e-10	3.09878	3.09878	BCC * 0 up vs Healthy * 0	2.16711	4.43099	1.48417e-05	2.21394	2.21394	BCC * 1 up vs Healthy * 0	1.5483	3.16574	38.6018	33.5562	3.08895	5181.29	1
86	kegg_pathway_114	Vascular smooth muscle contraction	8.45116e-21	3.14775e-20	0.0796381	1	0.17644	6.66547e-19	1.85674	1.85674	BCC * 0 up vs Healthy * 0	1.62088	2.12693	1.62288e-12	1.63429	1.63429	BCC * 1 up vs Healthy * 0	1.42669	1.8721	88.6025	56.1444	3.07405	21721.7	1
52	kegg_pathway_286	Leishmaniasis	2.66478e-24	1.42677e-23	0.0831894	1	0.182732	1.08943e-21	2.61588	2.61588	BCC * 0 up vs Healthy * 0	2.15254	3.17896	6.42345e-15	2.18278	2.18278	BCC * 1 up vs Healthy * 0	1.79615	2.65263	106.033	40.2567	3.00428	16340.7	1
18	kegg_pathway_132	Mismatch repair	0.0005588	0.000613724	0.0861203	1	0.187171	0.000127316	1.7965	1.7965	BCC * 0 up vs Healthy * 0	1.33279	2.42156	0.0410259	1.36519	1.36519	BCC * 1 up vs Healthy * 0	1.01281	1.84018	12.0135	14.383	2.95335	4574.36	1
21	kegg_pathway_231	Fatty acid elongation	8.05923e-11	1.43835e-10	0.0866667	1	0.187171	1.34262e-10	2.5998	2.5998	BCC * 0 up vs Healthy * 0	1.94843	3.46893	3.02448e-06	1.99507	1.99507	BCC * 1 up vs Healthy * 0	1.49522	2.66203	43.3251	34.3952	2.94196	5814.7	1
7	kegg_pathway_19	Riboflavin metabolism	0.000166224	0.00019243	0.0883011	1	0.189112	4.47173e-05	3.333	3.333	BCC * 0 up vs Healthy * 0	1.88193	5.90292	0.0194975	1.97817	1.97817	BCC * 1 up vs Healthy * 0	1.11694	3.50344	14.5636	11.9675	2.92508	2511.37	1
71	kegg_pathway_89	Glutamatergic synapse	0.000180642	0.000207255	0.0933551	1	0.198283	4.77979e-05	1.39207	1.39207	BCC * 0 up vs Healthy * 0	1.18711	1.63243	0.0210086	1.20631	1.20631	BCC * 1 up vs Healthy * 0	1.0287	1.4146	14.0587	37.0802	2.81739	20345	1
51	kegg_pathway_83	Endometrial cancer	1.17279e-18	3.50472e-18	0.094362	1	0.198779	5.22693e-17	1.97394	1.97394	BCC * 0 up vs Healthy * 0	1.68585	2.31126	2.75443e-11	1.71362	1.71362	BCC * 1 up vs Healthy * 0	1.46353	2.00645	79.2284	28.8644	2.80088	10292.3	1
29	kegg_pathway_304	Autophagy - other	1.43194e-10	2.50346e-10	0.0952965	1	0.199115	2.49529e-10	2.12525	2.12525	BCC * 0 up vs Healthy * 0	1.68563	2.67953	4.08404e-06	1.72763	1.72763	BCC * 1 up vs Healthy * 0	1.37026	2.1782	41.858	17.3247	2.78699	7169.96	1
90	kegg_pathway_103	Alcoholism	1.66379e-28	1.58368e-27	0.0977039	1	0.202499	7.15093e-25	2.06154	2.06154	BCC * 0 up vs Healthy * 0	1.79808	2.36359	8.69983e-18	1.82595	1.82595	BCC * 1 up vs Healthy * 0	1.5926	2.09348	124.729	46.5761	2.74402	24098.6	1
38	kegg_pathway_334	Arginine and proline metabolism	5.54597e-13	1.14945e-12	0.0986903	1	0.202907	2.55474e-12	2.2529	2.2529	BCC * 0 up vs Healthy * 0	1.79761	2.82349	1.18051e-07	1.84496	1.84496	BCC * 1 up vs Healthy * 0	1.47211	2.31224	52.8974	42.201	2.72985	11692.9	1
77	kegg_pathway_211	Colorectal cancer	1.1015e-27	8.84642e-27	0.100639	1	0.205195	3.44287e-24	1.99767	1.99767	BCC * 0 up vs Healthy * 0	1.74955	2.28098	2.75531e-17	1.77766	1.77766	BCC * 1 up vs Healthy * 0	1.55687	2.02977	121.188	30.4839	2.69696	16592.4	1
33	kegg_pathway_175	Type II diabetes mellitus	3.44347e-13	7.34657e-13	0.1014	1	0.205195	1.81368e-12	2.3105	2.3105	BCC * 0 up vs Healthy * 0	1.8341	2.91065	8.17926e-08	1.88661	1.88661	BCC * 1 up vs Healthy * 0	1.49761	2.37665	54.0086	50.321	2.68705	9221.46	1
13	kegg_pathway_144	Arginine biosynthesis	3.76937e-06	4.81955e-06	0.102893	1	0.20627	1.7499e-06	2.2796	2.2796	BCC * 0 up vs Healthy * 0	1.63098	3.18616	0.00191741	1.70146	1.70146	BCC * 1 up vs Healthy * 0	1.21734	2.3781	21.8358	69.3344	2.66932	2993.58	1
55	kegg_pathway_26	Acute myeloid leukemia	1.82144e-20	6.07936e-20	0.103537	1	0.20627	2.1952e-18	2.04444	2.04444	BCC * 0 up vs Healthy * 0	1.74398	2.39666	1.53189e-12	1.77972	1.77972	BCC * 1 up vs Healthy * 0	1.51817	2.08633	87.6571	27.1327	2.65235	12153.8	1
13	kegg_pathway_64	Histidine metabolism	0.0661521	0.067198	0.104493	1	0.206574	0.0158155	1.61104	1.61104	BCC * 0 up vs Healthy * 0	1.09409	2.37226	0.476382	1.15071	1.15071	BCC * 1 up vs Healthy * 0	-1.27965	1.69442	3.38996	42.1386	2.64465	3998.62	1
43	kegg_pathway_155	Pyrimidine metabolism	6.43625e-22	2.66793e-21	0.105652	1	0.207272	1.54865e-19	2.78527	2.78527	BCC * 0 up vs Healthy * 0	2.23611	3.46928	1.47645e-13	2.30236	2.30236	BCC * 1 up vs Healthy * 0	1.84842	2.86779	95.0939	25.8885	2.62077	14172	1
51	kegg_pathway_333	Prolactin signaling pathway	9.48332e-14	2.11932e-13	0.109949	1	0.212406	7.20195e-13	1.86931	1.86931	BCC * 0 up vs Healthy * 0	1.57723	2.21547	3.38569e-08	1.61614	1.61614	BCC * 1 up vs Healthy * 0	1.36362	1.91543	56.228	32.3654	2.55712	11937	1
23	kegg_pathway_196	Protein export	1.59394e-11	2.99008e-11	0.110392	1	0.212406	5.11098e-11	2.34237	2.34237	BCC * 0 up vs Healthy * 0	1.82176	3.01176	8.07743e-07	1.88923	1.88923	BCC * 1 up vs Healthy * 0	1.46934	2.42913	46.5542	23.9015	2.55341	5300.42	1
30	kegg_pathway_125	Cholesterol metabolism	3.21896e-12	6.46307e-12	0.110748	1	0.212406	1.35106e-11	2.32657	2.32657	BCC * 0 up vs Healthy * 0	1.82535	2.96542	3.00904e-07	1.89092	1.89092	BCC * 1 up vs Healthy * 0	1.48356	2.41015	49.5435	30.8416	2.54718	8410.95	1
71	kegg_pathway_283	RNA degradation	3.11218e-27	2.28523e-26	0.119412	1	0.226731	1.21589e-23	1.9904	1.9904	BCC * 0 up vs Healthy * 0	1.74166	2.27466	3.70927e-17	1.78057	1.78057	BCC * 1 up vs Healthy * 0	1.55806	2.03486	119.239	45.8522	2.42644	14291.6	1
37	kegg_pathway_256	Valine, leucine and isoleucine degradation	3.19994e-15	7.83225e-15	0.120761	1	0.226731	5.39982e-14	2.17247	2.17247	BCC * 0 up vs Healthy * 0	1.77794	2.65454	3.07383e-09	1.83905	1.83905	BCC * 1 up vs Healthy * 0	1.50507	2.24713	63.4526	15.1789	2.41013	8735.09	1
71	kegg_pathway_168	Progesterone-mediated oocyte maturation	3.88002e-23	1.74941e-22	0.120865	1	0.226731	2.27451e-20	2.10623	2.10623	BCC * 0 up vs Healthy * 0	1.80065	2.46367	2.0311e-14	1.84892	1.84892	BCC * 1 up vs Healthy * 0	1.58067	2.16269	99.8412	28.7787	2.40749	19705.4	1
27	kegg_pathway_198	SNARE interactions in vesicular transport	4.64723e-09	7.15173e-09	0.124949	1	0.232696	7.15595e-09	1.9448	1.9448	BCC * 0 up vs Healthy * 0	1.55488	2.4325	2.64651e-05	1.61805	1.61805	BCC * 1 up vs Healthy * 0	1.29364	2.0238	34.8867	25.0781	2.35773	5792.38	1
26	kegg_pathway_287	Porphyrin and chlorophyll metabolism	1.73698e-10	2.99599e-10	0.128783	1	0.237347	4.81044e-10	2.61654	2.61654	BCC * 0 up vs Healthy * 0	1.9377	3.53319	3.13196e-06	2.04916	2.04916	BCC * 1 up vs Healthy * 0	1.51753	2.76705	41.5521	22.1014	2.3107	9676.16	1
21	kegg_pathway_185	Biosynthesis of unsaturated fatty acids	6.54704e-06	8.16791e-06	0.129294	1	0.237347	3.70786e-06	1.84641	1.84641	BCC * 0 up vs Healthy * 0	1.42591	2.3909	0.00226324	1.49666	1.49666	BCC * 1 up vs Healthy * 0	1.15582	1.93802	20.5756	28.3955	2.30539	4668.62	1
47	kegg_pathway_60	Lysine degradation	1.77274e-13	3.86097e-13	0.132754	1	0.241969	1.71824e-12	1.74106	1.74106	BCC * 0 up vs Healthy * 0	1.49389	2.02913	3.79416e-08	1.53903	1.53903	BCC * 1 up vs Healthy * 0	1.32054	1.79368	55.0277	58.74	2.26192	8232.38	1
25	kegg_pathway_325	Type I diabetes mellitus	2.99489e-15	7.40083e-15	0.135613	1	0.244039	6.45268e-14	2.76463	2.76463	BCC * 0 up vs Healthy * 0	2.12656	3.59414	2.20899e-09	2.24144	2.24144	BCC * 1 up vs Healthy * 0	1.72412	2.91397	64.2362	82.5875	2.23056	6826.99	1
91	kegg_pathway_212	Insulin resistance	9.13548e-21	3.35403e-20	0.135788	1	0.244039	2.36809e-18	1.74033	1.74033	BCC * 0 up vs Healthy * 0	1.53787	1.96944	6.43206e-13	1.57651	1.57651	BCC * 1 up vs Healthy * 0	1.39311	1.78405	88.3834	48.0583	2.22601	20157	1
25	kegg_pathway_243	Alanine, aspartate and glutamate metabolism	3.03788e-08	4.43599e-08	0.141135	1	0.251324	4.20397e-08	2.07658	2.07658	BCC * 0 up vs Healthy * 0	1.60183	2.69204	7.4727e-05	1.69228	1.69228	BCC * 1 up vs Healthy * 0	1.30539	2.19385	31.1634	39.922	2.16889	6680.95	1
24	kegg_pathway_237	Glyoxylate and dicarboxylate metabolism	9.3732e-10	1.54417e-09	0.141798	1	0.251324	2.30031e-09	2.3051	2.3051	BCC * 0 up vs Healthy * 0	1.75664	3.0248	8.08383e-06	1.86128	1.86128	BCC * 1 up vs Healthy * 0	1.41842	2.44241	38.1942	14.3098	2.16182	6745.5	1
19	kegg_pathway_116	Glycosphingolipid biosynthesis - lacto and neolacto series	0.00108508	0.00118164	0.145105	1	0.255425	0.000397796	1.88731	1.88731	BCC * 0 up vs Healthy * 0	1.32927	2.67963	0.0432145	1.4356	1.4356	BCC * 1 up vs Healthy * 0	1.01112	2.03827	10.7571	20.4432	2.12724	7027.03	1
53	kegg_pathway_88	Hematopoietic cell lineage	4.02739e-24	1.9529e-23	0.147517	1	0.257903	6.07174e-21	2.53349	2.53349	BCC * 0 up vs Healthy * 0	2.09053	3.0703	2.6616e-15	2.18245	2.18245	BCC * 1 up vs Healthy * 0	1.80087	2.64488	105.126	45.9486	2.09924	16495.9	1
53	kegg_pathway_154	Melanoma	3.14102e-24	1.61448e-23	0.149525	1	0.259455	5.1604e-21	2.24204	2.24204	BCC * 0 up vs Healthy * 0	1.89797	2.64849	2.18354e-15	1.97136	1.97136	BCC * 1 up vs Healthy * 0	1.66883	2.32874	105.642	38.4042	2.07856	12397.5	1
13	kegg_pathway_17	Ascorbate and aldarate metabolism	0.0010591	0.00115825	0.150423	1	0.259455	0.000406881	2.09711	2.09711	BCC * 0 up vs Healthy * 0	1.39334	3.15634	0.0413069	1.53067	1.53067	BCC * 1 up vs Healthy * 0	1.01699	2.30381	10.8406	51.396	2.07394	4463.9	1
55	kegg_pathway_335	Arrhythmogenic right ventricular cardiomyopathy (ARVC)	1.33679e-20	4.70623e-20	0.160805	1	0.275513	4.74729e-18	2.09564	2.09564	BCC * 0 up vs Healthy * 0	1.77485	2.4744	5.33436e-13	1.84968	1.84968	BCC * 1 up vs Healthy * 0	1.56654	2.18399	88.293	88.452	1.96793	13277.8	1
40	kegg_pathway_45	Glutathione metabolism	1.14985e-16	3.17754e-16	0.163861	1	0.277869	6.89629e-15	2.45626	2.45626	BCC * 0 up vs Healthy * 0	1.96285	3.07371	2.06127e-10	2.07792	2.07792	BCC * 1 up vs Healthy * 0	1.66051	2.60026	70.1767	28.1257	1.93997	12784.8	1
62	kegg_pathway_207	Th1 and Th2 cell differentiation	4.69157e-22	1.97661e-21	0.16537	1	0.277869	3.56929e-19	2.06386	2.06386	BCC * 0 up vs Healthy * 0	1.76312	2.4159	5.4356e-14	1.83584	1.83584	BCC * 1 up vs Healthy * 0	1.56833	2.14899	94.9653	42.6576	1.92553	15165.4	1
87	kegg_pathway_82	HIF-1 signaling pathway	1.80088e-31	4.2075e-30	0.165424	1	0.277869	1.40994e-26	1.99433	1.99433	BCC * 0 up vs Healthy * 0	1.75854	2.26175	2.4051e-20	1.81626	1.81626	BCC * 1 up vs Healthy * 0	1.60152	2.0598	138.859	37.7224	1.92472	19070.3	1
89	kegg_pathway_80	Growth hormone synthesis, secretion and action	4.1564e-25	2.32216e-24	0.171321	1	0.285906	1.5426e-21	1.83185	1.83185	BCC * 0 up vs Healthy * 0	1.61867	2.07312	4.75035e-16	1.67302	1.67302	BCC * 1 up vs Healthy * 0	1.47832	1.89336	108.74	39.3931	1.87208	19296.2	1
17	kegg_pathway_169	Butanoate metabolism	1.47443e-08	2.20308e-08	0.17298	1	0.286812	3.18e-08	2.51856	2.51856	BCC * 0 up vs Healthy * 0	1.82127	3.48281	3.55378e-05	1.98797	1.98797	BCC * 1 up vs Healthy * 0	1.43758	2.74908	32.863	42.0637	1.86075	4807.75	1
14	kegg_pathway_210	Vitamin digestion and absorption	0.000465238	0.000515371	0.18051	1	0.296006	0.000236462	2.14658	2.14658	BCC * 0 up vs Healthy * 0	1.431	3.21999	0.022298	1.60495	1.60495	BCC * 1 up vs Healthy * 0	1.06992	2.40751	12.3931	22.1612	1.7978	5095.56	1
51	kegg_pathway_205	Longevity regulating pathway - multiple species	7.48146e-24	3.56062e-23	0.180829	1	0.296006	1.67968e-20	2.18922	2.18922	BCC * 0 up vs Healthy * 0	1.85837	2.57896	2.53705e-15	1.94656	1.94656	BCC * 1 up vs Healthy * 0	1.65239	2.2931	103.936	27.7132	1.792	11101.3	1
15	kegg_pathway_135	One carbon pool by folate	4.33909e-05	5.11534e-05	0.183632	1	0.298692	3.01657e-05	1.87892	1.87892	BCC * 0 up vs Healthy * 0	1.39942	2.52272	0.00518448	1.52334	1.52334	BCC * 1 up vs Healthy * 0	1.13458	2.0453	16.961	16.3577	1.77198	3089.84	1
24	kegg_pathway_279	Nicotinate and nicotinamide metabolism	7.32828e-10	1.23096e-09	0.187205	1	0.30259	3.00262e-09	2.42853	2.42853	BCC * 0 up vs Healthy * 0	1.81563	3.24832	4.77431e-06	1.97744	1.97744	BCC * 1 up vs Healthy * 0	1.47839	2.64496	38.6933	22.2044	1.7419	7728.86	1
18	kegg_pathway_18	Pentose and glucuronate interconversions	3.13934e-06	4.03405e-06	0.189157	1	0.303834	3.28938e-06	2.38549	2.38549	BCC * 0 up vs Healthy * 0	1.65751	3.4332	0.000987803	1.84663	1.84663	BCC * 1 up vs Healthy * 0	1.28309	2.65767	22.0686	26.4492	1.72736	6802.28	1
8	kegg_pathway_119	Ubiquinone and other terpenoid-quinone biosynthesis	0.00293771	0.00317223	0.193299	1	0.308559	0.00134192	2.10513	2.10513	BCC * 0 up vs Healthy * 0	1.33868	3.31041	0.0630105	1.53614	1.53614	BCC * 1 up vs Healthy * 0	-1.0237	2.41565	8.98078	6.28519	1.6993	2061.61	1
52	kegg_pathway_328	Long-term depression	1.91284e-09	3.11139e-09	0.197368	1	0.311058	7.20162e-09	1.66619	1.66619	BCC * 0 up vs Healthy * 0	1.40243	1.97956	8.81961e-06	1.47921	1.47921	BCC * 1 up vs Healthy * 0	1.24504	1.75741	36.3761	45.9718	1.66279	12769	1
74	kegg_pathway_7	Longevity regulating pathway	7.55208e-25	4.12954e-24	0.198439	1	0.311058	3.65637e-21	1.90565	1.90565	BCC * 0 up vs Healthy * 0	1.66848	2.17653	4.79817e-16	1.73886	1.73886	BCC * 1 up vs Healthy * 0	1.52245	1.98604	107.844	26.3026	1.65455	15390.5	1
11	kegg_pathway_278	Pantothenate and CoA biosynthesis	0.000338696	0.000381775	0.198496	1	0.311058	0.000200222	2.20154	2.20154	BCC * 0 up vs Healthy * 0	1.45579	3.32931	0.0169401	1.6561	1.6561	BCC * 1 up vs Healthy * 0	1.09511	2.50446	13.0434	27.605	1.6583	3265.83	1
23	kegg_pathway_62	Glycine, serine and threonine metabolism	4.98061e-06	6.27459e-06	0.201896	1	0.314468	5.30971e-06	2.0867	2.0867	BCC * 0 up vs Healthy * 0	1.52241	2.86016	0.00124981	1.68214	1.68214	BCC * 1 up vs Healthy * 0	1.22725	2.30563	21.0886	30.2687	1.63089	8339.49	1
80	kegg_pathway_332	Phosphatidylinositol signaling system	2.16386e-23	1.01111e-22	0.208244	1	0.32105	5.85265e-20	1.87863	1.87863	BCC * 0 up vs Healthy * 0	1.64256	2.14863	4.27287e-15	1.71599	1.71599	BCC * 1 up vs Healthy * 0	1.50036	1.96261	100.841	24.9876	1.58422	18363.8	1
42	kegg_pathway_192	Hedgehog signaling pathway	2.15925e-27	1.68159e-26	0.20862	1	0.32105	3.98566e-23	2.58425	2.58425	BCC * 0 up vs Healthy * 0	2.14711	3.11039	6.03783e-18	2.28096	2.28096	BCC * 1 up vs Healthy * 0	1.89512	2.74535	121.712	33.3122	1.58217	9627.19	1
21	kegg_pathway_224	Starch and sucrose metabolism	4.22101e-07	5.70947e-07	0.213543	1	0.326669	0.000243492	1.67681	1.67681	BCC * 0 up vs Healthy * 0	1.27321	2.20833	7.23191e-07	2.01442	2.01442	BCC * 1 up vs Healthy * 0	1.52957	2.65297	25.9909	54.2363	1.54954	5299.88	1
57	kegg_pathway_46	B cell receptor signaling pathway	3.78745e-16	9.93239e-16	0.215497	1	0.327708	3.33873e-14	1.85315	1.85315	BCC * 0 up vs Healthy * 0	1.58152	2.17142	2.91534e-10	1.66812	1.66812	BCC * 1 up vs Healthy * 0	1.42361	1.95462	67.3099	44.1831	1.53494	12980.2	1
51	kegg_pathway_37	Protein digestion and absorption	9.09159e-26	5.56319e-25	0.21942	1	0.331711	8.92148e-22	2.44475	2.44475	BCC * 0 up vs Healthy * 0	2.04039	2.92925	7.74161e-17	2.17054	2.17054	BCC * 1 up vs Healthy * 0	1.81153	2.60069	113.132	56.1722	1.50907	13518.5	1
11	kegg_pathway_177	Glycosaminoglycan biosynthesis - heparan sulfate / heparin	8.55143e-06	1.05154e-05	0.223541	1	0.335378	9.82598e-06	2.44248	2.44248	BCC * 0 up vs Healthy * 0	1.64967	3.6163	0.00151361	1.89145	1.89145	BCC * 1 up vs Healthy * 0	1.2775	2.80046	20.277	9.52123	1.4856	2940.05	1
34	kegg_pathway_288	Amino sugar and nucleotide sugar metabolism	5.16398e-19	1.59897e-18	0.224455	1	0.335378	1.9121e-16	2.60202	2.60202	BCC * 0 up vs Healthy * 0	2.07734	3.25923	2.74229e-12	2.24731	2.24731	BCC * 1 up vs Healthy * 0	1.79415	2.81492	81.7009	31.1614	1.47697	9311.45	1
30	kegg_pathway_6	Pyruvate metabolism	1.21726e-10	2.14271e-10	0.229643	1	0.341147	1.00415e-09	2.08817	2.08817	BCC * 0 up vs Healthy * 0	1.65147	2.64036	1.11823e-06	1.79554	1.79554	BCC * 1 up vs Healthy * 0	1.42003	2.27034	42.1615	49.5894	1.44451	7865.58	1
36	kegg_pathway_127	Amyotrophic lateral sclerosis (ALS)	9.64216e-06	1.18002e-05	0.232156	1	0.342897	1.12627e-05	1.62695	1.62695	BCC * 0 up vs Healthy * 0	1.31003	2.02055	0.00166027	1.41627	1.41627	BCC * 1 up vs Healthy * 0	1.14038	1.75889	19.7184	34.3877	1.42878	9664	1
60	kegg_pathway_91	Inositol phosphate metabolism	1.73796e-18	5.13397e-18	0.234964	1	0.345062	5.77044e-16	1.98168	1.98168	BCC * 0 up vs Healthy * 0	1.68096	2.33619	6.53524e-12	1.78463	1.78463	BCC * 1 up vs Healthy * 0	1.51381	2.10389	78.2013	19.1068	1.41125	15508.3	1
72	kegg_pathway_226	Cholinergic synapse	7.08311e-14	1.59681e-13	0.239853	1	0.349393	2.76217e-12	1.72464	1.72464	BCC * 0 up vs Healthy * 0	1.48107	2.00826	8.05667e-09	1.56694	1.56694	BCC * 1 up vs Healthy * 0	1.34565	1.82463	56.5904	36.3429	1.38201	19118	1
14	kegg_pathway_70	Steroid biosynthesis	0.036954	0.0378374	0.240632	1	0.349393	0.0168749	1.5476	1.5476	BCC * 0 up vs Healthy * 0	1.08197	2.21362	0.245494	1.23597	1.23597	BCC * 1 up vs Healthy * 0	-1.15728	1.76787	4.37296	34.0902	1.37975	3969.92	1
22	kegg_pathway_61	Hippo signaling pathway - multiple species	0.000177319	0.000204355	0.247488	1	0.356347	0.000147393	1.64122	1.64122	BCC * 0 up vs Healthy * 0	1.27169	2.11813	0.00958206	1.40135	1.40135	BCC * 1 up vs Healthy * 0	1.08583	1.80856	14.1756	23.8689	1.33917	4993.66	1
46	kegg_pathway_296	Basal cell carcinoma	8.09279e-26	5.0728e-25	0.248195	1	0.356347	1.15152e-21	2.66119	2.66119	BCC * 0 up vs Healthy * 0	2.18253	3.24482	4.97005e-17	2.35395	2.35395	BCC * 1 up vs Healthy * 0	1.93055	2.8702	113.708	32.8913	1.33426	13224.9	1
82	kegg_pathway_291	Glucagon signaling pathway	1.44487e-26	9.81186e-26	0.256035	1	0.365561	3.537e-22	1.95417	1.95417	BCC * 0 up vs Healthy * 0	1.70791	2.23593	1.70478e-17	1.80036	1.80036	BCC * 1 up vs Healthy * 0	1.57348	2.05994	115.762	50.3919	1.29051	19411	1
92	kegg_pathway_140	Purine metabolism	1.27477e-28	1.31046e-27	0.291403	1	0.413761	1.38523e-23	2.11634	2.11634	BCC * 0 up vs Healthy * 0	1.8291	2.44867	4.63433e-19	1.94882	1.94882	BCC * 1 up vs Healthy * 0	1.68432	2.25485	125.229	27.2674	1.11344	28657.6	1
22	kegg_pathway_63	Pentose phosphate pathway	2.07163e-12	4.1922e-12	0.297241	1	0.419731	6.38911e-11	2.74527	2.74527	BCC * 0 up vs Healthy * 0	2.03447	3.70441	4.4619e-08	2.32242	2.32242	BCC * 1 up vs Healthy * 0	1.7211	3.13382	50.8256	45.7344	1.08779	6890.13	1
45	kegg_pathway_236	GnRH secretion	0.00851278	0.00900323	0.301808	1	0.423603	0.00542756	1.31351	1.31351	BCC * 0 up vs Healthy * 0	1.08391	1.59175	0.0895197	1.18107	1.18107	BCC * 1 up vs Healthy * 0	-1.02604	1.43125	6.93719	48.3149	1.06679	11881.4	1
27	kegg_pathway_305	Fructose and mannose metabolism	4.71714e-11	8.65932e-11	0.30328	1	0.423603	8.13387e-10	2.2463	2.2463	BCC * 0 up vs Healthy * 0	1.73851	2.90241	3.70317e-07	1.95031	1.95031	BCC * 1 up vs Healthy * 0	1.50943	2.51997	44.1707	49.7899	1.0607	7597.09	1
37	kegg_pathway_181	Vasopressin-regulated water reabsorption	1.73097e-11	3.22362e-11	0.305212	1	0.423997	3.72039e-10	1.74021	1.74021	BCC * 0 up vs Healthy * 0	1.46479	2.06741	1.93436e-07	1.58307	1.58307	BCC * 1 up vs Healthy * 0	1.33252	1.88073	45.9517	54.0721	1.05199	6456.28	1
31	kegg_pathway_48	Fatty acid degradation	1.03804e-07	1.4658e-07	0.309014	1	0.426971	4.16635e-07	1.833	1.833	BCC * 0 up vs Healthy * 0	1.45107	2.31546	6.19331e-05	1.61387	1.61387	BCC * 1 up vs Healthy * 0	1.2776	2.03865	28.6311	32.5083	1.03572	8330.1	1
13	kegg_pathway_24	Glycosaminoglycan biosynthesis - chondroitin sulfate / dermatan sulfate	6.31228e-09	9.59914e-09	0.315039	1	0.432969	4.44821e-08	3.10993	3.10993	BCC * 0 up vs Healthy * 0	2.08174	4.64593	8.49251e-06	2.50615	2.50615	BCC * 1 up vs Healthy * 0	1.67758	3.74394	34.8644	7.14598	1.01134	4302.42	1
48	kegg_pathway_131	Glycolysis / Gluconeogenesis	3.02901e-22	1.31942e-21	0.318954	1	0.433801	1.49411e-18	2.33109	2.33109	BCC * 0 up vs Healthy * 0	1.9336	2.81029	7.84027e-15	2.10963	2.10963	BCC * 1 up vs Healthy * 0	1.74991	2.54331	96.3932	66.183	0.993734	12801.5	1
3	kegg_pathway_151	D-Glutamine and D-glutamate metabolism	0.00157222	0.0017049	0.319021	1	0.433801	0.0013658	2.84186	2.84186	BCC * 0 up vs Healthy * 0	1.51228	5.3404	0.0278147	2.03306	2.03306	BCC * 1 up vs Healthy * 0	1.08188	3.8205	10.4608	189.639	1.00118	550.218	1
18	kegg_pathway_327	Glycosylphosphatidylinositol (GPI)-anchor biosynthesis	0.00364015	0.0039143	0.330154	1	0.446576	0.00284404	1.62898	1.62898	BCC * 0 up vs Healthy * 0	1.18296	2.24318	0.0491475	1.3787	1.3787	BCC * 1 up vs Healthy * 0	1.0012	1.89853	8.50969	17.4779	0.949552	5252.56	1
62	kegg_pathway_306	Hypertrophic cardiomyopathy (HCM)	1.13384e-20	4.10417e-20	0.335729	1	0.451702	2.9731e-17	1.98226	1.98226	BCC * 0 up vs Healthy * 0	1.69306	2.32085	8.98416e-14	1.82741	1.82741	BCC * 1 up vs Healthy * 0	1.5608	2.13955	88.4351	74.3334	0.927024	15204.8	1
45	kegg_pathway_118	Renin secretion	9.43449e-12	1.80945e-11	0.337458	1	0.451702	2.87023e-10	1.86075	1.86075	BCC * 0 up vs Healthy * 0	1.53557	2.25479	1.08616e-07	1.68586	1.68586	BCC * 1 up vs Healthy * 0	1.39124	2.04286	47.0455	45.6762	0.920543	11875.1	1
14	kegg_pathway_3	Mannose type O-glycan biosynthesis	1.72435e-06	2.24953e-06	0.35623	1	0.474358	5.24872e-06	2.47038	2.47038	BCC * 0 up vs Healthy * 0	1.67879	3.63522	0.00031078	2.04135	2.04135	BCC * 1 up vs Healthy * 0	1.38724	3.0039	23.3645	37.5235	0.852518	4624.33	1
21	kegg_pathway_133	Tyrosine metabolism	4.664e-06	5.90466e-06	0.362726	1	0.480519	1.21733e-05	2.01441	2.01441	BCC * 0 up vs Healthy * 0	1.47395	2.75305	0.000601751	1.72992	1.72992	BCC * 1 up vs Healthy * 0	1.26579	2.36425	21.2411	44.8462	0.829314	6821.49	1
14	kegg_pathway_36	Mucin type O-glycan biosynthesis	0.000409276	0.000457322	0.365933	1	0.482281	0.000500767	1.96604	1.96604	BCC * 0 up vs Healthy * 0	1.34541	2.87296	0.0110347	1.63633	1.63633	BCC * 1 up vs Healthy * 0	1.11978	2.39116	12.6379	33.5654	0.818728	4458.85	1
77	kegg_pathway_202	Parathyroid hormone synthesis, secretion and action	1.14522e-16	3.17754e-16	0.386741	1	0.507104	5.78625e-14	1.66571	1.66571	BCC * 0 up vs Healthy * 0	1.45891	1.90182	3.7332e-11	1.56639	1.56639	BCC * 1 up vs Healthy * 0	1.37192	1.78842	69.4666	50.4754	0.749373	16576.9	1
20	kegg_pathway_5	Autoimmune thyroid disease	5.02547e-11	9.1599e-11	0.393704	1	0.513614	2.28086e-07	2.25936	2.25936	BCC * 0 up vs Healthy * 0	1.66285	3.06984	1.48969e-09	2.59887	2.59887	BCC * 1 up vs Healthy * 0	1.91273	3.53114	44.3543	66.3052	0.728241	5956.67	1
25	kegg_pathway_257	Base excision repair	3.55453e-07	4.85912e-07	0.396983	1	0.515276	1.76746e-06	1.85461	1.85461	BCC * 0 up vs Healthy * 0	1.44123	2.38656	9.59251e-05	1.65414	1.65414	BCC * 1 up vs Healthy * 0	1.28544	2.12859	26.2664	19.4939	0.718048	6305.56	1
11	kegg_pathway_149	Phototransduction	0.00021957	0.000250798	0.399444	1	0.515865	0.000336308	1.91651	1.91651	BCC * 0 up vs Healthy * 0	1.34543	2.72999	0.00663203	1.63397	1.63397	BCC * 1 up vs Healthy * 0	1.14708	2.32752	13.8812	60.8769	0.711352	2389.51	1
50	kegg_pathway_336	Thyroid hormone synthesis	1.16248e-15	2.95799e-15	0.403556	1	0.518569	1.57762e-10	1.79585	1.79585	BCC * 0 up vs Healthy * 0	1.50219	2.14691	3.8622e-13	1.94523	1.94523	BCC * 1 up vs Healthy * 0	1.62715	2.32549	65.1647	54.1673	0.697995	12671.7	1
67	kegg_pathway_317	Gap junction	2.5963e-20	8.55448e-20	0.406327	1	0.519533	1.01219e-16	1.95668	1.95668	BCC * 0 up vs Healthy * 0	1.67154	2.29047	9.64415e-14	1.82426	1.82426	BCC * 1 up vs Healthy * 0	1.55841	2.13545	86.6293	47.3925	0.689733	17715.2	1
9	kegg_pathway_69	Phenylalanine metabolism	0.0156565	0.0162247	0.428516	1	0.545087	0.0134907	1.91472	1.91472	BCC * 0 up vs Healthy * 0	1.14458	3.20305	0.0998075	1.5399	1.5399	BCC * 1 up vs Healthy * 0	-1.08634	2.57603	5.89586	33.3829	0.628233	3375.83	1
21	kegg_pathway_321	Taste transduction	0.162934	0.164859	0.433052	1	0.545087	0.109899	1.32574	1.32574	BCC * 0 up vs Healthy * 0	-1.06594	1.8735	0.437737	1.1466	1.1466	BCC * 1 up vs Healthy * 0	-1.23249	1.62034	1.95012	12.9261	0.615202	8360.69	1
66	kegg_pathway_182	Dilated cardiomyopathy (DCM)	1.59936e-21	6.41982e-21	0.434688	1	0.545087	1.47145e-17	2.01238	2.01238	BCC * 0 up vs Healthy * 0	1.7154	2.36078	1.13072e-14	1.88229	1.88229	BCC * 1 up vs Healthy * 0	1.6045	2.20816	92.3464	69.377	0.610446	17666.3	1
27	kegg_pathway_221	Carbohydrate digestion and absorption	1.74889e-06	2.27002e-06	0.435916	1	0.545087	0.000243821	1.54682	1.54682	BCC * 0 up vs Healthy * 0	1.2259	1.95177	7.53472e-06	1.70443	1.70443	BCC * 1 up vs Healthy * 0	1.3508	2.15063	23.1014	66.2597	0.607451	6255.43	1
13	kegg_pathway_54	Fatty acid biosynthesis	0.201905	0.203489	0.436918	1	0.545087	0.135269	1.30168	1.30168	BCC * 0 up vs Healthy * 0	-1.08608	1.84024	0.497642	1.12707	1.12707	BCC * 1 up vs Healthy * 0	-1.25435	1.59337	1.63258	58.3779	0.605278	3201.24	1
27	kegg_pathway_13	Citrate cycle (TCA cycle)	1.00653e-13	2.22997e-13	0.442483	1	0.549363	1.533e-11	2.34812	2.34812	BCC * 0 up vs Healthy * 0	1.83657	3.00217	2.52713e-09	2.1224	2.1224	BCC * 1 up vs Healthy * 0	1.66002	2.71357	56.7904	18.5768	0.59026	6984.97	1
13	kegg_pathway_57	Nicotine addiction	0.0096061	0.0100766	0.449293	1	0.555136	0.00932499	0.540563	-1.84992	BCC * 0 down vs Healthy * 0	-2.9395	-1.16422	0.0702295	0.652041	-1.53365	BCC * 1 down vs Healthy * 0	-2.43694	1.03608	6.75544	11.4302	0.573283	5726.81	1
13	kegg_pathway_162	Proximal tubule bicarbonate reclamation	6.69342e-06	8.31019e-06	0.45293	1	0.55562	0.000550005	1.98979	1.98979	BCC * 0 up vs Healthy * 0	1.34882	2.93536	2.36372e-05	2.32608	2.32608	BCC * 1 up vs Healthy * 0	1.57678	3.43146	20.6909	73.947	0.56414	4036.72	1
8	kegg_pathway_38	Taurine and hypotaurine metabolism	4.13669e-05	4.89922e-05	0.454008	1	0.55562	0.0018247	2.31025	2.31025	BCC * 0 up vs Healthy * 0	1.36789	3.90181	0.000103482	2.84948	2.84948	BCC * 1 up vs Healthy * 0	1.68717	4.81253	17.2755	57.3689	0.561969	2763.12	1
68	kegg_pathway_316	Circadian entrainment	1.32492e-07	1.86068e-07	0.460908	1	0.56139	1.0758e-06	1.51563	1.51563	BCC * 0 up vs Healthy * 0	1.28278	1.79076	4.01081e-05	1.41897	1.41897	BCC * 1 up vs Healthy * 0	1.20096	1.67655	27.974	30.8493	0.54384	20467.3	1
49	kegg_pathway_146	Insulin secretion	2.60302e-06	3.36168e-06	0.468482	1	0.567924	1.18268e-05	1.48283	1.48283	BCC * 0 up vs Healthy * 0	1.24363	1.76804	0.000290374	1.3849	1.3849	BCC * 1 up vs Healthy * 0	1.1615	1.65127	22.2165	43.5275	0.525754	11812.9	1
43	kegg_pathway_85	Amphetamine addiction	4.34339e-10	7.3924e-10	0.47594	1	0.574256	1.28011e-08	1.78203	1.78203	BCC * 0 up vs Healthy * 0	1.46156	2.17277	7.46672e-07	1.6521	1.6521	BCC * 1 up vs Healthy * 0	1.35499	2.01435	39.3973	43.3896	0.50837	11549.9	1
20	kegg_pathway_58	Graft-versus-host disease	9.40928e-12	1.80945e-11	0.487443	1	0.585387	6.61855e-10	2.61333	2.61333	BCC * 0 up vs Healthy * 0	1.93269	3.53368	4.55761e-08	2.33604	2.33604	BCC * 1 up vs Healthy * 0	1.72761	3.15873	47.8217	74.7167	0.482602	5770.41	1
40	kegg_pathway_56	Endocrine and other factor-regulated calcium reabsorption	1.13117e-06	1.49851e-06	0.495295	1	0.59205	0.000150387	1.42801	1.42801	BCC * 0 up vs Healthy * 0	1.18809	1.71637	6.75817e-06	1.52725	1.52725	BCC * 1 up vs Healthy * 0	1.27066	1.83565	23.8704	45.3837	0.465212	8601.1	1
11	kegg_pathway_152	Glycosaminoglycan degradation	0.00034828	0.000390864	0.499128	1	0.59387	0.000677962	1.99727	1.99727	BCC * 0 up vs Healthy * 0	1.34248	2.97143	0.00695081	1.73005	1.73005	BCC * 1 up vs Healthy * 0	1.16287	2.57388	12.9896	25.1225	0.457532	3012.8	1
10	kegg_pathway_284	Sulfur metabolism	7.04905e-08	1.00645e-07	0.503768	1	0.596628	7.58757e-07	3.08342	3.08342	BCC * 0 up vs Healthy * 0	1.98463	4.79055	1.95367e-05	2.63396	2.63396	BCC * 1 up vs Healthy * 0	1.69534	4.09225	30.1485	13.2326	0.447783	3059.85	1
52	kegg_pathway_190	Long-term potentiation	9.55341e-08	1.35648e-07	0.509922	1	0.601147	1.02126e-06	1.54121	1.54121	BCC * 0 up vs Healthy * 0	1.29629	1.8324	2.66583e-05	1.44987	1.44987	BCC * 1 up vs Healthy * 0	1.21947	1.7238	28.6602	44.3416	0.434373	12876.4	1
94	kegg_pathway_254	Dopaminergic synapse	3.67771e-14	8.43902e-14	0.521903	1	0.612462	1.17275e-11	1.57139	1.57139	BCC * 0 up vs Healthy * 0	1.37952	1.78996	9.58223e-10	1.50272	1.50272	BCC * 1 up vs Healthy * 0	1.31923	1.71173	57.7702	36.5808	0.410206	23849	1
43	kegg_pathway_238	Viral myocarditis	3.35314e-24	1.68972e-23	0.531339	1	0.620701	2.49899e-19	2.3744	2.3744	BCC * 0 up vs Healthy * 0	1.97043	2.8612	6.71448e-17	2.23046	2.23046	BCC * 1 up vs Healthy * 0	1.85098	2.68775	106.102	72.2513	0.391984	10220.9	1
55	kegg_pathway_258	GABAergic synapse	1.1112e-06	1.47967e-06	0.540806	1	0.628901	7.92585e-06	1.54063	1.54063	BCC * 0 up vs Healthy * 0	1.27495	1.86167	0.000128992	1.44798	1.44798	BCC * 1 up vs Healthy * 0	1.19828	1.74972	23.8558	41.9819	0.374163	17234.7	1
9	kegg_pathway_313	Glycosphingolipid biosynthesis - ganglio series	0.0486569	0.0496223	0.545518	1	0.631523	0.0461133	1.54764	1.54764	BCC * 0 up vs Healthy * 0	1.0076	2.37713	0.172913	1.34719	1.34719	BCC * 1 up vs Healthy * 0	-1.14013	2.06924	3.91316	8.37643	0.366088	2348.54	1
7	kegg_pathway_111	Thiamine metabolism	0.0054668	0.00582974	0.567539	1	0.652404	0.00772442	1.81092	1.81092	BCC * 0 up vs Healthy * 0	1.17137	2.79967	0.0382614	1.58528	1.58528	BCC * 1 up vs Healthy * 0	1.02541	2.45083	7.83752	18.939	0.32758	1459.05	1
27	kegg_pathway_215	Cocaine addiction	1.54005e-07	2.13942e-07	0.568633	1	0.652404	1.8572e-06	1.86013	1.86013	BCC * 0 up vs Healthy * 0	1.44286	2.39806	2.94614e-05	1.72133	1.72133	BCC * 1 up vs Healthy * 0	1.3352	2.21913	27.8972	44.2749	0.325171	7464.71	1
22	kegg_pathway_76	Primary immunodeficiency	1.08235e-11	2.06047e-11	0.582551	1	0.665402	1.17948e-09	2.76616	2.76616	BCC * 0 up vs Healthy * 0	1.99901	3.82773	3.36033e-08	2.51398	2.51398	BCC * 1 up vs Healthy * 0	1.81677	3.47877	47.4053	33.754	0.302348	8096.09	1
37	kegg_pathway_30	Mineral absorption	6.14848e-13	1.26413e-12	0.590404	1	0.670216	4.59707e-09	1.92664	1.92664	BCC * 0 up vs Healthy * 0	1.54897	2.39639	1.39794e-10	2.05173	2.05173	BCC * 1 up vs Healthy * 0	1.64954	2.55198	52.7123	55.3561	0.289837	10353.8	1
66	kegg_pathway_312	Inflammatory mediator regulation of TRP channels	2.88259e-15	7.19248e-15	0.591981	1	0.670216	2.42442e-12	1.75079	1.75079	BCC * 0 up vs Healthy * 0	1.49792	2.04635	1.10671e-10	1.67409	1.67409	BCC * 1 up vs Healthy * 0	1.4323	1.95671	63.0811	35.2307	0.28733	16860.7	1
6	kegg_pathway_41	Maturity onset diabetes of the young	0.436455	0.436455	0.596049	1	0.671863	0.700927	1.12065	1.12065	BCC * 0 up vs Healthy * 0	-1.59933	2.00851	0.34708	1.3219	1.3219	BCC * 1 up vs Healthy * 0	-1.35583	2.36922	0.607582	76.1369	0.281735	1917.8	1
50	kegg_pathway_195	PPAR signaling pathway	1.03001e-10	1.82561e-10	0.615612	1	0.690884	8.03614e-09	1.76457	1.76457	BCC * 0 up vs Healthy * 0	1.45589	2.1387	1.55352e-07	1.67562	1.67562	BCC * 1 up vs Healthy * 0	1.3825	2.0309	42.2028	42.6008	0.25216	14696.9	1
28	kegg_pathway_230	Aldosterone-regulated sodium reabsorption	1.89693e-08	2.80178e-08	0.619954	1	0.692731	4.44529e-07	1.73575	1.73575	BCC * 0 up vs Healthy * 0	1.40267	2.14792	5.74284e-06	1.64026	1.64026	BCC * 1 up vs Healthy * 0	1.32551	2.02975	32.0511	48.4373	0.246066	5648.61	1
42	kegg_pathway_141	Cortisol synthesis and secretion	1.00973e-05	1.22986e-05	0.629726	1	0.700605	6.03179e-05	1.51445	1.51445	BCC * 0 up vs Healthy * 0	1.23693	1.85425	0.000451102	1.43732	1.43732	BCC * 1 up vs Healthy * 0	1.17392	1.7598	19.6095	49.7005	0.232515	11487.2	1
19	kegg_pathway_319	Allograft rejection	1.48209e-10	2.57362e-10	0.643894	1	0.713279	1.14595e-08	2.46947	2.46947	BCC * 0 up vs Healthy * 0	1.81564	3.35873	1.64275e-07	2.28849	2.28849	BCC * 1 up vs Healthy * 0	1.68258	3.11258	42.1839	71.7809	0.213853	5410.08	1
58	kegg_pathway_101	Adipocytokine signaling pathway	1.50069e-14	3.53833e-14	0.680363	1	0.750444	1.32118e-11	1.78883	1.78883	BCC * 0 up vs Healthy * 0	1.51263	2.11547	2.30712e-10	1.72382	1.72382	BCC * 1 up vs Healthy * 0	1.45766	2.03859	59.8511	48.5898	0.169759	15048.6	1
41	kegg_pathway_33	Regulation of lipolysis in adipocytes	3.28431e-16	8.70173e-16	0.684414	1	0.750915	1.42116e-11	2.12825	2.12825	BCC * 0 up vs Healthy * 0	1.71178	2.64604	7.30798e-13	2.23158	2.23158	BCC * 1 up vs Healthy * 0	1.7949	2.77451	67.9849	24.9395	0.165256	12667.7	1
6	kegg_pathway_206	Sulfur relay system	0.000434972	0.00048393	0.686634	1	0.750915	0.00515018	2.28447	2.28447	BCC * 0 up vs Healthy * 0	1.28364	4.0656	0.00132864	2.58648	2.58648	BCC * 1 up vs Healthy * 0	1.45334	4.60308	12.7215	14.5277	0.163142	1871.69	1
16	kegg_pathway_156	Other types of O-glycan biosynthesis	4.83653e-05	5.67575e-05	0.695651	1	0.757552	0.00024609	1.81905	1.81905	BCC * 0 up vs Healthy * 0	1.32265	2.50176	0.00111036	1.70164	1.70164	BCC * 1 up vs Healthy * 0	1.23728	2.34028	16.7342	28.6633	0.153171	4114.45	1
34	kegg_pathway_47	Bile secretion	3.74604e-07	5.09382e-07	0.718239	1	0.77885	3.4439e-05	1.71256	1.71256	BCC * 0 up vs Healthy * 0	1.32846	2.20772	6.26779e-06	1.79871	1.79871	BCC * 1 up vs Healthy * 0	1.39529	2.31877	26.0713	35.3531	0.130239	11842.4	1
62	kegg_pathway_217	Cardiac muscle contraction	3.27823e-16	8.70173e-16	0.723872	1	0.78166	9.23486e-13	1.82562	1.82562	BCC * 0 up vs Healthy * 0	1.54881	2.15189	1.23887e-11	1.76968	1.76968	BCC * 1 up vs Healthy * 0	1.50135	2.08595	67.5234	107.743	0.124841	16530.6	1
27	kegg_pathway_78	Propanoate metabolism	5.93416e-08	8.56786e-08	0.759227	1	0.816407	1.75394e-06	1.79254	1.79254	BCC * 0 up vs Healthy * 0	1.41248	2.27485	8.09884e-06	1.72378	1.72378	BCC * 1 up vs Healthy * 0	1.3583	2.1876	29.7926	18.5205	0.0939864	6568.8	1
22	kegg_pathway_110	Intestinal immune network for IgA production	2.43912e-09	3.94248e-09	0.768916	1	0.823042	1.59646e-07	2.2894	2.2894	BCC * 0 up vs Healthy * 0	1.68299	3.1143	7.85076e-07	2.18122	2.18122	BCC * 1 up vs Healthy * 0	1.60347	2.96715	36.3204	39.7341	0.0863664	7266.3	1
7	kegg_pathway_220	Synthesis and degradation of ketone bodies	0.000241303	0.000274402	0.772283	1	0.823042	0.00102996	2.428	2.428	BCC * 0 up vs Healthy * 0	1.43417	4.11052	0.00282682	2.23822	2.23822	BCC * 1 up vs Healthy * 0	1.32207	3.78923	13.8271	18.4796	0.0839059	2130.74	1
9	kegg_pathway_67	Primary bile acid biosynthesis	0.00590935	0.00627563	0.77577	1	0.823042	0.0126433	1.8337	1.8337	BCC * 0 up vs Healthy * 0	1.13945	2.95094	0.027964	1.70555	1.70555	BCC * 1 up vs Healthy * 0	1.05982	2.74472	7.66704	31.8771	0.081251	2886.63	1
19	kegg_pathway_266	Galactose metabolism	2.23877e-11	4.1393e-11	0.778207	1	0.823042	4.68006e-09	2.49023	2.49023	BCC * 0 up vs Healthy * 0	1.84064	3.36907	2.52599e-08	2.3793	2.3793	BCC * 1 up vs Healthy * 0	1.75864	3.21898	46.094	43.6803	0.0793855	5225.21	1
54	kegg_pathway_11	Pancreatic secretion	1.43425e-09	2.34779e-09	0.782768	1	0.824473	1.16428e-07	1.62295	1.62295	BCC * 0 up vs Healthy * 0	1.35748	1.94035	5.387e-07	1.58069	1.58069	BCC * 1 up vs Healthy * 0	1.32213	1.88982	36.9349	48.4633	0.0760364	14793.8	1
52	kegg_pathway_218	Salivary secretion	8.62471e-10	1.43932e-09	0.793215	1	0.832067	3.6019e-07	1.60811	1.60811	BCC * 0 up vs Healthy * 0	1.33986	1.93006	8.24846e-08	1.64985	1.64985	BCC * 1 up vs Healthy * 0	1.37464	1.98016	37.9565	45.5469	0.0687334	14318.6	1
28	kegg_pathway_179	ABC transporters	8.14391e-05	9.47052e-05	0.810393	1	0.843499	0.000499398	1.55206	1.55206	BCC * 0 up vs Healthy * 0	1.21231	1.98701	0.00123399	1.50357	1.50357	BCC * 1 up vs Healthy * 0	1.17444	1.92493	15.6371	25.2071	0.0575877	7594.81	1
13	kegg_pathway_1	Asthma	1.79867e-08	2.67201e-08	0.810678	1	0.843499	8.12247e-07	2.91413	2.91413	BCC * 0 up vs Healthy * 0	1.91298	4.43923	2.74747e-06	2.7611	2.7611	BCC * 1 up vs Healthy * 0	1.81252	4.20611	32.6975	26.3098	0.0574421	4730.99	1
36	kegg_pathway_227	Olfactory transduction	0.0236819	0.0244428	0.82392	1	0.85382	0.0411331	1.27011	1.27011	BCC * 0 up vs Healthy * 0	1.00969	1.5977	0.0704677	1.23585	1.23585	BCC * 1 up vs Healthy * 0	-1.01786	1.5546	5.12842	75.0224	0.0495268	10840.1	1
56	kegg_pathway_331	Morphine addiction	5.74945e-05	6.7164e-05	0.832321	1	0.859062	0.000919122	1.39588	1.39588	BCC * 0 up vs Healthy * 0	1.14618	1.69998	0.000406639	1.42744	1.42744	BCC * 1 up vs Healthy * 0	1.17209	1.73841	16.2442	25.5811	0.044838	19371.7	1
15	kegg_pathway_163	Fat digestion and absorption	1.93065e-05	2.31859e-05	0.854504	1	0.87843	0.000387296	1.87417	1.87417	BCC * 0 up vs Healthy * 0	1.32638	2.6482	0.000185403	1.93884	1.93884	BCC * 1 up vs Healthy * 0	1.37215	2.73958	18.5464	19.2272	0.0336548	4253.83	1
20	kegg_pathway_134	Tryptophan metabolism	4.8342e-07	6.50465e-07	0.863365	1	0.884003	1.18326e-05	1.89326	1.89326	BCC * 0 up vs Healthy * 0	1.42484	2.51569	2.63516e-05	1.84433	1.84433	BCC * 1 up vs Healthy * 0	1.38801	2.45067	25.741	49.7461	0.0296344	5121.54	1
54	kegg_pathway_159	Gastric acid secretion	6.15316e-11	1.10585e-10	0.87256	1	0.889873	4.03561e-08	1.66845	1.66845	BCC * 0 up vs Healthy * 0	1.3905	2.00196	1.54921e-08	1.69479	1.69479	BCC * 1 up vs Healthy * 0	1.41245	2.03356	43.1972	64.1878	0.0257365	15398.1	1
15	kegg_pathway_34	Folate biosynthesis	5.48548e-06	6.87692e-06	0.938756	1	0.953598	8.98653e-05	2.2003	2.2003	BCC * 0 up vs Healthy * 0	1.48557	3.2589	0.000124444	2.16505	2.16505	BCC * 1 up vs Healthy * 0	1.46177	3.20669	21.0293	8.53945	0.00590831	5491.46	1
3	kegg_pathway_199	Neomycin, kanamycin and gentamicin biosynthesis	0.0150583	0.0157035	0.948145	1	0.959344	0.0411192	1.98097	1.98097	BCC * 0 up vs Healthy * 0	1.02841	3.8158	0.0349584	2.02639	2.02639	BCC * 1 up vs Healthy * 0	1.05199	3.90329	6.08192	201.207	0.00424727	594.194	1
21	kegg_pathway_173	African trypanosomiasis	1.19417e-06	1.57385e-06	0.954714	1	0.962202	3.04653e-05	1.91092	1.91092	BCC * 0 up vs Healthy * 0	1.41115	2.58767	3.9362e-05	1.89338	1.89338	BCC * 1 up vs Healthy * 0	1.39821	2.56393	23.9275	41.2488	0.00322679	6425.34	1
67	kegg_pathway_276	Aldosterone synthesis and secretion	5.50618e-10	9.3098e-10	0.990911	1	0.994782	1.22072e-07	1.5276	1.5276	BCC * 0 up vs Healthy * 0	1.30614	1.78662	1.30253e-07	1.52614	1.52614	BCC * 1 up vs Healthy * 0	1.30489	1.78492	38.7673	62.6816	0.00012979	17518	1
5	kegg_pathway_228	Phosphonate and phosphinate metabolism	0.387665	0.389179	0.995725	1	0.995725	0.460449	1.19962	1.19962	BCC * 0 up vs Healthy * 0	-1.35426	1.94889	0.463869	1.19795	1.19795	BCC * 1 up vs Healthy * 0	-1.35614	1.94619	0.749474	32.5412	2.87844e-05	917.776	1
