# Supplementary material for: Gene–Environment Interaction: Small Deletions (DELs) and Transcriptomic Profiles in Non-Melanoma Skin Cancer (NMSC) and Potential Implications for Therapy
Source: Cells. 2025 Jan 10;14(2):95. doi: 10.3390/cells14020095 (PMC11764317; doi:10.3390/cells14020095)
Supplement: Supplementary file 1 [file cells-14-00095-s001.zip › Table S7_Geneset ANOVA_KEGG_BCC_interact_DEL_DST.csv]

# of genes	GO ID	GO Description	p-value(Tissue)	stepup(p-value(Tissue))	p-value(Tissue * DST_DEL)	bonferroni(p-value(Tissue * DST_DEL))	stepup(p-value(Tissue * DST_DEL))	p-value(BCC * 0 vs. Healthy * 0)	Ratio(BCC * 0 vs. Healthy * 0)	Fold-Change(BCC * 0 vs. Healthy * 0)	Fold-Change(BCC * 0 vs. Healthy * 0) (Description)	Fold Change(BCC * 0 vs. Healthy * 0) 95% lower limit	Fold Change(BCC * 0 vs. Healthy * 0) 95% upper limit	p-value(BCC * 1 vs. Healthy * 0)	Ratio(BCC * 1 vs. Healthy * 0)	Fold-Change(BCC * 1 vs. Healthy * 0)	Fold-Change(BCC * 1 vs. Healthy * 0) (Description)	Fold Change(BCC * 1 vs. Healthy * 0) 95% lower limit	Fold Change(BCC * 1 vs. Healthy * 0) 95% upper limit	F(Tissue)	F(Marker ID)	F(Tissue * DST_DEL)	SS(Error)	F(Error)
65	kegg_pathway_217	Cardiac muscle contraction	7.13927e-18	2.00986e-17	1.63683e-07	4.23939e-05	4.23938e-05	1.63938e-06	1.45891	1.45891	BCC * 0 up vs Healthy * 0	1.25049	1.70207	5.21682e-22	2.30159	2.30159	BCC * 1 up vs Healthy * 0	1.94566	2.72263	75.2347	112.264	27.5674	17238.6	1
63	kegg_pathway_207	Th1 and Th2 cell differentiation	5.28671e-24	2.4451e-23	3.23156e-05	0.00836974	0.0029662	1.64038e-11	1.68103	1.68103	BCC * 0 up vs Healthy * 0	1.44609	1.95416	5.75809e-25	2.3929	2.3929	BCC * 1 up vs Healthy * 0	2.03081	2.81954	104.164	46.0757	17.3378	15444.6	1
54	kegg_pathway_222	Peroxisome	4.39415e-18	1.25064e-17	4.34017e-05	0.011241	0.0029662	4.16429e-08	1.5967	1.5967	BCC * 0 up vs Healthy * 0	1.35146	1.88644	7.91756e-20	2.34599	2.34599	BCC * 1 up vs Healthy * 0	1.95615	2.81352	76.444	21.7713	16.7836	13917.2	1
58	kegg_pathway_46	B cell receptor signaling pathway	1.28206e-18	3.77334e-18	4.581e-05	0.0118648	0.0029662	1.98733e-08	1.54505	1.54505	BCC * 0 up vs Healthy * 0	1.32788	1.79773	2.89609e-20	2.189	2.189	BCC * 1 up vs Healthy * 0	1.85591	2.58188	78.8653	48.5971	16.6758	13248.9	1
58	kegg_pathway_120	Epithelial cell signaling in Helicobacter pylori infection	2.24079e-15	5.47513e-15	6.15144e-05	0.0159322	0.00307546	1.18032e-06	1.47681	1.47681	BCC * 0 up vs Healthy * 0	1.26231	1.72777	2.39096e-17	2.10587	2.10587	BCC * 1 up vs Healthy * 0	1.7748	2.49868	63.693	46.9191	16.1132	14223.9	1
86	kegg_pathway_82	HIF-1 signaling pathway	1.68438e-32	3.96596e-31	7.37256e-05	0.0190949	0.00307546	3.91609e-17	1.69099	1.69099	BCC * 0 up vs Healthy * 0	1.49713	1.90996	1.8338e-31	2.22009	2.22009	BCC * 1 up vs Healthy * 0	1.94419	2.53514	143.785	32.6123	15.7501	18836.2	1
92	kegg_pathway_311	Carbon metabolism	4.28602e-36	2.22016e-34	8.31205e-05	0.0215282	0.00307546	1.65514e-19	1.81894	1.81894	BCC * 0 up vs Healthy * 0	1.5986	2.06965	2.90834e-34	2.42257	2.42257	BCC * 1 up vs Healthy * 0	2.10456	2.78864	160.704	38.5877	15.5199	24242.4	1
96	kegg_pathway_94	Yersinia infection	1.61502e-28	1.60881e-27	0.00010066	0.0260709	0.00325885	1.02112e-14	1.57499	1.57499	BCC * 0 up vs Healthy * 0	1.40436	1.76635	4.43522e-28	2.02533	2.02533	BCC * 1 up vs Healthy * 0	1.78741	2.29492	124.659	49.9867	15.1553	20817.3	1
94	kegg_pathway_254	Dopaminergic synapse	5.01204e-15	1.18011e-14	0.000183254	0.0474628	0.0050952	9.41045e-07	1.36611	1.36611	BCC * 0 up vs Healthy * 0	1.20616	1.54729	1.40044e-16	1.77657	1.77657	BCC * 1 up vs Healthy * 0	1.5511	2.0348	61.7535	35.773	14.0227	23539.7	1
65	kegg_pathway_109	Toll-like receptor signaling pathway	1.21167e-23	5.31901e-23	0.000196726	0.050952	0.0050952	5.31907e-12	1.75017	1.75017	BCC * 0 up vs Healthy * 0	1.49377	2.05058	1.02323e-23	2.44097	2.44097	BCC * 1 up vs Healthy * 0	2.05394	2.90093	102.392	50.459	13.9009	18203.5	1
57	kegg_pathway_280	Aminoacyl-tRNA biosynthesis	4.02892e-10	6.68904e-10	0.000408106	0.105699	0.00960904	0.000297784	1.27584	1.27584	BCC * 0 up vs Healthy * 0	1.11822	1.45567	6.15161e-12	1.6595	1.6595	BCC * 1 up vs Healthy * 0	1.43736	1.91596	39.4365	43.7469	12.5309	9697.52	1
57	kegg_pathway_240	Rheumatoid arthritis	1.0404e-26	7.48511e-26	0.000582415	0.150845	0.0112816	1.73637e-14	2.02541	2.02541	BCC * 0 up vs Healthy * 0	1.69292	2.4232	1.48846e-25	2.86811	2.86811	BCC * 1 up vs Healthy * 0	2.35899	3.48712	117.323	49.2263	11.8639	17933.3	1
59	kegg_pathway_239	Mitophagy - animal	2.34898e-23	1.01398e-22	0.000668375	0.173109	0.0112816	2.24994e-12	1.68197	1.68197	BCC * 0 up vs Healthy * 0	1.45563	1.94352	8.70497e-23	2.21954	2.21954	BCC * 1 up vs Healthy * 0	1.89607	2.59818	101.226	32.2698	11.6054	12483.2	1
22	kegg_pathway_134	Tryptophan metabolism	3.77262e-06	4.78167e-06	0.000674828	0.17478	0.0112816	0.0248076	1.35423	1.35423	BCC * 0 up vs Healthy * 0	1.03927	1.76464	4.42479e-08	2.25121	2.25121	BCC * 1 up vs Healthy * 0	1.68704	3.00404	21.6451	57.8615	11.6383	5804.45	1
52	kegg_pathway_183	Pertussis	9.20671e-25	4.8664e-24	0.000681069	0.176397	0.0112816	2.57766e-13	2.01542	2.01542	BCC * 0 up vs Healthy * 0	1.67219	2.42908	6.73753e-24	2.88217	2.88217	BCC * 1 up vs Healthy * 0	2.35158	3.53247	108.245	51.3417	11.5743	16174.4	1
80	kegg_pathway_291	Glucagon signaling pathway	7.2657e-28	6.48903e-27	0.000696935	0.180506	0.0112816	2.88348e-15	1.69827	1.69827	BCC * 0 up vs Healthy * 0	1.48993	1.93573	2.22959e-26	2.18112	2.18112	BCC * 1 up vs Healthy * 0	1.89119	2.5155	121.957	44.4496	11.5193	18828.2	1
92	kegg_pathway_140	Purine metabolism	4.09841e-29	5.30744e-28	0.000802859	0.20794	0.0122318	3.884e-16	1.79315	1.79315	BCC * 0 up vs Healthy * 0	1.55891	2.0626	2.79397e-27	2.33622	2.33622	BCC * 1 up vs Healthy * 0	2.00565	2.72127	127.557	26.7688	11.2529	28494.5	1
81	kegg_pathway_310	Toxoplasmosis	4.25753e-31	7.35133e-30	0.000931387	0.241229	0.0134016	1.47719e-17	1.75765	1.75765	BCC * 0 up vs Healthy * 0	1.54504	1.99953	9.74076e-29	2.23589	2.23589	BCC * 1 up vs Healthy * 0	1.9428	2.5732	137.278	25.6983	10.979	18732.5	1
37	kegg_pathway_30	Mineral absorption	6.58991e-14	1.44643e-13	0.00101599	0.263141	0.0134452	1.04724e-06	1.68721	1.68721	BCC * 0 up vs Healthy * 0	1.36861	2.07998	8.72796e-15	2.48699	2.48699	BCC * 1 up vs Healthy * 0	1.9798	3.12412	57.261	55.7416	10.8404	10282.2	1
77	kegg_pathway_153	Th17 cell differentiation	1.63656e-32	3.96596e-31	0.00103824	0.268904	0.0134452	1.40515e-18	1.85429	1.85429	BCC * 0 up vs Healthy * 0	1.61724	2.12607	9.05466e-30	2.38799	2.38799	BCC * 1 up vs Healthy * 0	2.0573	2.77185	144.186	56.5814	10.7782	19049.6	1
80	kegg_pathway_223	Ribosome biogenesis in eukaryotes	8.85939e-23	3.64219e-22	0.00120714	0.312649	0.0142278	3.05693e-12	1.53998	1.53998	BCC * 0 up vs Healthy * 0	1.3646	1.73791	5.47866e-22	1.92026	1.92026	BCC * 1 up vs Healthy * 0	1.68319	2.19072	97.9645	63.8399	10.4978	16069.9	1
74	kegg_pathway_84	Chagas disease (American trypanosomiasis)	1.45788e-26	1.02052e-25	0.00120854	0.313012	0.0142278	1.02595e-14	1.76572	1.76572	BCC * 0 up vs Healthy * 0	1.52986	2.03794	5.39967e-25	2.29388	2.29388	BCC * 1 up vs Healthy * 0	1.96204	2.68184	115.959	42.2432	10.4971	19333.5	1
57	kegg_pathway_96	Salmonella infection	1.48145e-21	5.56081e-21	0.0015382	0.398394	0.0173214	1.30067e-11	1.65135	1.65135	BCC * 0 up vs Healthy * 0	1.42904	1.90825	7.51547e-21	2.13797	2.13797	BCC * 1 up vs Healthy * 0	1.82627	2.50286	92.7536	79.37	10.056	11660.3	1
70	kegg_pathway_283	RNA degradation	7.89127e-28	6.8128e-27	0.00166683	0.431709	0.0179879	9.69383e-16	1.69543	1.69543	BCC * 0 up vs Healthy * 0	1.49148	1.92726	8.82834e-26	2.12789	2.12789	BCC * 1 up vs Healthy * 0	1.8505	2.44687	122.11	42.293	9.90321	13821.8	1
18	kegg_pathway_319	Allograft rejection	7.66829e-11	1.36033e-10	0.00190377	0.493076	0.0195705	3.79974e-05	1.88049	1.88049	BCC * 0 up vs Healthy * 0	1.3943	2.53622	7.47745e-12	3.17711	3.17711	BCC * 1 up vs Healthy * 0	2.29324	4.40164	43.6125	70.1138	9.71012	4956.49	1
81	kegg_pathway_332	Phosphatidylinositol signaling system	2.25544e-24	1.10219e-23	0.00196461	0.508834	0.0195705	1.60256e-13	1.629	1.629	BCC * 0 up vs Healthy * 0	1.43167	1.85354	5.9052e-23	2.04076	2.04076	BCC * 1 up vs Healthy * 0	1.77287	2.34914	105.44	25.0829	9.59761	18789.8	1
77	kegg_pathway_122	mRNA surveillance pathway	3.66824e-21	1.27625e-20	0.00206157	0.533947	0.0195928	1.83642e-11	1.45988	1.45988	BCC * 0 up vs Healthy * 0	1.30779	1.62966	2.26588e-20	1.76732	1.76732	BCC * 1 up vs Healthy * 0	1.56764	1.99244	90.4313	48.356	9.5097	12324.4	1
88	kegg_pathway_212	Insulin resistance	3.69571e-21	1.27625e-20	0.00213207	0.552206	0.0195928	1.8298e-11	1.51142	1.51142	BCC * 0 up vs Healthy * 0	1.34032	1.70437	2.36881e-20	1.86092	1.86092	BCC * 1 up vs Healthy * 0	1.63254	2.12124	90.254	40.7373	9.44587	19201	1
55	kegg_pathway_11	Pancreatic secretion	4.6629e-11	8.51337e-11	0.00221916	0.574762	0.0195928	2.9894e-05	1.43559	1.43559	BCC * 0 up vs Healthy * 0	1.21174	1.70079	5.03059e-12	1.92322	1.92322	BCC * 1 up vs Healthy * 0	1.59881	2.31346	43.7426	58.5588	9.38036	14920.7	1
47	kegg_pathway_301	Fatty acid metabolism	1.63098e-10	2.76842e-10	0.00228425	0.591621	0.0195928	5.99794e-05	1.44691	1.44691	BCC * 0 up vs Healthy * 0	1.20838	1.73253	1.52724e-11	1.97259	1.97259	BCC * 1 up vs Healthy * 0	1.62096	2.40049	41.3129	24.2503	9.33079	12301.3	1
81	kegg_pathway_255	C-type lectin receptor signaling pathway	2.72029e-26	1.71843e-25	0.00234508	0.607376	0.0195928	6.94357e-15	1.70515	1.70515	BCC * 0 up vs Healthy * 0	1.49165	1.94921	2.37502e-24	2.14495	2.14495	BCC * 1 up vs Healthy * 0	1.85398	2.4816	114.488	34.2609	9.27202	20165.2	1
36	kegg_pathway_256	Valine, leucine and isoleucine degradation	2.58295e-15	6.2522e-15	0.00242892	0.62909	0.019659	6.79715e-08	1.71461	1.71461	BCC * 0 up vs Healthy * 0	1.41085	2.08376	1.61939e-15	2.39327	2.39327	BCC * 1 up vs Healthy * 0	1.9351	2.95993	63.9299	15.3011	9.22525	8449.14	1
90	kegg_pathway_53	Osteoclast differentiation	2.46136e-31	4.55351e-30	0.00253967	0.657775	0.0198736	2.67446e-18	1.8221	1.8221	BCC * 0 up vs Healthy * 0	1.59339	2.08365	3.16799e-28	2.28928	2.28928	BCC * 1 up vs Healthy * 0	1.97795	2.6496	138.125	36.6759	9.12429	25032	1
98	kegg_pathway_184	Sphingolipid signaling pathway	4.38746e-26	2.58262e-25	0.00260888	0.6757	0.0198736	8.80317e-15	1.59939	1.59939	BCC * 0 up vs Healthy * 0	1.42099	1.80018	4.0358e-24	1.95487	1.95487	BCC * 1 up vs Healthy * 0	1.71847	2.22378	113.172	33.2499	9.07398	23077.4	1
24	kegg_pathway_325	Type I diabetes mellitus	1.23641e-15	3.04981e-15	0.00281371	0.728751	0.0208215	3.26303e-08	2.06046	2.06046	BCC * 0 up vs Healthy * 0	1.59727	2.65797	1.12197e-15	3.16503	3.16503	BCC * 1 up vs Healthy * 0	2.39806	4.1773	66.1794	82.9771	8.96975	6394.2	1
77	kegg_pathway_294	T cell receptor signaling pathway	4.35269e-29	5.32982e-28	0.0031071	0.804739	0.0220374	6.2016e-17	1.79193	1.79193	BCC * 0 up vs Healthy * 0	1.56405	2.053	2.44957e-26	2.24796	2.24796	BCC * 1 up vs Healthy * 0	1.93827	2.60713	127.853	41.0617	8.757	18837.3	1
76	kegg_pathway_265	NF-kappa B signaling pathway	2.04762e-28	1.9642e-27	0.00314821	0.815386	0.0220374	1.72297e-16	1.87559	1.87559	BCC * 0 up vs Healthy * 0	1.61623	2.17657	8.33294e-26	2.4029	2.4029	BCC * 1 up vs Healthy * 0	2.04313	2.82602	124.689	42.8753	8.73314	21971.6	1
63	kegg_pathway_306	Hypertrophic cardiomyopathy (HCM)	2.07241e-20	6.70941e-20	0.00328017	0.849564	0.022207	3.17013e-11	1.67094	1.67094	BCC * 0 up vs Healthy * 0	1.43678	1.94326	1.7473e-19	2.14613	2.14613	BCC * 1 up vs Healthy * 0	1.82052	2.52998	87.1771	73.7155	8.66086	15534	1
26	kegg_pathway_78	Propanoate metabolism	7.03634e-08	1.00132e-07	0.00334392	0.866075	0.022207	0.00142763	1.46106	1.46106	BCC * 0 up vs Healthy * 0	1.15775	1.84384	4.48345e-09	2.1476	2.1476	BCC * 1 up vs Healthy * 0	1.66657	2.76747	29.469	18.7999	8.64863	6268.61	1
97	kegg_pathway_40	Neurotrophin signaling pathway	3.31737e-32	7.16e-31	0.00382925	0.991776	0.0247944	3.81028e-19	1.68089	1.68089	BCC * 0 up vs Healthy * 0	1.50087	1.8825	1.35819e-28	2.02179	2.02179	BCC * 1 up vs Healthy * 0	1.78699	2.28745	142.06	35.1651	8.37292	20741.9	1
85	kegg_pathway_52	TNF signaling pathway	4.87872e-34	1.57948e-32	0.00406796	1	0.0251911	1.79607e-20	1.86091	1.86091	BCC * 0 up vs Healthy * 0	1.63327	2.12029	5.94023e-30	2.29879	2.29879	BCC * 1 up vs Healthy * 0	1.99407	2.65007	151.153	41.683	8.2642	21129.8	1
62	kegg_pathway_251	Bacterial invasion of epithelial cells	2.93616e-27	2.30444e-26	0.0041823	1	0.0251911	6.38746e-16	1.69674	1.69674	BCC * 0 up vs Healthy * 0	1.49371	1.92737	1.05173e-24	2.08443	2.08443	BCC * 1 up vs Healthy * 0	1.81413	2.39501	119.714	47.748	8.2178	10719.4	1
64	kegg_pathway_312	Inflammatory mediator regulation of TRP channels	7.42188e-18	2.06695e-17	0.00411519	1	0.0251911	1.11134e-09	1.60033	1.60033	BCC * 0 up vs Healthy * 0	1.37633	1.86078	2.61989e-17	2.04238	2.04238	BCC * 1 up vs Healthy * 0	1.73289	2.40715	75.1726	30.2434	8.24679	15989.5	1
43	kegg_pathway_238	Viral myocarditis	3.07931e-25	1.73378e-24	0.00533681	1	0.0307163	8.86525e-15	2.04302	2.04302	BCC * 0 up vs Healthy * 0	1.70796	2.44381	5.87702e-23	2.70694	2.70694	BCC * 1 up vs Healthy * 0	2.22688	3.29049	111.126	72.5544	7.78096	10178.2	1
41	kegg_pathway_56	Endocrine and other factor-regulated calcium reabsorption	4.4381e-06	5.57994e-06	0.00533134	1	0.0307163	0.0108864	1.25815	1.25815	BCC * 0 up vs Healthy * 0	1.05438	1.5013	2.66749e-07	1.6607	1.6607	BCC * 1 up vs Healthy * 0	1.36982	2.01335	21.2047	45.0244	7.78377	9001.98	1
52	kegg_pathway_204	Fc epsilon RI signaling pathway	1.83874e-16	4.62363e-16	0.00548118	1	0.0308614	6.17805e-09	1.62843	1.62843	BCC * 0 up vs Healthy * 0	1.3823	1.91837	5.12612e-16	2.10475	2.10475	BCC * 1 up vs Healthy * 0	1.76053	2.51626	68.8744	34.9108	7.72922	12461	1
66	kegg_pathway_317	Gap junction	4.23092e-22	1.66031e-21	0.00578987	1	0.0311504	1.23849e-12	1.74706	1.74706	BCC * 0 up vs Healthy * 0	1.4987	2.03657	1.8475e-20	2.21767	2.21767	BCC * 1 up vs Healthy * 0	1.87639	2.62101	95.0697	41.338	7.62671	17584.7	1
67	kegg_pathway_182	Dilated cardiomyopathy (DCM)	2.77716e-21	1.01308e-20	0.00589333	1	0.0311504	4.24582e-12	1.72008	1.72008	BCC * 0 up vs Healthy * 0	1.47634	2.00407	8.30558e-20	2.18055	2.18055	BCC * 1 up vs Healthy * 0	1.84605	2.57566	91.1944	68.858	7.5945	17997.7	1
40	kegg_pathway_315	Nucleotide excision repair	1.3274e-08	1.98726e-08	0.00586403	1	0.0311504	0.000397315	1.39031	1.39031	BCC * 0 up vs Healthy * 0	1.15884	1.66802	1.76064e-09	1.84494	1.84494	BCC * 1 up vs Healthy * 0	1.51284	2.24996	32.6212	17.3716	7.61156	9101.1	1
26	kegg_pathway_305	Fructose and mannose metabolism	4.19662e-12	8.36096e-12	0.00640808	1	0.0331939	2.69218e-06	1.85124	1.85124	BCC * 0 up vs Healthy * 0	1.43297	2.39158	2.30797e-12	2.74458	2.74458	BCC * 1 up vs Healthy * 0	2.07617	3.62819	49.1545	32.9873	7.46134	7593.77	1
95	kegg_pathway_157	Oocyte meiosis	6.84777e-33	1.97064e-31	0.0065878	1	0.0334557	5.33452e-20	1.81566	1.81566	BCC * 0 up vs Healthy * 0	1.5991	2.06155	1.07166e-28	2.20551	2.20551	BCC * 1 up vs Healthy * 0	1.92042	2.53292	145.363	37.5707	7.39	25009.3	1
49	kegg_pathway_286	Leishmaniasis	4.04389e-24	1.9043e-23	0.00680165	1	0.0338774	3.91567e-14	2.1106	2.1106	BCC * 0 up vs Healthy * 0	1.74142	2.55806	6.36187e-22	2.83021	2.83021	BCC * 1 up vs Healthy * 0	2.29517	3.48997	105.324	32.8145	7.33983	15232.2	1
36	kegg_pathway_181	Vasopressin-regulated water reabsorption	3.86385e-12	7.75766e-12	0.00752972	1	0.0354581	2.34731e-06	1.5021	1.5021	BCC * 0 up vs Healthy * 0	1.26932	1.77758	2.53218e-12	1.93596	1.93596	BCC * 1 up vs Healthy * 0	1.61138	2.32591	49.0057	34.6539	7.16181	6300.92	1
66	kegg_pathway_276	Aldosterone synthesis and secretion	7.78124e-09	1.17171e-08	0.00733002	1	0.0354581	0.000255152	1.32518	1.32518	BCC * 0 up vs Healthy * 0	1.13973	1.54082	1.37276e-09	1.66436	1.66436	BCC * 1 up vs Healthy * 0	1.41218	1.96156	33.5415	60.5588	7.20117	17000	1
20	kegg_pathway_185	Biosynthesis of unsaturated fatty acids	1.36583e-05	1.63773e-05	0.00741449	1	0.0354581	0.0164323	1.35827	1.35827	BCC * 0 up vs Healthy * 0	1.05781	1.74406	1.013e-06	1.98147	1.98147	BCC * 1 up vs Healthy * 0	1.5089	2.60204	19.1485	16.1975	7.20564	4276.63	1
69	kegg_pathway_22	PD-L1 expression and PD-1 checkpoint pathway in cancer	1.90744e-24	9.50051e-24	0.00778991	1	0.0355168	2.22729e-14	1.7201	1.7201	BCC * 0 up vs Healthy * 0	1.49758	1.97568	4.3705e-22	2.11738	2.11738	BCC * 1 up vs Healthy * 0	1.82068	2.46244	106.077	47.7802	7.09128	15689.1	1
28	kegg_pathway_13	Citrate cycle (TCA cycle)	9.2183e-14	2.00634e-13	0.00781643	1	0.0355168	2.02112e-07	1.87285	1.87285	BCC * 0 up vs Healthy * 0	1.48	2.36999	1.2853e-13	2.66606	2.66606	BCC * 1 up vs Healthy * 0	2.06274	3.44584	56.9196	20.1846	7.10005	7444.37	1
47	kegg_pathway_131	Glycolysis / Gluconeogenesis	1.68063e-22	6.8013e-22	0.00797422	1	0.035609	3.87327e-13	1.9926	1.9926	BCC * 0 up vs Healthy * 0	1.65615	2.39741	1.49059e-20	2.62763	2.62763	BCC * 1 up vs Healthy * 0	2.14797	3.2144	97.6685	55.3628	7.05398	12965.4	1
27	kegg_pathway_75	Circadian rhythm	6.92251e-06	8.49729e-06	0.00813134	1	0.0356952	0.0109591	1.31111	1.31111	BCC * 0 up vs Healthy * 0	1.06429	1.61516	5.8548e-07	1.78989	1.78989	BCC * 1 up vs Healthy * 0	1.42598	2.24667	20.4099	26.5408	7.02975	5431.91	1
99	kegg_pathway_180	Measles	2.95525e-35	1.27568e-33	0.00839736	1	0.0362486	8.10197e-22	1.80555	1.80555	BCC * 0 up vs Healthy * 0	1.60139	2.03574	2.71921e-30	2.15788	2.15788	BCC * 1 up vs Healthy * 0	1.89337	2.45935	156.477	40.5787	6.95352	24244	1
77	kegg_pathway_211	Colorectal cancer	1.17936e-28	1.25331e-27	0.00885673	1	0.0376048	2.53536e-17	1.74022	1.74022	BCC * 0 up vs Healthy * 0	1.5318	1.97699	3.1249e-25	2.10061	2.10061	BCC * 1 up vs Healthy * 0	1.82796	2.41392	125.795	30.5241	6.86002	16570.5	1
51	kegg_pathway_333	Prolactin signaling pathway	1.77001e-14	4.05693e-14	0.00909596	1	0.0379976	6.78908e-08	1.57016	1.57016	BCC * 0 up vs Healthy * 0	1.33351	1.8488	3.94056e-14	1.9965	1.9965	BCC * 1 up vs Healthy * 0	1.6709	2.38554	59.6215	32.4313	6.81661	11912.7	1
68	kegg_pathway_167	Pancreatic cancer	1.15946e-23	5.1776e-23	0.00936483	1	0.0382877	5.79418e-14	1.68892	1.68892	BCC * 0 up vs Healthy * 0	1.47404	1.93512	2.38775e-21	2.06145	2.06145	BCC * 1 up vs Healthy * 0	1.77731	2.391	102.396	32.5524	6.7613	14703.6	1
25	kegg_pathway_221	Carbohydrate digestion and absorption	2.538e-06	3.28671e-06	0.00946104	1	0.0382877	0.00576149	1.39356	1.39356	BCC * 0 up vs Healthy * 0	1.10131	1.76335	2.75972e-07	1.96654	1.96654	BCC * 1 up vs Healthy * 0	1.52163	2.54154	22.3898	38.4876	6.75918	5928.48	1
52	kegg_pathway_88	Hematopoietic cell lineage	1.43912e-24	7.45463e-24	0.0100569	1	0.038305	1.13728e-14	2.08585	2.08585	BCC * 0 up vs Healthy * 0	1.73294	2.51063	5.37547e-22	2.7295	2.7295	BCC * 1 up vs Healthy * 0	2.23025	3.34051	107.315	47.4068	6.63666	15944.5	1
78	kegg_pathway_233	Choline metabolism in cancer	2.93851e-21	1.05705e-20	0.00968608	1	0.038305	2.3937e-12	1.57365	1.57365	BCC * 0 up vs Healthy * 0	1.3869	1.78555	1.84842e-19	1.89194	1.89194	BCC * 1 up vs Healthy * 0	1.6486	2.17119	90.866	29.0488	6.6998	16675.9	1
43	kegg_pathway_322	Proteasome	2.90082e-19	8.83898e-19	0.00977144	1	0.038305	4.34253e-11	1.71359	1.71359	BCC * 0 up vs Healthy * 0	1.46134	2.00939	6.95043e-18	2.16096	2.16096	BCC * 1 up vs Healthy * 0	1.81668	2.57048	82.3966	16.9739	6.69067	8043.3	1
43	kegg_pathway_261	RIG-I-like receptor signaling pathway	4.95386e-11	8.97237e-11	0.00998735	1	0.038305	9.12927e-06	1.52227	1.52227	BCC * 0 up vs Healthy * 0	1.26491	1.83201	2.85164e-11	1.99212	1.99212	BCC * 1 up vs Healthy * 0	1.62801	2.43766	43.742	31.9545	6.65157	10880.5	1
74	kegg_pathway_7	Longevity regulating pathway	9.21051e-26	5.30116e-25	0.0103855	1	0.0389834	1.8936e-15	1.68356	1.68356	BCC * 0 up vs Healthy * 0	1.48154	1.91312	6.81101e-23	2.02497	2.02497	BCC * 1 up vs Healthy * 0	1.76165	2.32765	112.166	26.3453	6.57574	15365.6	1
82	kegg_pathway_244	AGE-RAGE signaling pathway in diabetic complications	6.10121e-38	7.90107e-36	0.0115758	1	0.0394491	5.14987e-24	1.95621	1.95621	BCC * 0 up vs Healthy * 0	1.71916	2.22594	4.81843e-32	2.35098	2.35098	BCC * 1 up vs Healthy * 0	2.04226	2.70637	169.99	36.0716	6.38171	19270.3	1
92	kegg_pathway_260	Relaxin signaling pathway	2.39761e-34	8.87116e-33	0.0108377	1	0.0394491	2.1373e-21	1.80392	1.80392	BCC * 0 up vs Healthy * 0	1.59827	2.03604	2.16547e-29	2.1464	2.1464	BCC * 1 up vs Healthy * 0	1.88114	2.44907	152.374	36.5778	6.49818	21303	1
84	kegg_pathway_105	JAK-STAT signaling pathway	2.70389e-30	4.11946e-29	0.0114294	1	0.0394491	1.2647e-18	1.79406	1.79406	BCC * 0 up vs Healthy * 0	1.57638	2.0418	2.794e-26	2.15736	2.15736	BCC * 1 up vs Healthy * 0	1.8737	2.48396	133.363	40.3982	6.40418	20278	1
48	kegg_pathway_174	Viral protein interaction with cytokine and cytokine receptor	9.24487e-18	2.54726e-17	0.0114449	1	0.0394491	3.7027e-10	1.92574	1.92574	BCC * 0 up vs Healthy * 0	1.57029	2.36165	1.32783e-16	2.57589	2.57589	BCC * 1 up vs Healthy * 0	2.06229	3.21739	75.0845	51.2239	6.40694	16461.6	1
42	kegg_pathway_235	Cytosolic DNA-sensing pathway	2.08118e-13	4.41824e-13	0.0113039	1	0.0394491	2.55604e-07	1.65686	1.65686	BCC * 0 up vs Healthy * 0	1.36824	2.00635	3.84543e-13	2.17765	2.17765	BCC * 1 up vs Healthy * 0	1.76767	2.68272	54.797	42.8898	6.43077	11084.9	1
53	kegg_pathway_218	Salivary secretion	8.94635e-11	1.56561e-10	0.0107608	1	0.0394491	1.25624e-05	1.47097	1.47097	BCC * 0 up vs Healthy * 0	1.23744	1.74857	5.01813e-11	1.886	1.886	BCC * 1 up vs Healthy * 0	1.56214	2.27701	42.4587	51.866	6.51566	14409	1
21	kegg_pathway_5	Autoimmune thyroid disease	1.6354e-10	2.76842e-10	0.0111278	1	0.0394491	1.57852e-05	1.90619	1.90619	BCC * 0 up vs Healthy * 0	1.42406	2.55154	9.1171e-11	2.89383	2.89383	BCC * 1 up vs Healthy * 0	2.10602	3.97634	41.8722	66.7162	6.47281	6415.69	1
95	kegg_pathway_65	Platelet activation	1.1117e-20	3.69141e-20	0.0119067	1	0.0400497	4.58702e-12	1.5296	1.5296	BCC * 0 up vs Healthy * 0	1.35653	1.72474	7.17803e-19	1.8134	1.8134	BCC * 1 up vs Healthy * 0	1.59098	2.06692	87.942	44.3139	6.33067	22352.8	1
73	kegg_pathway_272	Fc gamma R-mediated phagocytosis	9.25436e-22	3.57743e-21	0.0121505	1	0.040346	7.92687e-13	1.65665	1.65665	BCC * 0 up vs Healthy * 0	1.4437	1.90101	1.08161e-19	2.01229	2.01229	BCC * 1 up vs Healthy * 0	1.73209	2.33782	93.3117	31.0562	6.29644	17324	1
28	kegg_pathway_198	SNARE interactions in vesicular transport	6.04538e-09	9.31997e-09	0.0124643	1	0.0408639	0.000139174	1.5146	1.5146	BCC * 0 up vs Healthy * 0	1.22392	1.8743	2.0307e-09	2.04492	2.04492	BCC * 1 up vs Healthy * 0	1.62115	2.57947	34.3392	37.158	6.26338	6098.77	1
54	kegg_pathway_51	Systemic lupus erythematosus	2.45695e-26	1.59087e-25	0.0128134	1	0.0414833	4.8232e-16	2.21352	2.21352	BCC * 0 up vs Healthy * 0	1.82949	2.67816	3.55155e-23	2.8919	2.8919	BCC * 1 up vs Healthy * 0	2.34962	3.55933	115.692	48.0908	6.20478	18172.1	1
61	kegg_pathway_91	Inositol phosphate metabolism	3.84464e-19	1.15786e-18	0.0134701	1	0.0430711	3.81947e-11	1.70763	1.70763	BCC * 0 up vs Healthy * 0	1.45804	1.99994	1.38838e-17	2.12803	2.12803	BCC * 1 up vs Healthy * 0	1.79139	2.52793	81.2567	19.0729	6.11499	15950	1
76	kegg_pathway_10	GnRH signaling pathway	1.37098e-13	2.95904e-13	0.0138033	1	0.0435982	1.70701e-07	1.42904	1.42904	BCC * 0 up vs Healthy * 0	1.25036	1.63325	3.48665e-13	1.72009	1.72009	BCC * 1 up vs Healthy * 0	1.48708	1.98962	55.2399	39.2549	6.07001	17697.3	1
73	kegg_pathway_241	ErbB signaling pathway	2.04663e-12	4.14123e-12	0.0140087	1	0.0437138	9.41763e-07	1.40486	1.40486	BCC * 0 up vs Healthy * 0	1.22666	1.60896	3.13732e-12	1.6952	1.6952	BCC * 1 up vs Healthy * 0	1.46224	1.96527	49.858	20.878	6.04416	16839.2	1
29	kegg_pathway_304	Autophagy - other	3.58792e-11	6.63764e-11	0.0144257	1	0.0444793	5.0735e-06	1.68258	1.68258	BCC * 0 up vs Healthy * 0	1.34658	2.10242	3.47021e-11	2.28778	2.28778	BCC * 1 up vs Healthy * 0	1.79466	2.9164	44.6649	17.3715	6.00293	7150.63	1
91	kegg_pathway_80	Growth hormone synthesis, secretion and action	7.3977e-25	4.0766e-24	0.0152295	1	0.0448991	4.64151e-15	1.61264	1.61264	BCC * 0 up vs Healthy * 0	1.43163	1.81655	6.53417e-22	1.89787	1.89787	BCC * 1 up vs Healthy * 0	1.66692	2.16082	107.529	39.7255	5.89517	20165.2	1
54	kegg_pathway_101	Adipocytokine signaling pathway	2.46954e-13	5.15815e-13	0.0153167	1	0.0448991	2.1518e-07	1.5574	1.5574	BCC * 0 up vs Healthy * 0	1.31786	1.84046	6.48838e-13	1.95672	1.95672	BCC * 1 up vs Healthy * 0	1.63112	2.34732	54.2573	32.7776	5.88882	13959	1
36	kegg_pathway_93	Basal transcription factors	9.77398e-12	1.86137e-11	0.0150236	1	0.0448991	2.20344e-06	1.57052	1.57052	BCC * 0 up vs Healthy * 0	1.30356	1.89215	1.25032e-11	2.02752	2.02752	BCC * 1 up vs Healthy * 0	1.65495	2.48396	47.1266	22.2621	5.92759	7713.58	1
23	kegg_pathway_110	Intestinal immune network for IgA production	3.88954e-09	6.03227e-09	0.0153901	1	0.0448991	8.76148e-05	1.82321	1.82321	BCC * 0 up vs Healthy * 0	1.35178	2.45906	1.79504e-09	2.7438	2.7438	BCC * 1 up vs Healthy * 0	1.9804	3.80148	35.3442	32.8798	5.89274	8105.16	1
6	kegg_pathway_41	Maturity onset diabetes of the young	0.654895	0.657433	0.0154286	1	0.0448991	0.0823133	1.60875	1.60875	BCC * 0 up vs Healthy * 0	-1.06328	2.75183	0.3844	0.771973	-1.29538	BCC * 1 down vs Healthy * 0	-2.32525	1.38571	0.200277	84.7619	5.95025	1752.13	1
49	kegg_pathway_195	PPAR signaling pathway	7.99257e-11	1.40822e-10	0.0158392	1	0.0455816	8.19896e-06	1.53329	1.53329	BCC * 0 up vs Healthy * 0	1.2712	1.84943	7.27539e-11	1.97851	1.97851	BCC * 1 up vs Healthy * 0	1.61293	2.42696	42.7184	37.3765	5.83054	14478.7	1
26	kegg_pathway_257	Base excision repair	1.86757e-08	2.73277e-08	0.0164604	1	0.0468489	0.000220716	1.57256	1.57256	BCC * 0 up vs Healthy * 0	1.23746	1.99839	7.08833e-09	2.17442	2.17442	BCC * 1 up vs Healthy * 0	1.67464	2.82334	32.1176	19.4976	5.77131	6648.81	1
83	kegg_pathway_158	Prostate cancer	5.43797e-37	4.69478e-35	0.0167992	1	0.0472935	1.17914e-23	1.80626	1.80626	BCC * 0 up vs Healthy * 0	1.61041	2.02594	5.39429e-31	2.1084	2.1084	BCC * 1 up vs Healthy * 0	1.86051	2.38932	165.375	45.4246	5.72288	15586.3	1
47	kegg_pathway_118	Renin secretion	2.26041e-11	4.21185e-11	0.0172763	1	0.0481137	3.38273e-06	1.54313	1.54313	BCC * 0 up vs Healthy * 0	1.28561	1.85225	2.90197e-11	1.97158	1.97158	BCC * 1 up vs Healthy * 0	1.61584	2.40565	45.2667	47.3747	5.67791	12636	1
55	kegg_pathway_26	Acute myeloid leukemia	3.18542e-21	1.13017e-20	0.0180027	1	0.0496032	9.65502e-13	1.74987	1.74987	BCC * 0 up vs Healthy * 0	1.50177	2.03895	5.36154e-19	2.14556	2.14556	BCC * 1 up vs Healthy * 0	1.81625	2.53458	91.2436	27.1683	5.60409	12137.9	1
49	kegg_pathway_170	Antigen processing and presentation	3.10412e-28	2.87131e-27	0.0206085	1	0.0561853	9.66364e-18	2.0849	2.0849	BCC * 0 up vs Healthy * 0	1.76527	2.46241	3.00537e-24	2.59057	2.59057	BCC * 1 up vs Healthy * 0	2.16087	3.10571	125.192	66.4018	5.3681	11411.2	1
67	kegg_pathway_95	EGFR tyrosine kinase inhibitor resistance	5.39741e-15	1.2594e-14	0.0212989	1	0.0574627	1.24939e-08	1.47782	1.47782	BCC * 0 up vs Healthy * 0	1.29234	1.68993	4.88835e-14	1.75879	1.75879	BCC * 1 up vs Healthy * 0	1.51963	2.0356	61.8066	33.7031	5.30826	13864.6	1
51	kegg_pathway_68	Drug metabolism - other enzymes	3.85312e-21	1.29605e-20	0.0216057	1	0.0576894	8.19485e-13	2.05929	2.05929	BCC * 0 up vs Healthy * 0	1.69162	2.50687	8.41199e-19	2.65651	2.65651	BCC * 1 up vs Healthy * 0	2.14401	3.29153	90.9955	31.4875	5.2852	17266.6	1
76	kegg_pathway_248	Endocrine resistance	2.06744e-20	6.70941e-20	0.0223409	1	0.0589019	2.73549e-12	1.61064	1.61064	BCC * 0 up vs Healthy * 0	1.40985	1.84003	3.23336e-18	1.91185	1.91185	BCC * 1 up vs Healthy * 0	1.65362	2.21041	86.9304	33.2829	5.22425	17586.5	1
42	kegg_pathway_252	Complement and coagulation cascades	6.35707e-20	2.0079e-19	0.0226307	1	0.0589019	4.92634e-12	2.30165	2.30165	BCC * 0 up vs Healthy * 0	1.81957	2.91144	7.87376e-18	3.11305	3.11305	BCC * 1 up vs Healthy * 0	2.40963	4.02182	85.5901	24.1938	5.206	16714.3	1
58	kegg_pathway_335	Arrhythmogenic right ventricular cardiomyopathy (ARVC)	1.80237e-18	5.18682e-18	0.022742	1	0.0589019	5.25833e-11	1.70645	1.70645	BCC * 0 up vs Healthy * 0	1.4557	2.00039	1.04844e-16	2.09267	2.09267	BCC * 1 up vs Healthy * 0	1.75987	2.48841	78.1701	86.2459	5.19486	14585.9	1
57	kegg_pathway_229	Shigellosis	5.4974e-20	1.75781e-19	0.0231003	1	0.059034	4.75009e-12	1.64968	1.64968	BCC * 0 up vs Healthy * 0	1.43236	1.89998	7.26501e-18	1.97675	1.97675	BCC * 1 up vs Healthy * 0	1.6947	2.30573	85.3319	51.2144	5.16776	11128.9	1
20	kegg_pathway_58	Graft-versus-host disease	1.43413e-11	2.69158e-11	0.0232489	1	0.059034	1.62953e-06	2.04837	2.04837	BCC * 0 up vs Healthy * 0	1.53058	2.74133	3.06262e-11	2.97381	2.97381	BCC * 1 up vs Healthy * 0	2.16469	4.08537	46.9477	73.0405	5.16922	5809.95	1
66	kegg_pathway_39	Natural killer cell mediated cytotoxicity	5.69894e-29	6.4175e-28	0.0245	1	0.0610987	2.49932e-18	1.94134	1.94134	BCC * 0 up vs Healthy * 0	1.67443	2.25078	1.18857e-24	2.34167	2.34167	BCC * 1 up vs Healthy * 0	1.99308	2.75123	127.723	60.35	5.06455	16361	1
51	kegg_pathway_37	Protein digestion and absorption	1.51674e-26	1.03378e-25	0.0250056	1	0.0610987	1.09799e-16	2.09915	2.09915	BCC * 0 up vs Healthy * 0	1.76412	2.4978	8.24871e-23	2.61478	2.61478	BCC * 1 up vs Healthy * 0	2.16341	3.16032	116.879	56.2668	5.03075	13495.7	1
39	kegg_pathway_334	Arginine and proline metabolism	2.11159e-13	4.44635e-13	0.0246843	1	0.0610987	1.09064e-07	1.79341	1.79341	BCC * 0 up vs Healthy * 0	1.44683	2.223	1.10722e-12	2.35374	2.35374	BCC * 1 up vs Healthy * 0	1.86261	2.97437	54.8354	45.0638	5.05546	12029.5	1
12	kegg_pathway_1	Asthma	2.01513e-08	2.93212e-08	0.0248335	1	0.0610987	0.000148256	2.25801	2.25801	BCC * 0 up vs Healthy * 0	1.48585	3.43143	1.25771e-08	3.83442	3.83442	BCC * 1 up vs Healthy * 0	2.43012	6.05023	32.5472	21.3687	5.06661	4298.42	1
70	kegg_pathway_168	Progesterone-mediated oocyte maturation	3.29842e-23	1.40048e-22	0.0260147	1	0.0629701	2.51337e-14	1.80451	1.80451	BCC * 0 up vs Healthy * 0	1.55147	2.09883	3.0548e-20	2.18112	2.18112	BCC * 1 up vs Healthy * 0	1.84999	2.57152	100.199	27.7883	4.96019	19207.8	1
66	kegg_pathway_188	Adherens junction	3.13642e-26	1.88914e-25	0.0268229	1	0.063963	1.81425e-16	1.65933	1.65933	BCC * 0 up vs Healthy * 0	1.47193	1.87057	1.65222e-22	1.92696	1.92696	BCC * 1 up vs Healthy * 0	1.69105	2.19579	114.643	66.8899	4.90753	10740.5	1
33	kegg_pathway_115	Sphingolipid metabolism	9.04382e-08	1.26614e-07	0.0269188	1	0.063963	0.000398367	1.48	1.48	BCC * 0 up vs Healthy * 0	1.19173	1.838	4.47448e-08	1.93911	1.93911	BCC * 1 up vs Healthy * 0	1.53132	2.45548	28.8836	27.8896	4.90671	8761.17	1
31	kegg_pathway_6	Pyruvate metabolism	1.08096e-10	1.87898e-10	0.0274128	1	0.0645447	5.54654e-06	1.68767	1.68767	BCC * 0 up vs Healthy * 0	1.34758	2.11358	1.86852e-10	2.23247	2.23247	BCC * 1 up vs Healthy * 0	1.74693	2.85296	42.3779	48.9963	4.87588	8340.85	1
20	kegg_pathway_231	Fatty acid elongation	1.90261e-10	3.19985e-10	0.0280211	1	0.0647987	7.29577e-06	1.91311	1.91311	BCC * 0 up vs Healthy * 0	1.44287	2.5366	3.10108e-10	2.7131	2.7131	BCC * 1 up vs Healthy * 0	1.99503	3.68961	41.6128	28.1337	4.84401	5444.89	1
13	kegg_pathway_162	Proximal tubule bicarbonate reclamation	2.53646e-06	3.28671e-06	0.0279661	1	0.0647987	0.0027551	1.76952	1.76952	BCC * 0 up vs Healthy * 0	1.21894	2.56879	8.05254e-07	2.80823	2.80823	BCC * 1 up vs Healthy * 0	1.87078	4.21543	22.6283	74.5442	4.85678	4004.39	1
76	kegg_pathway_90	Small cell lung cancer	1.03443e-30	1.67449e-29	0.0287845	1	0.065975	1.14288e-19	1.84251	1.84251	BCC * 0 up vs Healthy * 0	1.61601	2.10075	8.19497e-26	2.16572	2.16572	BCC * 1 up vs Healthy * 0	1.87725	2.49852	135.624	25.7075	4.7849	17066	1
40	kegg_pathway_45	Glutathione metabolism	2.15746e-17	5.82065e-17	0.0308822	1	0.0701622	1.69356e-10	2.02225	2.02225	BCC * 0 up vs Healthy * 0	1.63122	2.50703	1.17129e-15	2.62648	2.62648	BCC * 1 up vs Healthy * 0	2.07811	3.31955	73.6235	29.6786	4.66756	12672.3	1
71	kegg_pathway_282	Amoebiasis	1.91544e-27	1.55031e-26	0.0317311	1	0.071464	1.9158e-17	1.84643	1.84643	BCC * 0 up vs Healthy * 0	1.60425	2.12517	2.79677e-23	2.18899	2.18899	BCC * 1 up vs Healthy * 0	1.87801	2.55145	120.241	48.365	4.61742	17111.6	1
34	kegg_pathway_288	Amino sugar and nucleotide sugar metabolism	9.17338e-20	2.86254e-19	0.0350708	1	0.0783046	3.03013e-12	2.20101	2.20101	BCC * 0 up vs Healthy * 0	1.7666	2.74225	2.16553e-17	2.85785	2.85785	BCC * 1 up vs Healthy * 0	2.24895	3.6316	85.3219	22.1849	4.45042	9579.78	1
26	kegg_pathway_287	Porphyrin and chlorophyll metabolism	5.56572e-11	1.00106e-10	0.0363319	1	0.080427	2.60693e-06	2.00469	2.00469	BCC * 0 up vs Healthy * 0	1.50182	2.67594	1.59093e-10	2.81852	2.81852	BCC * 1 up vs Healthy * 0	2.05744	3.86113	43.8678	22.1445	4.39256	9657.31	1
64	kegg_pathway_309	Glioma	2.07029e-26	1.37489e-25	0.0366927	1	0.0805375	7.56709e-17	1.81598	1.81598	BCC * 0 up vs Healthy * 0	1.57973	2.08756	2.21514e-22	2.13981	2.13981	BCC * 1 up vs Healthy * 0	1.83828	2.4908	115.578	41.7914	4.36908	13660.2	1
19	kegg_pathway_86	Collecting duct acid secretion	2.82333e-07	3.84865e-07	0.037296	1	0.0811737	0.000592801	1.63062	1.63062	BCC * 0 up vs Healthy * 0	1.23451	2.15384	1.68626e-07	2.26055	2.26055	BCC * 1 up vs Healthy * 0	1.66917	3.06145	26.8369	46.1449	4.35177	4780.98	1
34	kegg_pathway_148	Inflammatory bowel disease (IBD)	3.56881e-14	7.96829e-14	0.0390011	1	0.0841774	1.84788e-08	1.86253	1.86253	BCC * 0 up vs Healthy * 0	1.50131	2.31065	5.31005e-13	2.39347	2.39347	BCC * 1 up vs Healthy * 0	1.89228	3.0274	58.614	46.6092	4.26888	9211.96	1
44	kegg_pathway_138	Vibrio cholerae infection	9.57701e-22	3.64772e-21	0.0407774	1	0.0872838	1.07186e-13	1.91851	1.91851	BCC * 0 up vs Healthy * 0	1.6176	2.2754	8.79597e-19	2.33555	2.33555	BCC * 1 up vs Healthy * 0	1.93928	2.81279	94.2079	52.6732	4.19127	9667.75	1
28	kegg_pathway_230	Aldosterone-regulated sodium reabsorption	6.77241e-09	1.0318e-08	0.0412567	1	0.087586	5.26252e-05	1.52733	1.52733	BCC * 0 up vs Healthy * 0	1.24458	1.87432	8.80544e-09	1.93286	1.93286	BCC * 1 up vs Healthy * 0	1.54634	2.41598	34.1115	48.6033	4.17484	5629.32	1
14	kegg_pathway_64	Histidine metabolism	0.0416444	0.0429717	0.0423305	1	0.0891349	0.490718	1.13475	1.13475	BCC * 0 up vs Healthy * 0	-1.26318	1.62655	0.00724493	1.71327	1.71327	BCC * 1 up vs Healthy * 0	1.15722	2.53651	4.16834	53.0072	4.14046	4336.19	1
85	kegg_pathway_15	Cell adhesion molecules (CAMs)	1.33296e-40	3.45237e-38	0.0439892	1	0.0911457	3.49289e-27	2.26937	2.26937	BCC * 0 up vs Healthy * 0	1.95808	2.63015	1.02642e-32	2.68309	2.68309	BCC * 1 up vs Healthy * 0	2.28458	3.15112	182.641	46.4135	4.05992	27013.4	1
41	kegg_pathway_295	Legionellosis	4.7988e-16	1.19509e-15	0.0438937	1	0.0911457	8.67e-10	1.79938	1.79938	BCC * 0 up vs Healthy * 0	1.49276	2.16898	2.25435e-14	2.22464	2.22464	BCC * 1 up vs Healthy * 0	1.81485	2.72696	67.2071	63.6653	4.06677	10063.2	1
63	kegg_pathway_299	Renal cell carcinoma	2.36018e-19	7.27721e-19	0.0457402	1	0.0940216	4.6334e-12	1.60151	1.60151	BCC * 0 up vs Healthy * 0	1.40223	1.82913	7.13113e-17	1.85997	1.85997	BCC * 1 up vs Healthy * 0	1.6092	2.14982	82.2096	19.4228	3.995	12033.8	1
24	kegg_pathway_237	Glyoxylate and dicarboxylate metabolism	3.36718e-10	5.62646e-10	0.0486083	1	0.0991302	6.14756e-06	1.83187	1.83187	BCC * 0 up vs Healthy * 0	1.41062	2.37891	9.81896e-10	2.44912	2.44912	BCC * 1 up vs Healthy * 0	1.84219	3.256	40.2731	14.335	3.89853	6733.61	1
76	kegg_pathway_113	Melanogenesis	9.6741e-27	7.15884e-26	0.0526871	1	0.105783	2.32325e-17	1.8232	1.8232	BCC * 0 up vs Healthy * 0	1.588	2.09323	2.65155e-22	2.11995	2.11995	BCC * 1 up vs Healthy * 0	1.82371	2.4643	116.744	37.4874	3.75668	18922.6	1
42	kegg_pathway_29	Notch signaling pathway	7.65443e-17	2.00252e-16	0.0525024	1	0.105783	1.88394e-10	1.69046	1.69046	BCC * 0 up vs Healthy * 0	1.43956	1.98508	7.3963e-15	2.01486	2.01486	BCC * 1 up vs Healthy * 0	1.69124	2.40041	70.9407	40.5555	3.76489	7810.62	1
13	kegg_pathway_144	Arginine biosynthesis	1.71878e-06	2.28289e-06	0.0568255	1	0.113214	0.00125667	1.70156	1.70156	BCC * 0 up vs Healthy * 0	1.23315	2.3479	1.21172e-06	2.40391	2.40391	BCC * 1 up vs Healthy * 0	1.6925	3.41435	23.409	69.461	3.64355	2988.12	1
31	kegg_pathway_48	Fatty acid degradation	8.06291e-08	1.14114e-07	0.0583933	1	0.115449	0.000186561	1.54863	1.54863	BCC * 0 up vs Healthy * 0	1.23172	1.94709	9.94288e-08	1.97699	1.97699	BCC * 1 up vs Healthy * 0	1.54041	2.5373	29.1316	24.2541	3.58892	8634.17	1
41	kegg_pathway_33	Regulation of lipolysis in adipocytes	9.69897e-17	2.48716e-16	0.0599363	1	0.117602	1.79954e-10	1.98395	1.98395	BCC * 0 up vs Healthy * 0	1.60914	2.44607	1.1093e-14	2.47705	2.47705	BCC * 1 up vs Healthy * 0	1.97166	3.112	70.4898	24.9897	3.54394	12642.2	1
42	kegg_pathway_155	Pyrimidine metabolism	2.51242e-22	1.0011e-21	0.0642157	1	0.125052	1.81271e-14	2.30952	2.30952	BCC * 0 up vs Healthy * 0	1.86762	2.85598	7.54939e-19	2.88209	2.88209	BCC * 1 up vs Healthy * 0	2.28661	3.63266	97.1213	25.5413	3.42942	13648.3	1
79	kegg_pathway_25	Leukocyte transendothelial migration	1.20976e-28	1.25331e-27	0.0655052	1	0.126611	6.42452e-19	1.85426	1.85426	BCC * 0 up vs Healthy * 0	1.6194	2.12319	1.65506e-23	2.13411	2.13411	BCC * 1 up vs Healthy * 0	1.84127	2.47353	125.679	65.8981	3.39451	19660.3	1
91	kegg_pathway_103	Alcoholism	4.52726e-29	5.32982e-28	0.0667681	1	0.127154	3.18115e-19	1.82405	1.82405	BCC * 0 up vs Healthy * 0	1.60045	2.07888	8.47439e-24	2.08789	2.08789	BCC * 1 up vs Healthy * 0	1.81056	2.40769	127.376	49.6453	3.36271	24326.8	1
52	kegg_pathway_83	Endometrial cancer	7.8999e-17	2.04607e-16	0.0666804	1	0.127154	1.3864e-10	1.65315	1.65315	BCC * 0 up vs Healthy * 0	1.41882	1.92617	1.14481e-14	1.93602	1.93602	BCC * 1 up vs Healthy * 0	1.63894	2.28694	70.5953	31.2136	3.36635	10842.8	1
35	kegg_pathway_47	Bile secretion	9.69123e-08	1.34948e-07	0.0698558	1	0.132063	0.000177692	1.58916	1.58916	BCC * 0 up vs Healthy * 0	1.2479	2.02374	1.43159e-07	2.03429	2.03429	BCC * 1 up vs Healthy * 0	1.56313	2.64745	28.7288	35.4792	3.29133	12274.1	1
56	kegg_pathway_159	Gastric acid secretion	4.66756e-11	8.51337e-11	0.0708758	1	0.133021	1.15909e-06	1.5401	1.5401	BCC * 0 up vs Healthy * 0	1.29454	1.83224	3.43954e-10	1.83793	1.83793	BCC * 1 up vs Healthy * 0	1.52097	2.22094	43.7329	65.9154	3.26565	16240	1
53	kegg_pathway_154	Melanoma	8.9153e-25	4.81055e-24	0.0737945	1	0.137502	2.6367e-16	1.96349	1.96349	BCC * 0 up vs Healthy * 0	1.67265	2.3049	1.51476e-20	2.30766	2.30766	BCC * 1 up vs Healthy * 0	1.93774	2.74821	108.261	38.424	3.19962	12391.1	1
30	kegg_pathway_145	RNA polymerase	1.23349e-10	2.11751e-10	0.0745891	1	0.13799	1.96698e-06	1.74685	1.74685	BCC * 0 up vs Healthy * 0	1.38937	2.1963	7.96561e-10	2.19863	2.19863	BCC * 1 up vs Healthy * 0	1.71311	2.82175	42.1348	17.3731	3.18444	8085.04	1
34	kegg_pathway_277	Thyroid cancer	1.06721e-16	2.70987e-16	0.0785145	1	0.143206	1.18792e-10	1.91909	1.91909	BCC * 0 up vs Healthy * 0	1.57591	2.337	1.9012e-14	2.33302	2.33302	BCC * 1 up vs Healthy * 0	1.88222	2.89179	70.5977	47.2181	3.09994	7692.72	1
23	kegg_pathway_196	Protein export	6.27385e-12	1.20365e-11	0.0783253	1	0.143206	2.31454e-07	1.9006	1.9006	BCC * 0 up vs Healthy * 0	1.49227	2.42065	8.46292e-11	2.41591	2.41591	BCC * 1 up vs Healthy * 0	1.85612	3.14453	48.4744	23.9155	3.10607	5297.32	1
69	kegg_pathway_124	Chronic myeloid leukemia	1.8079e-29	2.46445e-28	0.0814937	1	0.1476	9.40417e-20	1.86467	1.86467	BCC * 0 up vs Healthy * 0	1.63192	2.13063	6.61937e-24	2.12542	2.12542	BCC * 1 up vs Healthy * 0	1.83798	2.45782	129.976	25.6465	3.03702	14533	1
25	kegg_pathway_243	Alanine, aspartate and glutamate metabolism	1.35775e-08	2.02103e-08	0.0829898	1	0.149266	3.98159e-05	1.69079	1.69079	BCC * 0 up vs Healthy * 0	1.31713	2.17047	3.73676e-08	2.1579	2.1579	BCC * 1 up vs Healthy * 0	1.64372	2.83292	32.7767	39.9548	3.01125	6675.46	1
44	kegg_pathway_214	VEGF signaling pathway	3.24808e-14	7.31523e-14	0.085039	1	0.150857	6.06866e-09	1.69742	1.69742	BCC * 0 up vs Healthy * 0	1.42121	2.02731	1.69102e-12	2.01668	2.01668	BCC * 1 up vs Healthy * 0	1.6618	2.44734	58.5244	31.8477	2.96913	10476.5	1
16	kegg_pathway_163	Fat digestion and absorption	9.77727e-06	1.18332e-05	0.0848349	1	0.150857	0.00275315	1.64079	1.64079	BCC * 0 up vs Healthy * 0	1.18727	2.26754	7.78999e-06	2.24624	2.24624	BCC * 1 up vs Healthy * 0	1.57883	3.19578	19.8651	31.1586	2.97878	4577.12	1
46	kegg_pathway_296	Basal cell carcinoma	1.78025e-24	9.0409e-24	0.0927099	1	0.163346	2.54287e-16	2.24123	2.24123	BCC * 0 up vs Healthy * 0	1.85075	2.71409	4.06696e-20	2.68686	2.68686	BCC * 1 up vs Healthy * 0	2.18092	3.31018	107.221	31.5139	2.82955	13305.2	1
44	kegg_pathway_85	Amphetamine addiction	2.30877e-09	3.69118e-09	0.0956125	1	0.167322	1.08147e-05	1.53119	1.53119	BCC * 0 up vs Healthy * 0	1.26704	1.85041	1.11561e-08	1.82916	1.82916	BCC * 1 up vs Healthy * 0	1.48808	2.24842	36.0599	42.5537	2.78016	11910.1	1
54	kegg_pathway_292	Central carbon metabolism in cancer	3.11e-26	1.88914e-25	0.0974294	1	0.16786	1.28327e-17	1.99382	1.99382	BCC * 0 up vs Healthy * 0	1.70407	2.33285	2.33076e-21	2.30877	2.30877	BCC * 1 up vs Healthy * 0	1.9456	2.73972	115.2	34.5675	2.74945	12342.8	1
26	kegg_pathway_215	Cocaine addiction	1.63378e-08	2.41799e-08	0.0978641	1	0.16786	3.75589e-05	1.69036	1.69036	BCC * 0 up vs Healthy * 0	1.31799	2.16792	5.38335e-08	2.13186	2.13186	BCC * 1 up vs Healthy * 0	1.6255	2.79595	32.3854	35.0872	2.74483	7168.64	1
19	kegg_pathway_224	Starch and sucrose metabolism	1.09358e-06	1.46755e-06	0.0976252	1	0.16786	0.000595595	1.64854	1.64854	BCC * 0 up vs Healthy * 0	1.2402	2.19133	1.53229e-06	2.15003	2.15003	BCC * 1 up vs Healthy * 0	1.57665	2.93192	24.1385	24.8181	2.75054	5000.82	1
15	kegg_pathway_34	Folate biosynthesis	2.76071e-06	3.55734e-06	0.100466	1	0.171189	0.00104286	1.88297	1.88297	BCC * 0 up vs Healthy * 0	1.29125	2.74586	3.36652e-06	2.66949	2.66949	BCC * 1 up vs Healthy * 0	1.76962	4.02695	22.3933	8.57706	2.70628	5467.37	1
62	kegg_pathway_201	IL-17 signaling pathway	8.32351e-28	6.95415e-27	0.102689	1	0.171735	8.5624e-19	2.08516	2.08516	BCC * 0 up vs Healthy * 0	1.77418	2.45064	1.87237e-22	2.41901	2.41901	BCC * 1 up vs Healthy * 0	2.0286	2.88454	122.334	75.9765	2.66519	17214.1	1
88	kegg_pathway_114	Vascular smooth muscle contraction	3.82215e-21	1.29605e-20	0.102776	1	0.171735	6.21349e-14	1.64522	1.64522	BCC * 0 up vs Healthy * 0	1.44527	1.87283	1.55648e-17	1.85336	1.85336	BCC * 1 up vs Healthy * 0	1.60928	2.13446	90.1858	56.1311	2.66328	22333.8	1
53	kegg_pathway_190	Long-term potentiation	3.28859e-07	4.45939e-07	0.102612	1	0.171735	0.000271082	1.36084	1.36084	BCC * 0 up vs Healthy * 0	1.15309	1.606	6.1316e-07	1.58479	1.58479	BCC * 1 up vs Healthy * 0	1.32303	1.89834	26.2356	43.7166	2.66672	13229.2	1
51	kegg_pathway_205	Longevity regulating pathway - multiple species	2.57756e-24	1.23627e-23	0.109704	1	0.182137	2.40746e-16	1.94388	1.94388	BCC * 0 up vs Healthy * 0	1.66032	2.27585	7.84971e-20	2.24069	2.24069	BCC * 1 up vs Healthy * 0	1.88693	2.66077	106.154	27.7233	2.56066	11097.2	1
27	kegg_pathway_129	Prion diseases	6.20573e-15	1.43508e-14	0.11051	1	0.182307	1.12462e-09	2.26501	2.26501	BCC * 0 up vs Healthy * 0	1.74449	2.94085	7.49465e-13	2.86437	2.86437	BCC * 1 up vs Healthy * 0	2.15497	3.80729	62.57	41.6261	2.551	8514.33	1
80	kegg_pathway_202	Parathyroid hormone synthesis, secretion and action	2.92556e-15	7.01593e-15	0.118453	1	0.194173	7.07295e-10	1.49388	1.49388	BCC * 0 up vs Healthy * 0	1.31533	1.69665	4.95031e-13	1.67088	1.67088	BCC * 1 up vs Healthy * 0	1.45446	1.9195	62.9216	51.5297	2.43894	17808.3	1
70	kegg_pathway_316	Circadian entrainment	1.86333e-07	2.55346e-07	0.121388	1	0.197733	0.000156662	1.35891	1.35891	BCC * 0 up vs Healthy * 0	1.15931	1.59289	4.8505e-07	1.56102	1.56102	BCC * 1 up vs Healthy * 0	1.31286	1.85609	27.3038	31.7204	2.40074	21235.4	1
49	kegg_pathway_98	Synaptic vesicle cycle	4.47867e-12	8.85478e-12	0.124168	1	0.200997	1.06082e-07	1.61477	1.61477	BCC * 0 up vs Healthy * 0	1.35399	1.92577	1.35631e-10	1.88095	1.88095	BCC * 1 up vs Healthy * 0	1.55243	2.27898	48.4913	43.9934	2.36592	12782.7	1
20	kegg_pathway_173	African trypanosomiasis	2.16159e-06	2.84189e-06	0.125899	1	0.202534	0.000726697	1.6693	1.6693	BCC * 0 up vs Healthy * 0	1.24098	2.24544	3.59829e-06	2.15547	2.15547	BCC * 1 up vs Healthy * 0	1.56031	2.97766	22.7706	39.8324	2.34715	6015.17	1
17	kegg_pathway_266	Galactose metabolism	6.29662e-11	1.12471e-10	0.127234	1	0.203417	5.51335e-07	2.25261	2.25261	BCC * 0 up vs Healthy * 0	1.64323	3.08797	1.05429e-09	2.95363	2.95363	BCC * 1 up vs Healthy * 0	2.09443	4.1653	44.0993	14.4933	2.33151	4913.8	1
67	kegg_pathway_31	TGF-beta signaling pathway	1.60497e-36	1.03922e-34	0.13326	1	0.211745	1.61077e-25	2.16129	2.16129	BCC * 0 up vs Healthy * 0	1.87276	2.49427	1.6848e-28	2.43982	2.43982	BCC * 1 up vs Healthy * 0	2.08708	2.85218	164.049	36.1154	2.25544	15826.2	1
39	kegg_pathway_9	N-Glycan biosynthesis	5.30284e-17	1.40147e-16	0.137156	1	0.216606	2.78263e-11	1.99937	1.99937	BCC * 0 up vs Healthy * 0	1.63258	2.44857	3.20634e-14	2.36923	2.36923	BCC * 1 up vs Healthy * 0	1.89969	2.95482	71.8102	15.1232	2.2118	10715.3	1
58	kegg_pathway_121	Non-small cell lung cancer	1.79242e-18	5.18682e-18	0.140464	1	0.220485	2.5248e-12	1.70297	1.70297	BCC * 0 up vs Healthy * 0	1.46823	1.97523	2.78205e-15	1.92621	1.92621	BCC * 1 up vs Healthy * 0	1.63873	2.26412	78.1814	30.9912	2.17432	12702.5	1
99	kegg_pathway_250	Estrogen signaling pathway	6.62564e-24	3.0106e-23	0.149072	1	0.232172	2.82995e-16	1.63677	1.63677	BCC * 0 up vs Healthy * 0	1.45518	1.84102	3.38752e-19	1.80098	1.80098	BCC * 1 up vs Healthy * 0	1.58435	2.04723	102.947	60.912	2.08251	23284.4	1
35	kegg_pathway_92	Drug metabolism - cytochrome P450	3.63551e-09	5.67228e-09	0.149702	1	0.232172	8.16475e-06	1.77001	1.77001	BCC * 0 up vs Healthy * 0	1.37825	2.27314	3.05532e-08	2.16847	2.16847	BCC * 1 up vs Healthy * 0	1.651	2.84813	35.2484	28.4743	2.07752	13145.2	1
59	kegg_pathway_191	Platinum drug resistance	1.55313e-21	5.74659e-21	0.156401	1	0.239865	1.20934e-14	1.82064	1.82064	BCC * 0 up vs Healthy * 0	1.56494	2.11813	1.9633e-17	2.05452	2.05452	BCC * 1 up vs Healthy * 0	1.74213	2.42294	92.5942	32.0031	2.00993	13687.7	1
18	kegg_pathway_132	Mismatch repair	0.000361174	0.00039806	0.156514	1	0.239865	0.01666	1.42118	1.42118	BCC * 0 up vs Healthy * 0	1.06601	1.89468	0.000292451	1.78774	1.78774	BCC * 1 up vs Healthy * 0	1.30678	2.44572	12.8425	14.3647	2.01169	4580.19	1
40	kegg_pathway_104	Glycerolipid metabolism	1.74771e-13	3.74097e-13	0.167427	1	0.255079	6.43709e-09	1.79926	1.79926	BCC * 0 up vs Healthy * 0	1.47692	2.19194	1.98193e-11	2.09784	2.09784	BCC * 1 up vs Healthy * 0	1.69176	2.60141	55.1959	31.4573	1.90753	10695.2	1
29	kegg_pathway_273	Retinol metabolism	4.59437e-06	5.74851e-06	0.17471	1	0.264619	0.000866836	1.60055	1.60055	BCC * 0 up vs Healthy * 0	1.21407	2.11006	9.82385e-06	1.97711	1.97711	BCC * 1 up vs Healthy * 0	1.46294	2.67199	21.1952	21.3742	1.84427	11006.3	1
11	kegg_pathway_152	Glycosaminoglycan degradation	0.00022303	0.000251151	0.179186	1	0.269821	0.0107167	1.64515	1.64515	BCC * 0 up vs Healthy * 0	1.12303	2.41	0.000228942	2.19573	2.19573	BCC * 1 up vs Healthy * 0	1.44835	3.32877	13.8509	25.1981	1.81001	3003.76	1
22	kegg_pathway_61	Hippo signaling pathway - multiple species	0.000114494	0.000132977	0.187786	1	0.281136	0.00678559	1.4041	1.4041	BCC * 0 up vs Healthy * 0	1.09847	1.79476	0.000139351	1.68455	1.68455	BCC * 1 up vs Healthy * 0	1.28914	2.20125	15.0134	23.8794	1.73754	4991.45	1
23	kegg_pathway_62	Glycine, serine and threonine metabolism	3.04906e-06	3.90944e-06	0.193197	1	0.287574	0.000581896	1.70529	1.70529	BCC * 0 up vs Healthy * 0	1.25895	2.30989	8.11972e-06	2.13001	2.13001	BCC * 1 up vs Healthy * 0	1.53022	2.9649	22.0514	30.2708	1.6955	8338.91	1
63	kegg_pathway_12	p53 signaling pathway	8.21734e-32	1.63715e-30	0.197057	1	0.289987	1.63829e-22	2.20681	2.20681	BCC * 0 up vs Healthy * 0	1.8852	2.58329	1.26591e-24	2.47448	2.47448	BCC * 1 up vs Healthy * 0	2.08416	2.93789	141.532	35.5431	1.66491	16907.2	1
10	kegg_pathway_69	Phenylalanine metabolism	0.0699346	0.0713113	0.196557	1	0.289987	0.368892	1.24322	1.24322	BCC * 0 up vs Healthy * 0	-1.2944	2.00063	0.0332411	1.75678	1.75678	BCC * 1 up vs Healthy * 0	1.04603	2.95047	3.30187	30.7735	1.67324	3850.81	1
24	kegg_pathway_49	Antifolate resistance	8.50865e-08	1.19768e-07	0.206	1	0.30063	4.58096e-05	1.72539	1.72539	BCC * 0 up vs Healthy * 0	1.32846	2.2409	5.5538e-07	2.07852	2.07852	BCC * 1 up vs Healthy * 0	1.56322	2.76367	29.1248	26.4937	1.60143	6739.92	1
14	kegg_pathway_209	Other glycan degradation	2.43719e-06	3.18804e-06	0.206611	1	0.30063	0.000447594	1.82897	1.82897	BCC * 0 up vs Healthy * 0	1.30722	2.55897	7.47388e-06	2.32228	2.32228	BCC * 1 up vs Healthy * 0	1.61048	3.34867	22.6725	11.5262	1.59864	3772.96	1
41	kegg_pathway_192	Hedgehog signaling pathway	7.15152e-27	5.44778e-26	0.208067	1	0.301057	5.73485e-19	2.27361	2.27361	BCC * 0 up vs Healthy * 0	1.90114	2.71906	4.88146e-21	2.58121	2.58121	BCC * 1 up vs Healthy * 0	2.12394	3.13692	119.27	27.9468	1.58605	9230.16	1
13	kegg_pathway_97	2-Oxocarboxylic acid metabolism	0.000343831	0.000380565	0.211766	1	0.304708	0.0123741	1.51884	1.51884	BCC * 0 up vs Healthy * 0	1.09508	2.10658	0.000389184	1.91151	1.91151	BCC * 1 up vs Healthy * 0	1.33829	2.73024	12.9833	10.9517	1.56308	3084.41	1
22	kegg_pathway_76	Primary immunodeficiency	5.8912e-12	1.13867e-11	0.219214	1	0.313682	4.51504e-08	2.40658	2.40658	BCC * 0 up vs Healthy * 0	1.76082	3.28916	4.4222e-10	2.98733	2.98733	BCC * 1 up vs Healthy * 0	2.12527	4.19908	48.6616	33.7994	1.51161	8085.23	1
7	kegg_pathway_38	Taurine and hypotaurine metabolism	3.32938e-05	3.91958e-05	0.222061	1	0.31601	0.0023502	2.3425	2.3425	BCC * 0 up vs Healthy * 0	1.35715	4.04325	6.42666e-05	3.40769	3.40769	BCC * 1 up vs Healthy * 0	1.87983	6.17733	17.7827	54.1708	1.49754	2472.09	1
73	kegg_pathway_226	Cholinergic synapse	3.91711e-13	8.11626e-13	0.229114	1	0.320598	6.84524e-09	1.54117	1.54117	BCC * 0 up vs Healthy * 0	1.3319	1.78332	6.67416e-11	1.70136	1.70136	BCC * 1 up vs Healthy * 0	1.45119	1.99466	53.16	35.8098	1.44694	19490.4	1
29	kegg_pathway_108	DNA replication	1.8598e-09	3.02949e-09	0.22706	1	0.320598	2.74095e-06	1.78977	1.78977	BCC * 0 up vs Healthy * 0	1.40457	2.28063	3.54631e-08	2.11064	2.11064	BCC * 1 up vs Healthy * 0	1.62071	2.74867	36.686	15.5084	1.4607	8464.29	1
57	kegg_pathway_331	Morphine addiction	3.71039e-05	4.32879e-05	0.230237	1	0.320598	0.00265872	1.33291	1.33291	BCC * 0 up vs Healthy * 0	1.10519	1.60754	7.21323e-05	1.51285	1.51285	BCC * 1 up vs Healthy * 0	1.23346	1.85552	17.0799	26.5639	1.44015	19574.7	1
6	kegg_pathway_206	Sulfur relay system	0.000291957	0.000327345	0.227856	1	0.320598	0.00998137	2.07406	2.07406	BCC * 0 up vs Healthy * 0	1.19262	3.60695	0.000374222	3.01811	3.01811	BCC * 1 up vs Healthy * 0	1.65133	5.51614	13.5088	14.605	1.46153	1861.79	1
10	kegg_pathway_284	Sulfur metabolism	4.30064e-08	6.18815e-08	0.241999	1	0.335175	2.02786e-05	2.53267	2.53267	BCC * 0 up vs Healthy * 0	1.65809	3.86858	4.17502e-07	3.34731	3.34731	BCC * 1 up vs Healthy * 0	2.1096	5.31116	31.1794	13.2625	1.3729	3052.93	1
52	kegg_pathway_146	Insulin secretion	3.6066e-06	4.60152e-06	0.243716	1	0.335757	0.000508294	1.34123	1.34123	BCC * 0 up vs Healthy * 0	1.13681	1.58242	1.26385e-05	1.4951	1.4951	BCC * 1 up vs Healthy * 0	1.24854	1.79035	21.5769	51.3013	1.35972	12690.6	1
48	kegg_pathway_60	Lysine degradation	6.04251e-13	1.24207e-12	0.246268	1	0.337478	7.84029e-09	1.54654	1.54654	BCC * 0 up vs Healthy * 0	1.33444	1.79235	1.0498e-10	1.70297	1.70297	BCC * 1 up vs Healthy * 0	1.45008	1.99995	52.5359	66.6729	1.34515	8602.25	1
11	kegg_pathway_149	Phototransduction	0.000151744	0.000174674	0.252168	1	0.343744	0.00601011	1.61281	1.61281	BCC * 0 up vs Healthy * 0	1.14761	2.26661	0.000247089	2.00826	2.00826	BCC * 1 up vs Healthy * 0	1.38598	2.90995	14.5987	60.9585	1.31464	2386.31	1
36	kegg_pathway_127	Amyotrophic lateral sclerosis (ALS)	1.34088e-05	1.61529e-05	0.272013	1	0.368856	0.00108955	1.40753	1.40753	BCC * 0 up vs Healthy * 0	1.14678	1.72758	4.05527e-05	1.59776	1.59776	BCC * 1 up vs Healthy * 0	1.27803	1.99748	19.0803	41.7891	1.20747	9328.24	1
23	kegg_pathway_133	Tyrosine metabolism	2.24694e-05	2.66952e-05	0.275943	1	0.372235	0.00151129	1.60998	1.60998	BCC * 0 up vs Healthy * 0	1.20021	2.15964	6.16919e-05	1.92789	1.92789	BCC * 1 up vs Healthy * 0	1.3998	2.65521	18.15	42.0998	1.18834	7812.15	1
22	kegg_pathway_178	beta-Alanine metabolism	5.53312e-06	6.85683e-06	0.288068	1	0.386578	0.000539676	1.61321	1.61321	BCC * 0 up vs Healthy * 0	1.23116	2.11381	2.22095e-05	1.89631	1.89631	BCC * 1 up vs Healthy * 0	1.41251	2.5458	20.8936	53.1545	1.12996	6050.36	1
52	kegg_pathway_336	Thyroid hormone synthesis	3.34923e-15	7.95827e-15	0.290356	1	0.38764	1.25766e-10	1.74472	1.74472	BCC * 0 up vs Healthy * 0	1.47365	2.06566	3.33455e-12	1.92933	1.92933	BCC * 1 up vs Healthy * 0	1.60505	2.31913	62.9771	62.6253	1.11853	13231.6	1
19	kegg_pathway_194	Terpenoid backbone biosynthesis	8.23183e-06	1.00568e-05	0.296079	1	0.393253	0.000683712	1.61319	1.61319	BCC * 0 up vs Healthy * 0	1.22496	2.12447	3.1303e-05	1.89682	1.89682	BCC * 1 up vs Healthy * 0	1.40515	2.56054	20.1529	21.6047	1.09324	4679.16	1
38	kegg_pathway_44	Fanconi anemia pathway	2.25258e-09	3.62371e-09	0.302263	1	0.399419	1.99967e-06	1.65046	1.65046	BCC * 0 up vs Healthy * 0	1.34323	2.02796	6.74132e-08	1.86031	1.86031	BCC * 1 up vs Healthy * 0	1.48627	2.32848	36.1674	19.4026	1.06489	10506.2	1
42	kegg_pathway_141	Cortisol synthesis and secretion	0.00012848	0.000148555	0.30923	1	0.406551	0.00446324	1.3269	1.3269	BCC * 0 up vs Healthy * 0	1.09199	1.61235	0.000277034	1.48357	1.48357	BCC * 1 up vs Healthy * 0	1.19974	1.83454	14.7309	45.8746	1.03457	11488	1
31	kegg_pathway_213	Homologous recombination	2.02956e-14	4.61102e-14	0.321687	1	0.41777	3.47205e-10	1.93521	1.93521	BCC * 0 up vs Healthy * 0	1.57693	2.37489	1.50472e-11	2.16948	2.16948	BCC * 1 up vs Healthy * 0	1.73562	2.71179	59.8968	23.5544	0.982843	6903.74	1
29	kegg_pathway_125	Cholesterol metabolism	1.12695e-11	2.13052e-11	0.320465	1	0.41777	3.69181e-08	1.95805	1.95805	BCC * 0 up vs Healthy * 0	1.54349	2.48395	1.50284e-09	2.23684	2.23684	BCC * 1 up vs Healthy * 0	1.72598	2.8989	47.0211	21.9944	0.987874	8155.77	1
16	kegg_pathway_267	Renin-angiotensin system	6.58705e-10	1.08665e-09	0.322602	1	0.41777	6.61764e-07	2.41494	2.41494	BCC * 0 up vs Healthy * 0	1.71072	3.40907	2.97246e-08	2.92601	2.92601	BCC * 1 up vs Healthy * 0	2.00955	4.26041	39.3041	33.4485	0.979849	5197.98	1
18	kegg_pathway_327	Glycosylphosphatidylinositol (GPI)-anchor biosynthesis	0.00281292	0.00302301	0.327154	1	0.421556	0.0342655	1.3947	1.3947	BCC * 0 up vs Healthy * 0	1.02504	1.89766	0.0033866	1.65294	1.65294	BCC * 1 up vs Healthy * 0	1.1817	2.31209	8.98548	17.4782	0.961412	5252.48	1
30	kegg_pathway_179	ABC transporters	1.65377e-05	1.97385e-05	0.333584	1	0.427715	0.000971722	1.47725	1.47725	BCC * 0 up vs Healthy * 0	1.17196	1.86208	6.31948e-05	1.67574	1.67574	BCC * 1 up vs Healthy * 0	1.30207	2.15665	18.7	34.9828	0.93567	8266.06	1
16	kegg_pathway_156	Other types of O-glycan biosynthesis	3.52327e-05	4.12908e-05	0.340845	1	0.434871	0.00157774	1.64118	1.64118	BCC * 0 up vs Healthy * 0	1.20787	2.22993	0.000116029	1.93437	1.93437	BCC * 1 up vs Healthy * 0	1.38499	2.70166	17.3516	28.6964	0.908575	4109.7	1
50	kegg_pathway_328	Long-term depression	2.13603e-09	3.4577e-09	0.343958	1	0.436692	1.54989e-06	1.5118	1.5118	BCC * 0 up vs Healthy * 0	1.27775	1.78873	8.24993e-08	1.65364	1.65364	BCC * 1 up vs Healthy * 0	1.37667	1.98632	36.1699	38.1981	0.896038	12138.1	1
45	kegg_pathway_236	GnRH secretion	0.0347452	0.035996	0.365382	1	0.461629	0.168801	1.13943	1.13943	BCC * 0 up vs Healthy * 0	-1.057	1.37232	0.0293274	1.25277	1.25277	BCC * 1 up vs Healthy * 0	1.02294	1.53422	4.46426	41.7216	0.819715	12015.7	1
32	kegg_pathway_126	Steroid hormone biosynthesis	4.23151e-07	5.70813e-07	0.371018	1	0.466475	6.11814e-05	1.72187	1.72187	BCC * 0 up vs Healthy * 0	1.3209	2.24456	4.70321e-06	1.96792	1.96792	BCC * 1 up vs Healthy * 0	1.47413	2.62711	25.8472	22.4867	0.800801	12335.1	1
7	kegg_pathway_220	Synthesis and degradation of ketone bodies	0.000183215	0.000209042	0.375529	1	0.469865	0.00432042	2.09537	2.09537	BCC * 0 up vs Healthy * 0	1.26315	3.47589	0.000468355	2.69608	2.69608	BCC * 1 up vs Healthy * 0	1.55306	4.68037	14.3709	18.5252	0.787752	2125.49	1
60	kegg_pathway_71	ECM-receptor interaction	1.04816e-29	1.50818e-28	0.383799	1	0.477903	6.96089e-22	2.15202	2.15202	BCC * 0 up vs Healthy * 0	1.84333	2.51241	3.1704e-22	2.32188	2.32188	BCC * 1 up vs Healthy * 0	1.96136	2.74866	131.562	41.5007	0.75877	14816.3	1
34	kegg_pathway_23	Cysteine and methionine metabolism	6.65877e-08	9.5283e-08	0.392371	1	0.486239	1.46143e-05	1.64173	1.64173	BCC * 0 up vs Healthy * 0	1.31282	2.05303	1.31637e-06	1.82841	1.82841	BCC * 1 up vs Healthy * 0	1.43305	2.33286	29.4798	30.1701	0.732038	9905.69	1
12	kegg_pathway_117	Glycosphingolipid biosynthesis - globo and isoglobo series	0.000386899	0.000424605	0.397296	1	0.489998	0.000299475	2.15723	2.15723	BCC * 0 up vs Healthy * 0	1.42481	3.26615	0.0133567	1.77054	1.77054	BCC * 1 up vs Healthy * 0	1.12665	2.78242	12.7708	29.2834	0.717752	4222.59	1
55	kegg_pathway_73	Biosynthesis of amino acids	1.26621e-18	3.76951e-18	0.403888	1	0.495767	1.51786e-13	1.95958	1.95958	BCC * 0 up vs Healthy * 0	1.64084	2.34023	2.63815e-14	2.13017	2.13017	BCC * 1 up vs Healthy * 0	1.75547	2.58485	78.9624	43.353	0.696984	16363.1	1
13	kegg_pathway_17	Ascorbate and aldarate metabolism	0.000864495	0.000944743	0.419313	1	0.512274	0.011716	1.66092	1.66092	BCC * 0 up vs Healthy * 0	1.11999	2.46311	0.00178321	1.98664	1.98664	BCC * 1 up vs Healthy * 0	1.29304	3.05228	11.2248	51.259	0.653255	4475.82	1
14	kegg_pathway_36	Mucin type O-glycan biosynthesis	0.000329506	0.000367853	0.434457	1	0.528283	0.00566774	1.67579	1.67579	BCC * 0 up vs Healthy * 0	1.16313	2.41441	0.000889969	1.96777	1.96777	BCC * 1 up vs Healthy * 0	1.32172	2.9296	13.0527	33.5533	0.611741	4460.46	1
32	kegg_pathway_302	Various types of N-glycan biosynthesis	1.7427e-17	4.75114e-17	0.447382	1	0.538939	7.32674e-13	2.21819	2.21819	BCC * 0 up vs Healthy * 0	1.7878	2.75219	2.11695e-13	2.43268	2.43268	BCC * 1 up vs Healthy * 0	1.92305	3.07736	74.4843	24.114	0.577624	8166.74	1
39	kegg_pathway_165	Metabolism of xenobiotics by cytochrome P450	1.72409e-08	2.53716e-08	0.446839	1	0.538939	4.28947e-06	1.77585	1.77585	BCC * 0 up vs Healthy * 0	1.39109	2.26703	6.24116e-07	1.97172	1.97172	BCC * 1 up vs Healthy * 0	1.51101	2.57289	32.1114	25.9414	0.578943	15555.4	1
65	kegg_pathway_150	Glycerophospholipid metabolism	2.49708e-17	6.66747e-17	0.456849	1	0.543061	1.0264e-12	1.74297	1.74297	BCC * 0 up vs Healthy * 0	1.49701	2.02934	3.13348e-13	1.85773	1.85773	BCC * 1 up vs Healthy * 0	1.57393	2.1927	72.6944	24.4478	0.553765	16786.4	1
32	kegg_pathway_175	Type II diabetes mellitus	1.23453e-10	2.11751e-10	0.457094	1	0.543061	1.0303e-07	1.85925	1.85925	BCC * 0 up vs Healthy * 0	1.48114	2.33387	1.81439e-08	2.04498	2.04498	BCC * 1 up vs Healthy * 0	1.59618	2.61998	42.0873	39.7707	0.553329	9072.76	1
13	kegg_pathway_57	Nicotine addiction	0.0169527	0.0177763	0.454126	1	0.543061	0.0113327	0.567242	-1.76292	BCC * 0 down vs Healthy * 0	-2.73264	-1.13731	0.116427	0.682246	-1.46575	BCC * 1 down vs Healthy * 0	-2.36323	1.09999	5.73741	14.8642	0.561158	5537.34	1
12	kegg_pathway_210	Vitamin digestion and absorption	0.000172199	0.000197343	0.461839	1	0.546193	0.00326895	1.89342	1.89342	BCC * 0 up vs Healthy * 0	1.23866	2.89429	0.000590445	2.25703	2.25703	BCC * 1 up vs Healthy * 0	1.42132	3.58414	14.3324	11.2029	0.542287	4419.68	1
9	kegg_pathway_119	Ubiquinone and other terpenoid-quinone biosynthesis	0.0567398	0.0580854	0.472308	1	0.556035	0.0368617	1.58264	1.58264	BCC * 0 up vs Healthy * 0	1.02856	2.43521	0.233593	1.32969	1.32969	BCC * 1 up vs Healthy * 0	-1.20285	2.12673	3.65321	10.2244	0.51764	2556.05	1
36	kegg_pathway_123	Ferroptosis	2.76827e-08	4.00548e-08	0.476644	1	0.558601	5.33695e-06	1.6009	1.6009	BCC * 0 up vs Healthy * 0	1.30799	1.9594	9.9715e-07	1.73597	1.73597	BCC * 1 up vs Healthy * 0	1.39284	2.16363	31.1996	40.066	0.506791	9074.14	1
70	kegg_pathway_89	Glutamatergic synapse	0.000220759	0.000249679	0.482054	1	0.562373	0.00379818	1.25566	1.25566	BCC * 0 up vs Healthy * 0	1.07634	1.46486	0.000759754	1.33468	1.33468	BCC * 1 up vs Healthy * 0	1.12835	1.57874	13.6805	32.8409	0.494342	19980.5	1
14	kegg_pathway_112	Linoleic acid metabolism	0.0152508	0.0160567	0.484206	1	0.562373	0.0110905	1.60488	1.60488	BCC * 0 up vs Healthy * 0	1.11452	2.311	0.103929	1.39029	1.39029	BCC * 1 up vs Healthy * 0	-1.07022	2.06864	5.92286	28.8724	0.490014	4447.27	1
5	kegg_pathway_228	Phosphonate and phosphinate metabolism	0.354298	0.359855	0.493257	1	0.570328	0.656409	1.11117	1.11117	BCC * 0 up vs Healthy * 0	-1.43492	1.77171	0.270702	1.32949	1.32949	BCC * 1 up vs Healthy * 0	-1.25061	2.2105	0.861944	32.6167	0.471118	915.651	1
14	kegg_pathway_24	Glycosaminoglycan biosynthesis - chondroitin sulfate / dermatan sulfate	3.60503e-09	5.65881e-09	0.496528	1	0.571559	9.83186e-07	2.49899	2.49899	BCC * 0 up vs Healthy * 0	1.7374	3.59443	2.37363e-07	2.87188	2.87188	BCC * 1 up vs Healthy * 0	1.93252	4.26785	35.9404	25.0825	0.46294	4419.68	1
10	kegg_pathway_246	Non-homologous end-joining	2.97152e-05	3.51426e-05	0.510771	1	0.585352	0.000773812	1.86531	1.86531	BCC * 0 up vs Healthy * 0	1.29907	2.67836	0.000183435	2.13235	2.13235	BCC * 1 up vs Healthy * 0	1.43757	3.16291	17.8361	45.6647	0.433248	2226.73	1
48	kegg_pathway_262	Staphylococcus aureus infection	3.89065e-23	1.62529e-22	0.529187	1	0.603786	2.17323e-17	2.56063	2.56063	BCC * 0 up vs Healthy * 0	2.06457	3.17588	3.8258e-17	2.76372	2.76372	BCC * 1 up vs Healthy * 0	2.18563	3.4947	100.661	62.054	0.396093	18332	1
3	kegg_pathway_107	Phenylalanine, tyrosine and tryptophan biosynthesis	0.703797	0.703797	0.541376	1	0.614984	0.999805	0.999904	-1.0001	BCC * 0 down vs Healthy * 0	-2.1784	2.17798	0.535796	0.766359	-1.30487	BCC * 1 down vs Healthy * 0	-3.04809	1.79016	0.145238	27.669	0.37512	904.457	1
23	kegg_pathway_279	Nicotinate and nicotinamide metabolism	1.03167e-09	1.69116e-09	0.564023	1	0.637913	3.03225e-07	2.10092	2.10092	BCC * 0 up vs Healthy * 0	1.58401	2.78652	1.30793e-07	2.30275	2.30275	BCC * 1 up vs Healthy * 0	1.6927	3.13266	38.0323	20.7163	0.333022	7222.41	1
9	kegg_pathway_67	Primary bile acid biosynthesis	0.00519034	0.00555495	0.567917	1	0.639524	0.0297636	1.66183	1.66183	BCC * 0 up vs Healthy * 0	1.0514	2.62669	0.0102307	1.92497	1.92497	BCC * 1 up vs Healthy * 0	1.16882	3.17031	7.90649	31.8984	0.326771	2884.7	1
64	kegg_pathway_314	Serotonergic synapse	6.55801e-09	1.00504e-08	0.622555	1	0.689561	1.02555e-06	1.51294	1.51294	BCC * 0 up vs Healthy * 0	1.28185	1.78569	6.31665e-07	1.5841	1.5841	BCC * 1 up vs Healthy * 0	1.32231	1.89773	33.8852	37.3125	0.24235	19321.4	1
16	kegg_pathway_169	Butanoate metabolism	1.0054e-07	1.3925e-07	0.625663	1	0.689561	7.53524e-06	2.07685	2.07685	BCC * 0 up vs Healthy * 0	1.51127	2.8541	4.27147e-06	2.26626	2.26626	BCC * 1 up vs Healthy * 0	1.60268	3.20459	29.0102	35.6869	0.238213	4419.58	1
14	kegg_pathway_3	Mannose type O-glycan biosynthesis	1.54989e-06	2.06919e-06	0.624917	1	0.689561	6.00989e-05	2.15049	2.15049	BCC * 0 up vs Healthy * 0	1.48243	3.11963	3.02687e-05	2.38221	2.38221	BCC * 1 up vs Healthy * 0	1.5882	3.57319	23.5782	37.4834	0.239276	4629.28	1
15	kegg_pathway_172	alpha-Linolenic acid metabolism	0.00211072	0.00227782	0.621788	1	0.689561	0.0138003	1.51209	1.51209	BCC * 0 up vs Healthy * 0	1.08836	2.10079	0.00584145	1.6566	1.6566	BCC * 1 up vs Healthy * 0	1.15768	2.37055	9.53172	34.5561	0.24361	4153.89	1
12	kegg_pathway_54	Fatty acid biosynthesis	0.369655	0.372532	0.618797	1	0.689561	0.601502	1.09774	1.09774	BCC * 0 up vs Healthy * 0	-1.29353	1.55875	0.32555	1.21093	1.21093	BCC * 1 up vs Healthy * 0	-1.21013	1.77448	0.806307	30.2764	0.247877	3017.38	1
16	kegg_pathway_135	One carbon pool by folate	5.24558e-06	6.53175e-06	0.636904	1	0.691079	0.00014706	1.74771	1.74771	BCC * 0 up vs Healthy * 0	1.31154	2.32893	7.58743e-05	1.88621	1.88621	BCC * 1 up vs Healthy * 0	1.37945	2.57914	21.0943	19.8812	0.223023	3604.65	1
55	kegg_pathway_258	GABAergic synapse	5.95816e-06	7.3484e-06	0.637714	1	0.691079	0.000166736	1.4163	1.4163	BCC * 0 up vs Healthy * 0	1.18182	1.6973	8.47936e-05	1.48596	1.48596	BCC * 1 up vs Healthy * 0	1.21995	1.80996	20.5997	43.7392	0.221805	17008.9	1
3	kegg_pathway_151	D-Glutamine and D-glutamate metabolism	0.00146802	0.00159087	0.629813	1	0.691079	0.00979212	2.24236	2.24236	BCC * 0 up vs Healthy * 0	1.21946	4.12325	0.00445843	2.64253	2.64253	BCC * 1 up vs Healthy * 0	1.36059	5.13231	10.5987	188.446	0.233501	553.703	1
23	kegg_pathway_321	Taste transduction	0.366493	0.370788	0.633998	1	0.691079	0.286931	1.18611	1.18611	BCC * 0 up vs Healthy * 0	-1.15453	1.62425	0.620722	1.09026	1.09026	BCC * 1 up vs Healthy * 0	-1.29199	1.53574	0.816307	17.7336	0.226826	8949.03	1
27	kegg_pathway_232	Ovarian steroidogenesis	7.21755e-09	1.09318e-08	0.658057	1	0.707206	7.17083e-08	1.98858	1.98858	BCC * 0 up vs Healthy * 0	1.55074	2.55004	6.60038e-06	1.86907	1.86907	BCC * 1 up vs Healthy * 0	1.42535	2.45092	34.0031	33.6383	0.195999	7723.01	1
14	kegg_pathway_70	Steroid biosynthesis	0.0342707	0.0356471	0.656794	1	0.707206	0.101732	1.3335	1.3335	BCC * 0 up vs Healthy * 0	-1.05872	1.88262	0.0511119	1.45357	1.45357	BCC * 1 up vs Healthy * 0	-1.00181	2.11669	4.50269	34.0199	0.197648	3978.12	1
34	kegg_pathway_242	Arachidonic acid metabolism	2.57112e-09	4.06049e-09	0.677798	1	0.725412	3.94323e-07	1.87715	1.87715	BCC * 0 up vs Healthy * 0	1.47306	2.39209	3.91874e-07	1.9867	1.9867	BCC * 1 up vs Healthy * 0	1.52545	2.58741	35.9535	24.393	0.172687	11646.1	1
40	kegg_pathway_77	Chemical carcinogenesis	1.66842e-07	2.29851e-07	0.715285	1	0.762382	8.49532e-06	1.69763	1.69763	BCC * 0 up vs Healthy * 0	1.34558	2.14179	8.4298e-06	1.78066	1.78066	BCC * 1 up vs Healthy * 0	1.38224	2.29392	27.6222	30.2425	0.133101	14823	1
23	kegg_pathway_63	Pentose phosphate pathway	1.47861e-12	3.01544e-12	0.752474	1	0.798733	8.58446e-10	2.42315	2.42315	BCC * 0 up vs Healthy * 0	1.83087	3.20703	2.70987e-09	2.54678	2.54678	BCC * 1 up vs Healthy * 0	1.87645	3.45658	51.4609	52.5507	0.0995218	7113.36	1
11	kegg_pathway_278	Pantothenate and CoA biosynthesis	0.000333753	0.000370996	0.779559	1	0.822229	0.00237278	1.8594	1.8594	BCC * 0 up vs Healthy * 0	1.24788	2.77058	0.0021366	1.97986	1.97986	BCC * 1 up vs Healthy * 0	1.28198	3.05765	13.0717	27.5082	0.0784346	3277.32	1
7	kegg_pathway_111	Thiamine metabolism	0.00526334	0.0056099	0.780959	1	0.822229	0.0197678	1.64803	1.64803	BCC * 0 up vs Healthy * 0	1.08335	2.50702	0.0155947	1.75962	1.75962	BCC * 1 up vs Healthy * 0	1.11394	2.77957	7.90803	18.9224	0.077469	1460.33	1
11	kegg_pathway_176	Glycosaminoglycan biosynthesis - keratan sulfate	3.78472e-06	4.78167e-06	0.799917	1	0.838779	6.89327e-05	2.41106	2.41106	BCC * 0 up vs Healthy * 0	1.56763	3.70828	9.31304e-05	2.56364	2.56364	BCC * 1 up vs Healthy * 0	1.60362	4.09837	21.9125	29.4031	0.0643155	3818.94	1
19	kegg_pathway_116	Glycosphingolipid biosynthesis - lacto and neolacto series	0.00107317	0.00116786	0.813767	1	0.849862	0.00547122	1.61513	1.61513	BCC * 0 up vs Healthy * 0	1.1521	2.26426	0.00531842	1.68912	1.68912	BCC * 1 up vs Healthy * 0	1.16887	2.44094	10.7778	20.3889	0.0555304	7045.77	1
9	kegg_pathway_313	Glycosphingolipid biosynthesis - ganglio series	0.0474608	0.0487792	0.829622	1	0.86294	0.100307	1.41373	1.41373	BCC * 0 up vs Healthy * 0	-1.06932	2.13717	0.0844719	1.48619	1.48619	BCC * 1 up vs Healthy * 0	-1.05565	2.33166	3.95549	8.36914	0.0463713	2350.59	1
28	kegg_pathway_225	Malaria	4.68879e-14	1.03794e-13	0.850562	1	0.873635	3.75586e-11	2.58715	2.58715	BCC * 0 up vs Healthy * 0	1.95678	3.4206	3.759e-10	2.66494	2.66494	BCC * 1 up vs Healthy * 0	1.96569	3.61294	58.3162	32.1723	0.0355112	10474.7	1
33	kegg_pathway_171	Bladder cancer	4.87812e-12	9.57147e-12	0.851828	1	0.873635	4.13579e-10	1.90357	1.90357	BCC * 0 up vs Healthy * 0	1.55759	2.3264	2.78598e-08	1.86383	1.86383	BCC * 1 up vs Healthy * 0	1.49784	2.31924	48.607	42.2932	0.0349024	7511.5	1
19	kegg_pathway_18	Pentose and glucuronate interconversions	2.12301e-06	2.80541e-06	0.852343	1	0.873635	3.84734e-05	2.03765	2.03765	BCC * 0 up vs Healthy * 0	1.454	2.85557	7.29663e-05	2.11098	2.11098	BCC * 1 up vs Healthy * 0	1.46136	3.04937	22.8236	32.8987	0.0346672	7030.88	1
9	kegg_pathway_323	Nitrogen metabolism	0.0232274	0.0242577	0.853397	1	0.873635	0.0553508	1.5742	1.5742	BCC * 0 up vs Healthy * 0	-1.01049	2.50411	0.0517898	1.65195	1.65195	BCC * 1 up vs Healthy * 0	-1.00392	2.73966	5.19485	41.4886	0.0341941	2965.69	1
7	kegg_pathway_19	Riboflavin metabolism	0.000198642	0.00022565	0.919345	1	0.935077	0.000758895	2.60212	2.60212	BCC * 0 up vs Healthy * 0	1.49686	4.52348	0.00274864	2.52156	2.52156	BCC * 1 up vs Healthy * 0	1.38025	4.60662	14.211	11.8464	0.0102715	2537.05	1
34	kegg_pathway_227	Olfactory transduction	0.00974946	0.0103488	0.920636	1	0.935077	0.0250078	1.30067	1.30067	BCC * 0 up vs Healthy * 0	1.0336	1.63676	0.0309581	1.31756	1.31756	BCC * 1 up vs Healthy * 0	1.02562	1.69259	6.69858	67.234	0.00993026	10469.1	1
25	kegg_pathway_87	Apoptosis - multiple species	5.54658e-12	1.08012e-11	0.947085	1	0.958184	1.06426e-09	2.20928	2.20928	BCC * 0 up vs Healthy * 0	1.71606	2.84425	1.42377e-08	2.23023	2.23023	BCC * 1 up vs Healthy * 0	1.69347	2.93712	48.6271	22.6896	0.00440687	6830.86	1
31	kegg_pathway_160	Ether lipid metabolism	2.40429e-09	3.82031e-09	0.959444	1	0.96691	9.50681e-08	1.87415	1.87415	BCC * 0 up vs Healthy * 0	1.48966	2.3579	1.23658e-06	1.86187	1.86187	BCC * 1 up vs Healthy * 0	1.44969	2.39125	36.1339	22.5753	0.00258694	8683.38	1
11	kegg_pathway_177	Glycosaminoglycan biosynthesis - heparan sulfate / heparin	9.56083e-06	1.16256e-05	0.973271	1	0.977044	8.75289e-05	2.14291	2.14291	BCC * 0 up vs Healthy * 0	1.46787	3.12838	0.00027521	2.15824	2.15824	BCC * 1 up vs Healthy * 0	1.42898	3.25966	20.0539	9.48986	0.00112387	2949.77	1
11	kegg_pathway_164	Selenocompound metabolism	0.00994278	0.0105109	0.980122	1	0.980122	0.0227447	1.51621	1.51621	BCC * 0 up vs Healthy * 0	1.06006	2.16863	0.0343437	1.52383	1.52383	BCC * 1 up vs Healthy * 0	1.03169	2.25072	6.70204	27.3933	0.000621479	2639.23	1
