# Supplementary material for: Gene–Environment Interaction: Small Deletions (DELs) and Transcriptomic Profiles in Non-Melanoma Skin Cancer (NMSC) and Potential Implications for Therapy
Source: Cells. 2025 Jan 10;14(2):95. doi: 10.3390/cells14020095 (PMC11764317; doi:10.3390/cells14020095)
Supplement: Supplementary file 1 [file cells-14-00095-s001.zip › Table S8_Geneset ANOVA_KEGG_BCC_interact_DEL_MSH6.csv]

# of genes	GO ID	GO Description	p-value(Tissue)	stepup(p-value(Tissue))	p-value(Tissue * MSH6_DEL)	bonferroni(p-value(Tissue * MSH6_DEL))	stepup(p-value(Tissue * MSH6_DEL))	p-value(BCC * 0 vs. Healthy * 0)	Ratio(BCC * 0 vs. Healthy * 0)	Fold-Change(BCC * 0 vs. Healthy * 0)	Fold-Change(BCC * 0 vs. Healthy * 0) (Description)	Fold Change(BCC * 0 vs. Healthy * 0) 95% lower limit	Fold Change(BCC * 0 vs. Healthy * 0) 95% upper limit	p-value(BCC * 1 vs. Healthy * 0)	Ratio(BCC * 1 vs. Healthy * 0)	Fold-Change(BCC * 1 vs. Healthy * 0)	Fold-Change(BCC * 1 vs. Healthy * 0) (Description)	Fold Change(BCC * 1 vs. Healthy * 0) 95% lower limit	Fold Change(BCC * 1 vs. Healthy * 0) 95% upper limit	F(Tissue)	F(Marker ID)	F(Tissue * MSH6_DEL)	SS(Error)	F(Error)
51	kegg_pathway_37	Protein digestion and absorption	2.07829e-22	1.21391e-21	7.50936e-06	0.00192991	0.00192991	9.39309e-30	2.73451	2.73451	BCC * 0 up vs Healthy * 0	2.30369	3.2459	2.39491e-08	1.74789	1.74789	BCC * 1 up vs Healthy * 0	1.43754	2.12523	97.0353	52.1712	20.1603	13557.5	1
48	kegg_pathway_262	Staphylococcus aureus infection	8.92456e-18	2.97872e-17	3.34117e-05	0.00858681	0.00323416	4.94829e-24	3.02314	3.02314	BCC * 0 up vs Healthy * 0	2.44616	3.7362	1.49329e-06	1.81176	1.81176	BCC * 1 up vs Healthy * 0	1.4231	2.30656	75.1568	61.9956	17.2931	18322.4	1
61	kegg_pathway_71	ECM-receptor interaction	7.6774e-26	9.39568e-25	3.77529e-05	0.0097025	0.00323416	2.4548e-32	2.53388	2.53388	BCC * 0 up vs Healthy * 0	2.17695	2.94934	1.80681e-10	1.75999	1.75999	BCC * 1 up vs Healthy * 0	1.48024	2.09263	112.985	42.0935	17.0424	15216.6	1
83	kegg_pathway_244	AGE-RAGE signaling pathway in diabetic complications	6.14853e-33	2.63362e-31	5.78266e-05	0.0148614	0.00371536	3.22484e-39	2.34853	2.34853	BCC * 0 up vs Healthy * 0	2.07018	2.6643	3.483e-14	1.74787	1.74787	BCC * 1 up vs Healthy * 0	1.51371	2.01825	145.978	40.9874	16.2134	19458.4	1
64	kegg_pathway_39	Natural killer cell mediated cytotoxicity	2.03833e-23	1.54074e-22	8.62244e-05	0.0221597	0.00392989	2.37116e-29	2.34391	2.34391	BCC * 0 up vs Healthy * 0	2.02409	2.71425	1.61815e-09	1.67594	1.67594	BCC * 1 up vs Healthy * 0	1.41781	1.98107	101.353	55.6487	15.465	15638.6	1
87	kegg_pathway_15	Cell adhesion molecules (CAMs)	5.12988e-35	4.3946e-33	9.17485e-05	0.0235794	0.00392989	6.34104e-41	2.70375	2.70375	BCC * 0 up vs Healthy * 0	2.34177	3.12167	1.89626e-15	1.94902	1.94902	BCC * 1 up vs Healthy * 0	1.65442	2.29609	155.747	47.7964	15.3344	27754.1	1
46	kegg_pathway_296	Basal cell carcinoma	4.34353e-23	2.86227e-22	0.000107438	0.0276116	0.00394453	8.65614e-29	2.94406	2.94406	BCC * 0 up vs Healthy * 0	2.44175	3.54969	1.77314e-09	1.93028	1.93028	BCC * 1 up vs Healthy * 0	1.55951	2.3892	100.543	33.1308	15.0652	13129.2	1
64	kegg_pathway_306	Hypertrophic cardiomyopathy (HCM)	4.53304e-17	1.38689e-16	0.000194865	0.0500803	0.00626003	2.52219e-22	2.08672	2.08672	BCC * 0 up vs Healthy * 0	1.80132	2.41733	1.17813e-06	1.5167	1.5167	BCC * 1 up vs Healthy * 0	1.28254	1.7936	71.501	77.3172	13.9194	15719	1
42	kegg_pathway_252	Complement and coagulation cascades	5.26884e-17	1.59305e-16	0.000271672	0.0698197	0.00775774	5.50487e-22	3.16744	3.16744	BCC * 0 up vs Healthy * 0	2.51307	3.99219	9.40235e-07	1.93886	1.93886	BCC * 1 up vs Healthy * 0	1.48921	2.52428	71.7082	23.3724	13.3114	16745.5	1
58	kegg_pathway_335	Arrhythmogenic right ventricular cardiomyopathy (ARVC)	1.14075e-15	3.22168e-15	0.00034076	0.0875753	0.00875754	1.60963e-20	2.10846	2.10846	BCC * 0 up vs Healthy * 0	1.80375	2.46465	3.81966e-06	1.52253	1.52253	BCC * 1 up vs Healthy * 0	1.27431	1.81911	65.0593	86.5238	12.8693	14539.1	1
74	kegg_pathway_282	Amoebiasis	6.962e-23	4.26008e-22	0.000521997	0.134153	0.0118739	1.29115e-27	2.15106	2.15106	BCC * 0 up vs Healthy * 0	1.87649	2.46581	7.59742e-10	1.63261	1.63261	BCC * 1 up vs Healthy * 0	1.39721	1.90767	98.5762	56.1146	12.0613	18121.4	1
49	kegg_pathway_174	Viral protein interaction with cytokine and cytokine receptor	1.27358e-15	3.55773e-15	0.000591571	0.152034	0.0118739	4.07801e-20	2.55005	2.55005	BCC * 0 up vs Healthy * 0	2.09254	3.10758	2.7494e-06	1.71695	1.71695	BCC * 1 up vs Healthy * 0	1.3704	2.15114	65.0003	52.7174	11.84	16646.2	1
55	kegg_pathway_292	Central carbon metabolism in cancer	5.27016e-22	2.76414e-21	0.000600624	0.15436	0.0118739	1.37462e-26	2.33771	2.33771	BCC * 0 up vs Healthy * 0	2.00395	2.72706	1.74931e-09	1.7184	1.7184	BCC * 1 up vs Healthy * 0	1.4416	2.04836	94.9516	34.8104	11.8075	12733	1
77	kegg_pathway_113	Melanogenesis	5.45466e-24	4.38078e-23	0.000650612	0.167207	0.0119434	1.46222e-28	2.16481	2.16481	BCC * 0 up vs Healthy * 0	1.89094	2.47833	1.70968e-10	1.65515	1.65515	BCC * 1 up vs Healthy * 0	1.41861	1.93113	103.72	40.7683	11.6486	19248.9	1
30	kegg_pathway_225	Malaria	4.32784e-11	8.82741e-11	0.000847332	0.217764	0.0140984	4.21509e-15	2.92689	2.92689	BCC * 0 up vs Healthy * 0	2.24543	3.81517	0.000298454	1.74837	1.74837	BCC * 1 up vs Healthy * 0	1.29238	2.36524	44.2562	35.4418	11.1898	11195.5	1
16	kegg_pathway_267	Renin-angiotensin system	1.78603e-08	2.83339e-08	0.000923934	0.237451	0.0140984	3.80596e-12	3.3637	3.3637	BCC * 0 up vs Healthy * 0	2.4024	4.70966	0.00411997	1.75532	1.75532	BCC * 1 up vs Healthy * 0	1.1959	2.57642	32.5212	33.964	11.0752	5119.08	1
66	kegg_pathway_188	Adherens junction	5.42318e-23	3.39941e-22	0.000932576	0.239672	0.0140984	2.75936e-27	1.92889	1.92889	BCC * 0 up vs Healthy * 0	1.71462	2.16993	3.91224e-10	1.53733	1.53733	BCC * 1 up vs Healthy * 0	1.34419	1.75823	99.2835	67.0399	10.9811	10716.4	1
63	kegg_pathway_12	p53 signaling pathway	1.10061e-28	2.82858e-27	0.00101505	0.260868	0.0144927	8.88113e-33	2.59554	2.59554	BCC * 0 up vs Healthy * 0	2.22357	3.02973	3.42708e-13	1.9307	1.9307	BCC * 1 up vs Healthy * 0	1.61853	2.30308	126.495	35.6692	10.8246	16847.5	1
65	kegg_pathway_150	Glycerophospholipid metabolism	3.80085e-15	1.01752e-14	0.00117781	0.302697	0.0159314	3.09547e-19	1.99551	1.99551	BCC * 0 up vs Healthy * 0	1.71762	2.31836	3.07408e-06	1.50337	1.50337	BCC * 1 up vs Healthy * 0	1.2671	1.7837	62.535	22.5816	10.5476	16856.8	1
84	kegg_pathway_158	Prostate cancer	1.16563e-33	6.94217e-32	0.00149288	0.38367	0.0191835	2.73346e-37	2.09895	2.09895	BCC * 0 up vs Healthy * 0	1.87549	2.34905	5.15057e-16	1.70464	1.70464	BCC * 1 up vs Healthy * 0	1.49931	1.9381	149.386	45.2954	10.1037	15870.3	1
64	kegg_pathway_309	Glioma	2.36372e-23	1.68743e-22	0.00212019	0.544889	0.0258458	5.15039e-27	2.13886	2.13886	BCC * 0 up vs Healthy * 0	1.86507	2.45283	1.16567e-10	1.67413	1.67413	BCC * 1 up vs Healthy * 0	1.43207	1.9571	101.048	41.8724	9.46129	13633.7	1
55	kegg_pathway_154	Melanoma	3.34618e-23	2.26307e-22	0.00221248	0.568607	0.0258458	8.24643e-27	2.35364	2.35364	BCC * 0 up vs Healthy * 0	2.01654	2.74709	1.27714e-10	1.78714	1.78714	BCC * 1 up vs Healthy * 0	1.49835	2.13158	100.647	45.0747	9.38591	12820.4	1
24	kegg_pathway_110	Intestinal immune network for IgA production	2.90595e-08	4.4191e-08	0.002841	0.730137	0.031745	2.00325e-11	2.6027	2.6027	BCC * 0 up vs Healthy * 0	1.97367	3.43221	0.00316146	1.60901	1.60901	BCC * 1 up vs Healthy * 0	1.17372	2.20571	31.2726	48.48	8.95196	7799.58	1
43	kegg_pathway_238	Viral myocarditis	4.47151e-22	2.49822e-21	0.00337137	0.866442	0.0361017	2.40657e-25	2.58343	2.58343	BCC * 0 up vs Healthy * 0	2.16613	3.08112	3.07277e-10	1.91258	1.91258	BCC * 1 up vs Healthy * 0	1.56453	2.33807	95.8541	72.5887	8.61819	10173.3	1
41	kegg_pathway_192	Hedgehog signaling pathway	2.43047e-24	2.1539e-23	0.00410055	1	0.0421537	2.29387e-27	2.68569	2.68569	BCC * 0 up vs Healthy * 0	2.25304	3.20142	1.44249e-11	2.00258	2.00258	BCC * 1 up vs Healthy * 0	1.63912	2.44665	106.935	28.0578	8.26145	9193.64	1
77	kegg_pathway_294	T cell receptor signaling pathway	2.12706e-25	2.4848e-24	0.00441503	1	0.0436306	2.01816e-28	2.13159	2.13159	BCC * 0 up vs Healthy * 0	1.86632	2.43456	4.59012e-12	1.71034	1.71034	BCC * 1 up vs Healthy * 0	1.46986	1.99018	110.367	43.3019	8.11642	18584.4	1
70	kegg_pathway_124	Chronic myeloid leukemia	3.92622e-27	6.72693e-26	0.00459361	1	0.0436306	4.91822e-30	2.15243	2.15243	BCC * 0 up vs Healthy * 0	1.88906	2.45251	4.8055e-13	1.73555	1.73555	BCC * 1 up vs Healthy * 0	1.49558	2.01403	118.794	25.6887	8.04553	14811.1	1
70	kegg_pathway_22	PD-L1 expression and PD-1 checkpoint pathway in cancer	7.06049e-22	3.62909e-21	0.00475353	1	0.0436306	5.95055e-25	2.06614	2.06614	BCC * 0 up vs Healthy * 0	1.80226	2.36865	3.26605e-10	1.65067	1.65067	BCC * 1 up vs Healthy * 0	1.41254	1.92895	93.9272	47.2679	7.98338	16233.2	1
79	kegg_pathway_25	Leukocyte transendothelial migration	2.5198e-25	2.69829e-24	0.00553756	1	0.0459751	3.69809e-28	2.11796	2.11796	BCC * 0 up vs Healthy * 0	1.85518	2.41796	3.9305e-12	1.71022	1.71022	BCC * 1 up vs Healthy * 0	1.47047	1.98906	109.971	69.0871	7.70529	19436.7	1
86	kegg_pathway_105	JAK-STAT signaling pathway	5.06991e-26	6.51483e-25	0.00564571	1	0.0459751	8.12465e-29	2.05632	2.05632	BCC * 0 up vs Healthy * 0	1.8133	2.33192	1.64448e-12	1.67928	1.67928	BCC * 1 up vs Healthy * 0	1.45494	1.93822	113.099	47.5823	7.66947	20765.6	1
12	kegg_pathway_177	Glycosaminoglycan biosynthesis - heparan sulfate / heparin	3.58311e-05	4.4702e-05	0.00567766	1	0.0459751	1.20241e-07	2.65641	2.65641	BCC * 0 up vs Healthy * 0	1.85833	3.79724	0.0537004	1.49328	1.49328	BCC * 1 up vs Healthy * 0	-1.00643	2.24421	17.3995	34.8007	7.71781	3237.66	1
30	kegg_pathway_125	Cholesterol metabolism	7.03845e-11	1.39145e-10	0.00572452	1	0.0459751	8.28476e-14	2.41711	2.41711	BCC * 0 up vs Healthy * 0	1.92191	3.03991	0.000121122	1.6716	1.6716	BCC * 1 up vs Healthy * 0	1.2871	2.17096	43.2704	30.9698	7.66195	8376.13	1
79	kegg_pathway_233	Choline metabolism in cancer	2.69177e-18	9.47651e-18	0.00592268	1	0.0461252	2.68609e-21	1.83211	1.83211	BCC * 0 up vs Healthy * 0	1.61776	2.07485	2.141e-08	1.50112	1.50112	BCC * 1 up vs Healthy * 0	1.30258	1.72992	77.0172	30.6583	7.58372	17147.2	1
68	kegg_pathway_182	Dilated cardiomyopathy (DCM)	1.20273e-17	3.86377e-17	0.00622313	1	0.0470396	1.30902e-20	2.04907	2.04907	BCC * 0 up vs Healthy * 0	1.76375	2.38055	4.38268e-08	1.61393	1.61393	BCC * 1 up vs Healthy * 0	1.3603	1.91484	74.1304	69.3803	7.49594	18446.9	1
50	kegg_pathway_170	Antigen processing and presentation	3.2137e-26	4.34696e-25	0.00644425	1	0.0473192	8.1521e-29	2.55141	2.55141	BCC * 0 up vs Healthy * 0	2.16895	3.00131	8.84521e-13	1.97222	1.97222	BCC * 1 up vs Healthy * 0	1.63885	2.3734	115.37	72.1382	7.43697	11692.6	1
51	kegg_pathway_73	Biosynthesis of amino acids	1.06825e-18	3.92202e-18	0.00685331	1	0.048925	1.54643e-21	2.41616	2.41616	BCC * 0 up vs Healthy * 0	2.01913	2.89125	1.04732e-08	1.82157	1.82157	BCC * 1 up vs Healthy * 0	1.48442	2.2353	79.4198	36.6761	7.32558	14863.8	1
65	kegg_pathway_314	Serotonergic synapse	2.54706e-08	3.94335e-08	0.00730739	1	0.0501355	4.78477e-11	1.72058	1.72058	BCC * 0 up vs Healthy * 0	1.46456	2.02134	0.00190138	1.338	1.338	BCC * 1 up vs Healthy * 0	1.11348	1.6078	31.2125	40.231	7.2069	19455.5	1
33	kegg_pathway_288	Amino sugar and nucleotide sugar metabolism	1.32152e-16	3.94919e-16	0.00752349	1	0.0501355	2.29075e-19	2.75213	2.75213	BCC * 0 up vs Healthy * 0	2.21446	3.42034	1.10955e-07	1.96247	1.96247	BCC * 1 up vs Healthy * 0	1.53168	2.51441	70.2083	22.6213	7.16511	9114.17	1
95	kegg_pathway_103	Alcoholism	4.63835e-27	7.45035e-26	0.0076081	1	0.0501355	1.51587e-29	2.09238	2.09238	BCC * 0 up vs Healthy * 0	1.84249	2.37616	3.19114e-13	1.71736	1.71736	BCC * 1 up vs Healthy * 0	1.48554	1.98536	117.811	54.1142	7.13091	25914.9	1
63	kegg_pathway_201	IL-17 signaling pathway	4.77991e-25	4.54976e-24	0.00898539	1	0.0577311	1.93592e-27	2.41157	2.41157	BCC * 0 up vs Healthy * 0	2.06072	2.82216	2.93745e-12	1.89886	1.89886	BCC * 1 up vs Healthy * 0	1.58723	2.27168	109.123	79.3464	6.83609	17406	1
39	kegg_pathway_44	Fanconi anemia pathway	1.5377e-08	2.46994e-08	0.0100094	1	0.0627421	4.42503e-11	1.97397	1.97397	BCC * 0 up vs Healthy * 0	1.61449	2.4135	0.00121624	1.46041	1.46041	BCC * 1 up vs Healthy * 0	1.16126	1.83663	32.3381	23.1645	6.6491	10893.8	1
99	kegg_pathway_130	Signaling pathways regulating pluripotency of stem cells	3.51784e-37	9.04085e-35	0.0104681	1	0.0640548	1.04602e-38	2.12618	2.12618	BCC * 0 up vs Healthy * 0	1.90001	2.37926	4.36346e-19	1.79825	1.79825	BCC * 1 up vs Healthy * 0	1.58183	2.04427	165.634	40.5849	6.55955	22007.1	1
99	kegg_pathway_184	Sphingolipid signaling pathway	2.20119e-23	1.61631e-22	0.0107666	1	0.064349	9.76964e-26	1.86638	1.86638	BCC * 0 up vs Healthy * 0	1.66223	2.09562	2.20276e-11	1.57163	1.57163	BCC * 1 up vs Healthy * 0	1.37717	1.79355	100.509	36.5326	6.50946	23349.7	1
55	kegg_pathway_51	Systemic lupus erythematosus	4.48648e-23	2.88257e-22	0.0118259	1	0.0690741	2.64029e-25	2.71019	2.71019	BCC * 0 up vs Healthy * 0	2.25057	3.26368	2.48336e-11	2.06434	2.06434	BCC * 1 up vs Healthy * 0	1.67017	2.55153	100.041	49.7964	6.34711	18529	1
76	kegg_pathway_265	NF-kappa B signaling pathway	2.46581e-25	2.69829e-24	0.0124734	1	0.0704926	1.97161e-27	2.25188	2.25188	BCC * 0 up vs Healthy * 0	1.94737	2.604	1.44795e-12	1.82314	1.82314	BCC * 1 up vs Healthy * 0	1.54482	2.1516	110.089	45.6125	6.24957	21636.2	1
48	kegg_pathway_60	Lysine degradation	1.9492e-12	4.31848e-12	0.0126173	1	0.0704926	6.40859e-15	1.78876	1.78876	BCC * 0 up vs Healthy * 0	1.54709	2.06819	1.16887e-05	1.44895	1.44895	BCC * 1 up vs Healthy * 0	1.22795	1.70973	50.1766	64.452	6.23343	8607.07	1
64	kegg_pathway_299	Renal cell carcinoma	1.05971e-17	3.4474e-17	0.0129661	1	0.0708996	4.33238e-20	1.84923	1.84923	BCC * 0 up vs Healthy * 0	1.62338	2.1065	1.98869e-08	1.53181	1.53181	BCC * 1 up vs Healthy * 0	1.3204	1.77707	74.4494	19.8128	6.18219	12330	1
25	kegg_pathway_279	Nicotinate and nicotinamide metabolism	2.27555e-09	3.89878e-09	0.0139714	1	0.0740663	1.03081e-11	2.55092	2.55092	BCC * 0 up vs Healthy * 0	1.9531	3.33171	0.000369043	1.74092	1.74092	BCC * 1 up vs Healthy * 0	1.28396	2.36052	36.3713	30.1881	6.06261	7886.08	1
63	kegg_pathway_217	Cardiac muscle contraction	2.55894e-14	6.44752e-14	0.0141216	1	0.0740663	1.0116e-16	1.93659	1.93659	BCC * 0 up vs Healthy * 0	1.65848	2.26133	1.14613e-06	1.55202	1.55202	BCC * 1 up vs Healthy * 0	1.30057	1.85209	58.7164	104.959	6.03108	16922.5	1
21	kegg_pathway_58	Graft-versus-host disease	5.67106e-10	1.05613e-09	0.0152896	1	0.0785885	2.96603e-12	2.7148	2.7148	BCC * 0 up vs Healthy * 0	2.05836	3.58057	0.000167256	1.83661	1.83661	BCC * 1 up vs Healthy * 0	1.33953	2.51816	39.3275	82.8911	5.90643	5974.19	1
97	kegg_pathway_157	Oocyte meiosis	1.608e-28	3.75688e-27	0.0160651	1	0.0802465	3.3715e-30	2.07524	2.07524	BCC * 0 up vs Healthy * 0	1.83264	2.34995	1.84629e-14	1.7436	1.7436	BCC * 1 up vs Healthy * 0	1.51317	2.00911	124.647	41.5169	5.80069	25813.7	1
88	kegg_pathway_114	Vascular smooth muscle contraction	3.28754e-18	1.12653e-17	0.0163576	1	0.0802465	2.06855e-20	1.83437	1.83437	BCC * 0 up vs Healthy * 0	1.61446	2.08425	8.71926e-09	1.53468	1.53468	BCC * 1 up vs Healthy * 0	1.32673	1.77523	76.5198	55.5749	5.76943	22416.3	1
33	kegg_pathway_171	Bladder cancer	5.33831e-11	1.07183e-10	0.0165489	1	0.0802465	2.82816e-13	2.09684	2.09684	BCC * 0 up vs Healthy * 0	1.72205	2.55319	4.97516e-05	1.59329	1.59329	BCC * 1 up vs Healthy * 0	1.27288	1.99435	43.7587	42.4723	5.75796	7479.82	1
59	kegg_pathway_121	Non-small cell lung cancer	4.08656e-17	1.26536e-16	0.0172223	1	0.0819653	2.7409e-19	1.9537	1.9537	BCC * 0 up vs Healthy * 0	1.68993	2.25863	3.02515e-08	1.59794	1.59794	BCC * 1 up vs Healthy * 0	1.35439	1.88529	71.7949	30.8559	5.68142	12989.2	1
74	kegg_pathway_272	Fc gamma R-mediated phagocytosis	1.66921e-18	6.04207e-18	0.0176331	1	0.0823947	1.27525e-20	1.90641	1.90641	BCC * 0 up vs Healthy * 0	1.66582	2.18174	5.42419e-09	1.58241	1.58241	BCC * 1 up vs Healthy * 0	1.35681	1.84552	78.0475	35.1016	5.6384	17684.7	1
59	kegg_pathway_191	Platinum drug resistance	5.98462e-20	2.48072e-19	0.018339	1	0.084163	5.93414e-22	2.08267	2.08267	BCC * 0 up vs Healthy * 0	1.79628	2.41473	8.03569e-10	1.7	1.7	BCC * 1 up vs Healthy * 0	1.43613	2.01234	85.1052	30.2196	5.57103	13514	1
53	kegg_pathway_83	Endometrial cancer	1.78279e-15	4.87423e-15	0.0188863	1	0.0851538	1.27524e-17	1.92932	1.92932	BCC * 0 up vs Healthy * 0	1.66138	2.24048	2.06577e-07	1.5729	1.5729	BCC * 1 up vs Healthy * 0	1.32637	1.86526	64.238	31.1403	5.52029	11137.5	1
61	kegg_pathway_251	Bacterial invasion of epithelial cells	4.90733e-24	4.06833e-23	0.0205514	1	0.0900536	1.02504e-25	1.95949	1.95949	BCC * 0 up vs Healthy * 0	1.73023	2.21912	3.75933e-12	1.657	1.657	BCC * 1 up vs Healthy * 0	1.43784	1.90957	104.386	44.8965	5.37128	10219.8	1
50	kegg_pathway_286	Leishmaniasis	1.53674e-20	6.69391e-20	0.0206738	1	0.0900536	2.15028e-22	2.56671	2.56671	BCC * 0 up vs Healthy * 0	2.12748	3.09663	3.14491e-10	1.99359	1.99359	BCC * 1 up vs Healthy * 0	1.60953	2.4693	88.1785	36.2298	5.3624	15617.2	1
36	kegg_pathway_148	Inflammatory bowel disease (IBD)	3.75986e-12	8.10107e-12	0.0223274	1	0.0941243	3.20339e-14	2.23587	2.23587	BCC * 0 up vs Healthy * 0	1.81982	2.74703	9.83225e-06	1.70048	1.70048	BCC * 1 up vs Healthy * 0	1.34469	2.15042	49.061	60.2996	5.23112	9734.29	1
53	kegg_pathway_88	Hematopoietic cell lineage	8.57783e-22	4.32255e-21	0.0223408	1	0.0941243	1.63044e-23	2.53204	2.53204	BCC * 0 up vs Healthy * 0	2.11452	3.03199	5.82616e-11	1.99274	1.99274	BCC * 1 up vs Healthy * 0	1.62264	2.44725	94.0207	50.3426	5.22653	16176.4	1
8	kegg_pathway_119	Ubiquinone and other terpenoid-quinone biosynthesis	0.00844817	0.00893489	0.0227691	1	0.0943816	0.000242504	2.2351	2.2351	BCC * 0 up vs Healthy * 0	1.45928	3.4234	0.334371	1.26984	1.26984	BCC * 1 up vs Healthy * 0	-1.28046	2.06473	7.02108	6.35301	5.23558	2039.6	1
78	kegg_pathway_153	Th17 cell differentiation	7.02837e-28	1.50524e-26	0.0234431	1	0.0952632	3.39458e-29	2.16955	2.16955	BCC * 0 up vs Healthy * 0	1.89737	2.48078	2.29483e-14	1.81808	1.81808	BCC * 1 up vs Healthy * 0	1.56039	2.11833	122.084	58.5692	5.1403	19402.9	1
10	kegg_pathway_246	Non-homologous end-joining	0.000147904	0.000175979	0.0238403	1	0.0952632	2.53984e-06	2.36099	2.36099	BCC * 0 up vs Healthy * 0	1.65735	3.36336	0.055869	1.48224	1.48224	BCC * 1 up vs Healthy * 0	-1.00996	2.21892	14.674	46.1914	5.14464	2201.34	1
30	kegg_pathway_160	Ether lipid metabolism	1.77282e-08	2.82991e-08	0.0243213	1	0.0952632	1.7549e-10	2.11462	2.11462	BCC * 0 up vs Healthy * 0	1.68303	2.6569	0.000721295	1.5679	1.5679	BCC * 1 up vs Healthy * 0	1.20859	2.03403	32.1554	16.6726	5.08413	8305.18	1
27	kegg_pathway_129	Prion diseases	5.64822e-13	1.28459e-12	0.0247591	1	0.0952632	6.27834e-15	2.83924	2.83924	BCC * 0 up vs Healthy * 0	2.19161	3.67825	3.10182e-06	2.02446	2.02446	BCC * 1 up vs Healthy * 0	1.50698	2.71962	53.2314	38.8008	5.05447	8649.33	1
77	kegg_pathway_90	Small cell lung cancer	2.3845e-27	4.37726e-26	0.0248352	1	0.0952632	1.21571e-28	2.09346	2.09346	BCC * 0 up vs Healthy * 0	1.83975	2.38217	4.20273e-14	1.76855	1.76855	BCC * 1 up vs Healthy * 0	1.52632	2.04922	119.598	26.5828	5.04016	17561.4	1
24	kegg_pathway_325	Type I diabetes mellitus	1.8506e-13	4.44491e-13	0.0264514	1	0.0990443	2.44447e-15	2.79886	2.79886	BCC * 0 up vs Healthy * 0	2.17757	3.59742	1.54927e-06	2.02392	2.02392	BCC * 1 up vs Healthy * 0	1.52021	2.69453	55.7076	82.6398	4.94117	6420.3	1
95	kegg_pathway_260	Relaxin signaling pathway	2.5152e-29	7.18229e-28	0.0265917	1	0.0990443	2.04004e-30	2.01495	2.01495	BCC * 0 up vs Healthy * 0	1.78921	2.26916	3.05247e-15	1.7286	1.7286	BCC * 1 up vs Healthy * 0	1.5096	1.97938	128.49	41.2153	4.92087	22616.6	1
17	kegg_pathway_266	Galactose metabolism	1.33196e-09	2.34461e-09	0.0270659	1	0.0993705	1.67073e-11	2.94458	2.94458	BCC * 0 up vs Healthy * 0	2.16029	4.01362	0.000164295	1.97689	1.97689	BCC * 1 up vs Healthy * 0	1.38872	2.81416	37.7836	14.5468	4.90736	4895.72	1
42	kegg_pathway_29	Notch signaling pathway	5.95323e-15	1.5773e-14	0.0301835	1	0.109256	9.97672e-17	1.96583	1.96583	BCC * 0 up vs Healthy * 0	1.67851	2.30232	2.36125e-07	1.61066	1.61066	BCC * 1 up vs Healthy * 0	1.34513	1.92861	62.0269	40.5776	4.7066	7806.36	1
32	kegg_pathway_302	Various types of N-glycan biosynthesis	5.29071e-16	1.52777e-15	0.032156	1	0.114779	1.16692e-17	2.55313	2.55313	BCC * 0 up vs Healthy * 0	2.06565	3.15565	5.47315e-08	1.96053	1.96053	BCC * 1 up vs Healthy * 0	1.53978	2.49625	67.3859	24.188	4.59997	8141.75	1
16	kegg_pathway_156	Other types of O-glycan biosynthesis	0.000191176	0.000223328	0.0330057	1	0.116198	4.50068e-06	2.03084	2.03084	BCC * 0 up vs Healthy * 0	1.50338	2.74336	0.0552294	1.39845	1.39845	BCC * 1 up vs Healthy * 0	-1.00755	1.97043	14.0758	28.8566	4.56482	4086.89	1
78	kegg_pathway_211	Colorectal cancer	2.22206e-26	3.35923e-25	0.0341844	1	0.118721	2.08424e-27	2.01028	2.01028	BCC * 0 up vs Healthy * 0	1.77395	2.27808	9.35784e-14	1.7232	1.7232	BCC * 1 up vs Healthy * 0	1.4942	1.9873	114.979	30.3821	4.48931	16887.6	1
29	kegg_pathway_108	DNA replication	2.48491e-08	3.87043e-08	0.0381801	1	0.13083	4.72336e-10	2.14323	2.14323	BCC * 0 up vs Healthy * 0	1.68907	2.7195	0.000617021	1.60821	1.60821	BCC * 1 up vs Healthy * 0	1.22582	2.10989	31.4968	15.5456	4.30658	8444.07	1
88	kegg_pathway_82	HIF-1 signaling pathway	1.18736e-27	2.34732e-26	0.0400351	1	0.135382	2.03701e-28	1.97061	1.97061	BCC * 0 up vs Healthy * 0	1.74907	2.22022	1.42195e-14	1.70895	1.70895	BCC * 1 up vs Healthy * 0	1.49168	1.95787	120.745	37.3085	4.21945	19550.7	1
69	kegg_pathway_95	EGFR tyrosine kinase inhibitor resistance	1.11511e-13	2.7556e-13	0.0425251	1	0.141934	2.9839e-15	1.69602	1.69602	BCC * 0 up vs Healthy * 0	1.48848	1.93249	8.65286e-07	1.45392	1.45392	BCC * 1 up vs Healthy * 0	1.25287	1.68723	55.7043	40.1452	4.11791	14393	1
30	kegg_pathway_215	Cocaine addiction	1.27969e-08	2.09479e-08	0.0450891	1	0.147038	3.10405e-10	2.13616	2.13616	BCC * 0 up vs Healthy * 0	1.68937	2.70112	0.000385248	1.62493	1.62493	BCC * 1 up vs Healthy * 0	1.24348	2.12339	32.8056	44.6071	4.02352	8775.45	1
24	kegg_pathway_76	Primary immunodeficiency	5.15795e-11	1.04377e-10	0.0454998	1	0.147038	1.43932e-12	2.87339	2.87339	BCC * 0 up vs Healthy * 0	2.15276	3.83526	1.97259e-05	2.05348	2.05348	BCC * 1 up vs Healthy * 0	1.47745	2.85409	44.0998	39.6618	4.01022	8496.14	1
69	kegg_pathway_31	TGF-beta signaling pathway	2.26059e-35	2.90486e-33	0.0465253	1	0.147038	2.82771e-35	2.46991	2.46991	BCC * 0 up vs Healthy * 0	2.14488	2.8442	3.13232e-19	2.09759	2.09759	BCC * 1 up vs Healthy * 0	1.78588	2.4637	158.351	38.1644	3.96595	16818.8	1
56	kegg_pathway_240	Rheumatoid arthritis	2.56523e-22	1.46503e-21	0.0466335	1	0.147038	2.68841e-23	2.48166	2.48166	BCC * 0 up vs Healthy * 0	2.07845	2.96308	1.11184e-11	2.02124	2.02124	BCC * 1 up vs Healthy * 0	1.65128	2.47407	96.4008	50.2414	3.96284	17486.3	1
79	kegg_pathway_248	Endocrine resistance	2.6238e-18	9.36551e-18	0.0471491	1	0.147038	1.4609e-19	1.82965	1.82965	BCC * 0 up vs Healthy * 0	1.60648	2.08383	2.18262e-09	1.57447	1.57447	BCC * 1 up vs Healthy * 0	1.35744	1.82619	77.0689	38.2272	3.94307	18742.2	1
67	kegg_pathway_109	Toll-like receptor signaling pathway	2.65039e-21	1.23845e-20	0.0474868	1	0.147038	2.39363e-22	2.15433	2.15433	BCC * 0 up vs Healthy * 0	1.84791	2.51155	4.30358e-11	1.80505	1.80505	BCC * 1 up vs Healthy * 0	1.51537	2.1501	91.2899	55.9442	3.93158	18748.2	1
85	kegg_pathway_310	Toxoplasmosis	2.46651e-29	7.18229e-28	0.0498814	1	0.150214	1.04492e-29	2.07161	2.07161	BCC * 0 up vs Healthy * 0	1.82822	2.34739	1.04379e-15	1.79634	1.79634	BCC * 1 up vs Healthy * 0	1.55777	2.07146	128.779	36.4874	3.84812	20030.6	1
42	kegg_pathway_295	Legionellosis	4.51299e-14	1.12606e-13	0.0501712	1	0.150214	1.80754e-15	2.089	2.089	BCC * 0 up vs Healthy * 0	1.74494	2.50089	4.14528e-07	1.70173	1.70173	BCC * 1 up vs Healthy * 0	1.38605	2.08932	57.9011	77.339	3.84113	10127	1
35	kegg_pathway_123	Ferroptosis	2.8923e-08	4.4191e-08	0.0502662	1	0.150214	8.12861e-10	1.88758	1.88758	BCC * 0 up vs Healthy * 0	1.54308	2.309	0.000546873	1.5005	1.5005	BCC * 1 up vs Healthy * 0	1.19248	1.88809	31.1223	30.205	3.83903	8813.51	1
45	kegg_pathway_214	VEGF signaling pathway	2.88109e-13	6.73128e-13	0.0594818	1	0.175711	1.45532e-14	1.98394	1.98394	BCC * 0 up vs Healthy * 0	1.66832	2.35927	9.64255e-07	1.64071	1.64071	BCC * 1 up vs Healthy * 0	1.34659	1.99908	54.0804	31.5553	3.55617	10778.2	1
96	kegg_pathway_65	Platelet activation	9.5892e-18	3.15952e-17	0.0611471	1	0.178577	8.59152e-19	1.7089	1.7089	BCC * 0 up vs Healthy * 0	1.51857	1.92309	3.28736e-09	1.50265	1.50265	BCC * 1 up vs Healthy * 0	1.31337	1.71921	74.2975	46.2906	3.508	22811.4	1
23	kegg_pathway_196	Protein export	1.4343e-10	2.79254e-10	0.06287	1	0.180593	6.74351e-12	2.32255	2.32255	BCC * 0 up vs Healthy * 0	1.83084	2.94631	2.51331e-05	1.79548	1.79548	BCC * 1 up vs Healthy * 0	1.36894	2.35493	42.0506	23.9247	3.46822	5295.28	1
58	kegg_pathway_96	Salmonella infection	6.37826e-19	2.41061e-18	0.0633431	1	0.180593	7.75709e-20	1.93989	1.93989	BCC * 0 up vs Healthy * 0	1.68432	2.23425	6.2596e-10	1.66537	1.66537	BCC * 1 up vs Healthy * 0	1.4176	1.95643	80.2909	86.3882	3.45084	11909.4	1
96	kegg_pathway_94	Yersinia infection	1.12728e-24	1.03468e-23	0.0639453	1	0.180593	3.6867e-25	1.8151	1.8151	BCC * 0 up vs Healthy * 0	1.62275	2.03025	3.51395e-13	1.6087	1.6087	BCC * 1 up vs Healthy * 0	1.41581	1.82786	106.591	53.5668	3.43392	20528.1	1
27	kegg_pathway_243	Alanine, aspartate and glutamate metabolism	3.03774e-08	4.59235e-08	0.0702222	1	0.196164	1.45865e-09	2.11536	2.11536	BCC * 0 up vs Healthy * 0	1.66239	2.69176	0.000419233	1.64127	1.64127	BCC * 1 up vs Healthy * 0	1.24698	2.16023	31.1275	43.3862	3.28417	7492.62	1
53	kegg_pathway_183	Pertussis	9.65317e-22	4.68088e-21	0.0750061	1	0.207275	2.90073e-22	2.46619	2.46619	BCC * 0 up vs Healthy * 0	2.05906	2.95381	1.14629e-11	2.04585	2.04585	BCC * 1 up vs Healthy * 0	1.66546	2.51314	93.7768	59.2043	3.17297	16217.5	1
56	kegg_pathway_26	Acute myeloid leukemia	1.06758e-19	4.28701e-19	0.0761633	1	0.207349	2.28404e-20	2.03891	2.03891	BCC * 0 up vs Healthy * 0	1.75554	2.36803	1.71515e-10	1.74727	1.74727	BCC * 1 up vs Healthy * 0	1.4732	2.07232	83.999	27.0435	3.14777	12455.5	1
21	kegg_pathway_5	Autoimmune thyroid disease	4.60881e-09	7.79252e-09	0.0766464	1	0.207349	2.73294e-10	2.54863	2.54863	BCC * 0 up vs Healthy * 0	1.912	3.39723	0.000136938	1.89573	1.89573	BCC * 1 up vs Healthy * 0	1.36604	2.63082	35.0647	66.4594	3.14217	6440.47	1
55	kegg_pathway_258	GABAergic synapse	9.58169e-05	0.00011507	0.077628	1	0.207817	5.49096e-06	1.51862	1.51862	BCC * 0 up vs Healthy * 0	1.26867	1.81782	0.025813	1.26265	1.26265	BCC * 1 up vs Healthy * 0	1.02858	1.55	15.2723	40.318	3.11672	17351.4	1
31	kegg_pathway_175	Type II diabetes mellitus	1.00263e-09	1.80193e-09	0.07901	1	0.209336	6.30382e-11	2.14953	2.14953	BCC * 0 up vs Healthy * 0	1.71179	2.6992	6.04398e-05	1.70338	1.70338	BCC * 1 up vs Healthy * 0	1.31388	2.20834	37.8891	32.636	3.09012	8824.52	1
77	kegg_pathway_122	mRNA surveillance pathway	1.15252e-19	4.55691e-19	0.0814588	1	0.213622	2.79931e-20	1.67196	1.67196	BCC * 0 up vs Healthy * 0	1.50007	1.86355	1.72977e-10	1.49788	1.49788	BCC * 1 up vs Healthy * 0	1.3236	1.6951	83.4254	52.8955	3.03749	12383.7	1
53	kegg_pathway_205	Longevity regulating pathway - multiple species	9.19525e-22	4.54458e-21	0.0826526	1	0.214563	3.53774e-22	2.16292	2.16292	BCC * 0 up vs Healthy * 0	1.85323	2.52435	9.55728e-12	1.85051	1.85051	BCC * 1 up vs Healthy * 0	1.55158	2.20703	93.8772	36.3514	3.01474	11896.1	1
77	kegg_pathway_226	Cholinergic synapse	3.7826e-12	8.10107e-12	0.0850662	1	0.21862	3.25099e-13	1.69603	1.69603	BCC * 0 up vs Healthy * 0	1.4721	1.95404	2.80667e-06	1.47174	1.47174	BCC * 1 up vs Healthy * 0	1.25231	1.72962	48.6124	41.6408	2.96721	21099.1	1
52	kegg_pathway_204	Fc epsilon RI signaling pathway	1.67991e-14	4.27463e-14	0.0859609	1	0.218732	2.05516e-15	1.93124	1.93124	BCC * 0 up vs Healthy * 0	1.64343	2.26946	1.29984e-07	1.64375	1.64375	BCC * 1 up vs Healthy * 0	1.36749	1.97581	59.7107	34.8328	2.95117	12488.9	1
20	kegg_pathway_224	Starch and sucrose metabolism	3.84293e-06	5.22557e-06	0.0873312	1	0.22004	2.51092e-07	2.05553	2.05553	BCC * 0 up vs Healthy * 0	1.5661	2.69792	0.00448724	1.56854	1.56854	BCC * 1 up vs Healthy * 0	1.15036	2.13872	21.6358	37.9025	2.92991	5228.87	1
82	kegg_pathway_255	C-type lectin receptor signaling pathway	2.59316e-23	1.8012e-22	0.0902141	1	0.225097	1.63041e-23	1.94563	1.94563	BCC * 0 up vs Healthy * 0	1.70912	2.21487	1.17051e-12	1.71233	1.71233	BCC * 1 up vs Healthy * 0	1.47709	1.98502	100.434	42.0353	2.8722	20046.9	1
13	kegg_pathway_210	Vitamin digestion and absorption	0.000184547	0.000217562	0.0920798	1	0.226502	1.41426e-05	2.46419	2.46419	BCC * 0 up vs Healthy * 0	1.64479	3.69181	0.0315187	1.65849	1.65849	BCC * 1 up vs Healthy * 0	1.04601	2.62958	14.1814	13.2223	2.84791	4867.51	1
71	kegg_pathway_283	RNA degradation	4.52033e-25	4.46818e-24	0.0929226	1	0.226502	4.4826e-25	1.94645	1.94645	BCC * 0 up vs Healthy * 0	1.71759	2.2058	1.00898e-13	1.72247	1.72247	BCC * 1 up vs Healthy * 0	1.49353	1.9865	108.98	51.2108	2.82486	13995.3	1
72	kegg_pathway_168	Progesterone-mediated oocyte maturation	3.67397e-20	1.54788e-19	0.0934805	1	0.226502	1.38042e-20	2.02385	2.02385	BCC * 0 up vs Healthy * 0	1.74629	2.34552	7.16335e-11	1.75257	1.75257	BCC * 1 up vs Healthy * 0	1.48126	2.07356	85.8276	32.6559	2.81521	20015.9	1
44	kegg_pathway_155	Pyrimidine metabolism	3.67354e-21	1.68589e-20	0.0943026	1	0.226502	1.79567e-21	2.73256	2.73256	BCC * 0 up vs Healthy * 0	2.22707	3.35279	1.62949e-11	2.23933	2.23933	BCC * 1 up vs Healthy * 0	1.77349	2.82752	91.4102	29.8243	2.8023	14360.7	1
14	kegg_pathway_70	Steroid biosynthesis	0.0677293	0.0688001	0.096189	1	0.228894	0.00922717	1.56865	1.56865	BCC * 0 up vs Healthy * 0	1.1182	2.20055	0.532309	1.13064	1.13064	BCC * 1 up vs Healthy * 0	-1.30103	1.66317	3.3499	34.1733	2.77676	3960.27	1
24	kegg_pathway_87	Apoptosis - multiple species	2.72448e-10	5.22531e-10	0.0970842	1	0.228905	2.66724e-11	2.35144	2.35144	BCC * 0 up vs Healthy * 0	1.83335	3.01595	2.32003e-05	1.84943	1.84943	BCC * 1 up vs Healthy * 0	1.39251	2.45628	40.704	23.4168	2.75807	6312.34	1
18	kegg_pathway_319	Allograft rejection	3.08444e-09	5.24968e-09	0.10068	1	0.233525	2.99179e-10	2.61683	2.61683	BCC * 0 up vs Healthy * 0	1.94701	3.51709	8.27726e-05	1.97333	1.97333	BCC * 1 up vs Healthy * 0	1.40862	2.76444	36.0066	69.4549	2.70152	5003.51	1
68	kegg_pathway_317	Gap junction	1.01624e-19	4.14562e-19	0.100861	1	0.233525	4.26797e-20	2.02733	2.02733	BCC * 0 up vs Healthy * 0	1.74532	2.35491	1.1303e-10	1.7573	1.7573	BCC * 1 up vs Healthy * 0	1.48142	2.08456	83.8284	47.1952	2.69366	18406.6	1
43	kegg_pathway_235	Cytosolic DNA-sensing pathway	9.4508e-12	1.99086e-11	0.101828	1	0.233658	1.14051e-12	1.97199	1.97199	BCC * 0 up vs Healthy * 0	1.63748	2.37483	3.61754e-06	1.65228	1.65228	BCC * 1 up vs Healthy * 0	1.33672	2.04234	47.0704	48.6618	2.67948	11325.4	1
57	kegg_pathway_229	Shigellosis	4.96039e-18	1.6774e-17	0.103124	1	0.23454	1.62665e-18	1.87349	1.87349	BCC * 0 up vs Healthy * 0	1.6303	2.15295	9.94977e-10	1.64212	1.64212	BCC * 1 up vs Healthy * 0	1.40139	1.92421	76.1272	51.1594	2.65863	11140.8	1
76	kegg_pathway_89	Glutamatergic synapse	0.00458865	0.00495497	0.106894	1	0.24098	0.000479019	1.30207	1.30207	BCC * 0 up vs Healthy * 0	1.1229	1.50983	0.146227	1.13328	1.13328	BCC * 1 up vs Healthy * 0	-1.04465	1.34166	8.04649	37.3347	2.60105	22464.8	1
47	kegg_pathway_98	Synaptic vesicle cycle	5.78677e-10	1.06993e-09	0.112294	1	0.250953	6.78132e-11	1.81174	1.81174	BCC * 0 up vs Healthy * 0	1.51692	2.16384	3.22263e-05	1.53764	1.53764	BCC * 1 up vs Healthy * 0	1.25578	1.88278	38.7876	32.2822	2.52394	12354.2	1
21	kegg_pathway_63	Pentose phosphate pathway	1.96285e-11	4.06817e-11	0.11474	1	0.25355	3.07746e-12	2.83963	2.83963	BCC * 0 up vs Healthy * 0	2.12588	3.79301	4.27472e-06	2.17747	2.17747	BCC * 1 up vs Healthy * 0	1.56533	3.02899	46.2349	42.1126	2.49275	6534.11	1
74	kegg_pathway_241	ErbB signaling pathway	2.12313e-11	4.36516e-11	0.115812	1	0.25355	3.07351e-12	1.60758	1.60758	BCC * 0 up vs Healthy * 0	1.4075	1.83612	5.09708e-06	1.42354	1.42354	BCC * 1 up vs Healthy * 0	1.22335	1.65649	45.1947	20.8154	2.47447	17168.6	1
25	kegg_pathway_305	Fructose and mannose metabolism	9.45324e-10	1.7109e-09	0.116416	1	0.25355	1.20805e-10	2.32721	2.32721	BCC * 0 up vs Healthy * 0	1.8038	3.0025	3.8478e-05	1.84422	1.84422	BCC * 1 up vs Healthy * 0	1.37929	2.46587	38.1468	34.3622	2.46907	7178.6	1
81	kegg_pathway_291	Glucagon signaling pathway	4.20415e-24	3.60155e-23	0.11886	1	0.256697	6.69225e-24	1.94914	1.94914	BCC * 0 up vs Healthy * 0	1.71359	2.21706	2.47258e-13	1.7342	1.7342	BCC * 1 up vs Healthy * 0	1.49735	2.00852	104.168	44.1171	2.43354	19316.7	1
91	kegg_pathway_80	Growth hormone synthesis, secretion and action	2.50516e-21	1.19227e-20	0.120706	1	0.25835	2.27907e-21	1.76789	1.76789	BCC * 0 up vs Healthy * 0	1.57272	1.98728	1.03292e-11	1.59073	1.59073	BCC * 1 up vs Healthy * 0	1.3921	1.8177	91.0047	41.185	2.40924	20114.9	1
89	kegg_pathway_212	Insulin resistance	7.85185e-19	2.92453e-18	0.121635	1	0.25835	4.3945e-19	1.71347	1.71347	BCC * 0 up vs Healthy * 0	1.52333	1.92736	2.85153e-10	1.54128	1.54128	BCC * 1 up vs Healthy * 0	1.34783	1.76249	79.3996	44.8098	2.39725	19453.2	1
98	kegg_pathway_254	Dopaminergic synapse	1.19621e-13	2.90024e-13	0.12301	1	0.259127	2.69964e-14	1.6074	1.6074	BCC * 0 up vs Healthy * 0	1.42308	1.8156	2.61482e-07	1.44103	1.44103	BCC * 1 up vs Healthy * 0	1.25419	1.6557	55.4004	43.2886	2.37958	25290.9	1
80	kegg_pathway_332	Phosphatidylinositol signaling system	5.11996e-22	2.74131e-21	0.125809	1	0.262868	6.07934e-22	1.87537	1.87537	BCC * 0 up vs Healthy * 0	1.65148	2.12962	3.71115e-12	1.67464	1.67464	BCC * 1 up vs Healthy * 0	1.44866	1.93587	94.3895	24.9934	2.34467	18359.5	1
45	kegg_pathway_131	Glycolysis / Gluconeogenesis	5.02349e-19	1.92692e-18	0.130983	1	0.270855	3.69515e-19	2.36892	2.36892	BCC * 0 up vs Healthy * 0	1.96487	2.85604	1.7063e-10	2.01008	2.01008	BCC * 1 up vs Healthy * 0	1.6241	2.48778	81.1777	43.3669	2.28285	12554.9	1
69	kegg_pathway_167	Pancreatic cancer	4.87112e-22	2.66357e-21	0.131739	1	0.270855	6.65983e-22	1.93446	1.93446	BCC * 0 up vs Healthy * 0	1.69288	2.21051	3.21147e-12	1.72095	1.72095	BCC * 1 up vs Healthy * 0	1.47814	2.00365	94.7088	32.3553	2.27321	15032.4	1
38	kegg_pathway_334	Arginine and proline metabolism	4.29506e-12	9.12256e-12	0.141508	1	0.286069	1.0737e-12	2.18726	2.18726	BCC * 0 up vs Healthy * 0	1.76623	2.70865	1.52531e-06	1.82183	1.82183	BCC * 1 up vs Healthy * 0	1.42771	2.32475	48.7484	42.1856	2.16368	11697.2	1
27	kegg_pathway_232	Ovarian steroidogenesis	9.19765e-07	1.29169e-06	0.141555	1	0.286069	1.24191e-07	1.93705	1.93705	BCC * 0 up vs Healthy * 0	1.51803	2.47174	0.00142966	1.5727	1.5727	BCC * 1 up vs Healthy * 0	1.19109	2.07658	24.3648	35.352	2.16407	7667.07	1
13	kegg_pathway_112	Linoleic acid metabolism	0.0274397	0.0286667	0.142478	1	0.286069	0.0046002	1.7108	1.7108	BCC * 0 up vs Healthy * 0	1.18094	2.4784	0.3048	1.2473	1.2473	BCC * 1 up vs Healthy * 0	-1.2234	1.90329	4.88988	20.9589	2.15739	4091.96	1
43	kegg_pathway_322	Proteasome	2.52535e-17	7.91482e-17	0.145722	1	0.290314	1.73175e-17	1.98928	1.98928	BCC * 0 up vs Healthy * 0	1.7005	2.32711	1.4065e-09	1.74204	1.74204	BCC * 1 up vs Healthy * 0	1.45677	2.08319	73.1844	16.93	2.11835	8064.16	1
35	kegg_pathway_23	Cysteine and methionine metabolism	2.15251e-08	3.39383e-08	0.147267	1	0.291135	3.54465e-09	1.92815	1.92815	BCC * 0 up vs Healthy * 0	1.55238	2.39489	0.000176179	1.60618	1.60618	BCC * 1 up vs Healthy * 0	1.25445	2.05653	31.7085	36.9229	2.10261	10198.7	1
33	kegg_pathway_242	Arachidonic acid metabolism	1.4243e-08	2.30216e-08	0.150825	1	0.293294	2.505e-09	2.09596	2.09596	BCC * 0 up vs Healthy * 0	1.64564	2.66952	0.000135985	1.71246	1.71246	BCC * 1 up vs Healthy * 0	1.29971	2.25629	32.5518	21.0259	2.06623	11286.1	1
84	kegg_pathway_52	TNF signaling pathway	7.85037e-30	2.88221e-28	0.151228	1	0.293294	1.00919e-28	2.07305	2.07305	BCC * 0 up vs Healthy * 0	1.82511	2.35468	6.1378e-17	1.86392	1.86392	BCC * 1 up vs Healthy * 0	1.61194	2.15528	131.166	45.5905	2.06073	20321.6	1
31	kegg_pathway_213	Homologous recombination	2.57533e-13	6.07212e-13	0.151782	1	0.293294	9.33611e-14	2.16647	2.16647	BCC * 0 up vs Healthy * 0	1.77141	2.64963	2.66989e-07	1.8318	1.8318	BCC * 1 up vs Healthy * 0	1.4561	2.30445	54.6741	23.5743	2.05672	6897.91	1
40	kegg_pathway_104	Glycerolipid metabolism	2.63222e-12	5.78188e-12	0.159199	1	0.305329	8.74511e-13	2.04109	2.04109	BCC * 0 up vs Healthy * 0	1.68082	2.47857	9.92417e-07	1.74105	1.74105	BCC * 1 up vs Healthy * 0	1.39524	2.17257	49.6991	31.4587	1.98363	10694.7	1
13	kegg_pathway_162	Proximal tubule bicarbonate reclamation	0.000159575	0.00018899	0.167114	1	0.318136	0.00792051	1.66869	1.66869	BCC * 0 up vs Healthy * 0	1.14417	2.43366	0.000219365	2.25926	2.25926	BCC * 1 up vs Healthy * 0	1.46929	3.47395	14.4626	62.9976	1.91388	4241.38	1
12	kegg_pathway_176	Glycosaminoglycan biosynthesis - keratan sulfate	8.75234e-06	1.13604e-05	0.181033	1	0.342099	1.70136e-06	2.7314	2.7314	BCC * 0 up vs Healthy * 0	1.81726	4.1054	0.00378036	1.98988	1.98988	BCC * 1 up vs Healthy * 0	1.25041	3.16668	20.1911	30.9853	1.79423	4211.15	1
74	kegg_pathway_84	Chagas disease (American trypanosomiasis)	1.30446e-23	1.0159e-22	0.184684	1	0.34645	6.87592e-23	2.0391	2.0391	BCC * 0 up vs Healthy * 0	1.77148	2.34715	1.99981e-13	1.82935	1.82935	BCC * 1 up vs Healthy * 0	1.55823	2.14765	102.003	43.7081	1.76033	19235.2	1
40	kegg_pathway_9	N-Glycan biosynthesis	1.75141e-15	4.83991e-15	0.188037	1	0.350184	1.57164e-15	2.23681	2.23681	BCC * 0 up vs Healthy * 0	1.83842	2.72154	1.10224e-08	1.92494	1.92494	BCC * 1 up vs Healthy * 0	1.53919	2.40737	64.5865	22.4374	1.73438	10910.2	1
34	kegg_pathway_277	Thyroid cancer	2.70877e-15	7.32795e-15	0.200155	1	0.367991	2.7608e-15	2.2035	2.2035	BCC * 0 up vs Healthy * 0	1.81508	2.67503	1.24449e-08	1.9071	1.9071	BCC * 1 up vs Healthy * 0	1.5288	2.379	63.9137	47.1687	1.6428	7700.76	1
43	kegg_pathway_138	Vibrio cholerae infection	1.2566e-19	4.89311e-19	0.200462	1	0.367991	3.34075e-19	2.19068	2.19068	BCC * 0 up vs Healthy * 0	1.84867	2.59596	3.49594e-11	1.93061	1.93061	BCC * 1 up vs Healthy * 0	1.59089	2.34286	84.1285	43.7477	1.64024	9444.27	1
12	kegg_pathway_1	Asthma	2.22141e-07	3.20732e-07	0.205864	1	0.375228	6.30703e-08	3.17503	3.17503	BCC * 0 up vs Healthy * 0	2.10051	4.79922	0.000418752	2.34348	2.34348	BCC * 1 up vs Healthy * 0	1.46315	3.75348	27.6071	21.2193	1.60453	4328.69	1
62	kegg_pathway_207	Th1 and Th2 cell differentiation	1.87188e-20	8.01788e-20	0.212095	1	0.38364	7.03015e-20	2.02117	2.02117	BCC * 0 up vs Healthy * 0	1.73977	2.3481	1.10443e-11	1.8128	1.8128	BCC * 1 up vs Healthy * 0	1.52795	2.15074	87.4091	39.8589	1.55785	15328.9	1
50	kegg_pathway_328	Long-term depression	1.30207e-08	2.11793e-08	0.213964	1	0.38364	4.39311e-09	1.64416	1.64416	BCC * 0 up vs Healthy * 0	1.39346	1.93997	8.90826e-05	1.45887	1.45887	BCC * 1 up vs Healthy * 0	1.20808	1.76172	32.5927	38.2102	1.54536	12134.2	1
51	kegg_pathway_336	Thyroid hormone synthesis	3.68183e-13	8.52461e-13	0.215992	1	0.38364	2.85735e-13	1.88802	1.88802	BCC * 0 up vs Healthy * 0	1.59349	2.23698	2.101e-07	1.67112	1.67112	BCC * 1 up vs Healthy * 0	1.37729	2.02763	53.492	53.8602	1.53173	13267.9	1
21	kegg_pathway_133	Tyrosine metabolism	8.36194e-06	1.09087e-05	0.216451	1	0.38364	2.09239e-06	2.07424	2.07424	BCC * 0 up vs Healthy * 0	1.53698	2.79929	0.00323562	1.67229	1.67229	BCC * 1 up vs Healthy * 0	1.18815	2.35369	20.0963	40.4168	1.53	7006.71	1
6	kegg_pathway_228	Phosphonate and phosphinate metabolism	0.436818	0.440244	0.225908	1	0.39766	0.162921	1.39607	1.39607	BCC * 0 up vs Healthy * 0	-1.14561	2.23279	0.989286	1.00366	1.00366	BCC * 1 up vs Healthy * 0	-1.70194	1.71442	0.606621	53.0532	1.47388	1385.52	1
36	kegg_pathway_30	Mineral absorption	2.7344e-12	5.95544e-12	0.22825	1	0.399049	2.06007e-12	2.12693	2.12693	BCC * 0 up vs Healthy * 0	1.72618	2.62072	5.98362e-07	1.83751	1.83751	BCC * 1 up vs Healthy * 0	1.44828	2.33134	49.7067	50.2984	1.45294	10008.3	1
86	kegg_pathway_53	Osteoclast differentiation	2.92445e-25	3.00634e-24	0.23404	1	0.403911	5.02286e-24	1.99306	1.99306	BCC * 0 up vs Healthy * 0	1.74524	2.27606	1.27407e-14	1.81805	1.81805	BCC * 1 up vs Healthy * 0	1.56264	2.11522	109.515	33.7619	1.41663	23143.8	1
79	kegg_pathway_202	Parathyroid hormone synthesis, secretion and action	1.17353e-13	2.87236e-13	0.234174	1	0.403911	1.21841e-13	1.61105	1.61105	BCC * 0 up vs Healthy * 0	1.42095	1.82658	9.85518e-08	1.47699	1.47699	BCC * 1 up vs Healthy * 0	1.27998	1.70432	55.5319	52.3342	1.41586	17461.6	1
92	kegg_pathway_140	Purine metabolism	2.59215e-26	3.70102e-25	0.255354	1	0.437506	7.97559e-25	2.0745	2.0745	BCC * 0 up vs Healthy * 0	1.80695	2.38166	2.44498e-15	1.8934	1.8934	BCC * 1 up vs Healthy * 0	1.61759	2.21623	114.351	28.6233	1.29417	28644.8	1
13	kegg_pathway_24	Glycosaminoglycan biosynthesis - chondroitin sulfate / dermatan sulfate	2.21129e-08	3.46526e-08	0.261141	1	0.442734	1.13259e-08	3.07127	3.07127	BCC * 0 up vs Healthy * 0	2.10038	4.49095	8.41206e-05	2.39649	2.39649	BCC * 1 up vs Healthy * 0	1.5539	3.69597	32.2716	7.14939	1.26539	4300.37	1
27	kegg_pathway_230	Aldosterone-regulated sodium reabsorption	4.62699e-08	6.95402e-08	0.26185	1	0.442734	2.17394e-08	1.79119	1.79119	BCC * 0 up vs Healthy * 0	1.46237	2.19396	0.000139244	1.56921	1.56921	BCC * 1 up vs Healthy * 0	1.24522	1.97749	30.2883	34.5118	1.26024	5308.35	1
30	kegg_pathway_145	RNA polymerase	1.28194e-09	2.28791e-09	0.266859	1	0.448253	8.2345e-10	2.03623	2.03623	BCC * 0 up vs Healthy * 0	1.62529	2.55107	1.70641e-05	1.76047	1.76047	BCC * 1 up vs Healthy * 0	1.36147	2.27639	37.4142	17.3456	1.23394	8097.87	1
60	kegg_pathway_91	Inositol phosphate metabolism	1.48081e-17	4.69837e-17	0.280166	1	0.465104	6.26447e-17	1.95272	1.95272	BCC * 0 up vs Healthy * 0	1.67093	2.28203	3.39836e-10	1.77065	1.77065	BCC * 1 up vs Healthy * 0	1.48239	2.11495	73.8398	19.1049	1.1668	15509.9	1
53	kegg_pathway_218	Salivary secretion	8.25504e-10	1.50464e-09	0.28051	1	0.465104	6.63716e-07	1.5443	1.5443	BCC * 0 up vs Healthy * 0	1.30169	1.83213	5.51997e-08	1.71915	1.71915	BCC * 1 up vs Healthy * 0	1.41477	2.08902	38.037	50.357	1.1652	14551.7	1
56	kegg_pathway_222	Peroxisome	6.55466e-15	1.71893e-14	0.283803	1	0.467548	1.51099e-14	1.90281	1.90281	BCC * 0 up vs Healthy * 0	1.61652	2.23979	1.24737e-08	1.71892	1.71892	BCC * 1 up vs Healthy * 0	1.4273	2.07011	61.552	28.2798	1.14932	14788.3	1
36	kegg_pathway_181	Vasopressin-regulated water reabsorption	8.66006e-11	1.69896e-10	0.287945	1	0.47135	8.2967e-11	1.73961	1.73961	BCC * 0 up vs Healthy * 0	1.47355	2.05371	3.19955e-06	1.57004	1.57004	BCC * 1 up vs Healthy * 0	1.29933	1.89715	42.7245	34.5128	1.13002	6326.68	1
51	kegg_pathway_146	Insulin secretion	0.000102597	0.000122639	0.292217	1	0.475315	3.68097e-05	1.41788	1.41788	BCC * 0 up vs Healthy * 0	1.20152	1.67321	0.0101332	1.28114	1.28114	BCC * 1 up vs Healthy * 0	1.06073	1.54733	15.1466	44.6322	1.10994	12645.7	1
9	kegg_pathway_323	Nitrogen metabolism	0.0364146	0.0378888	0.297002	1	0.480059	0.0127567	1.78665	1.78665	BCC * 0 up vs Healthy * 0	1.13243	2.81884	0.250605	1.35558	1.35558	BCC * 1 up vs Healthy * 0	-1.24069	2.27989	4.40983	41.608	1.09071	2957.17	1
8	kegg_pathway_67	Primary bile acid biosynthesis	0.0506518	0.05207	0.306781	1	0.492767	0.0185996	1.74784	1.74784	BCC * 0 up vs Healthy * 0	1.09852	2.78096	0.294075	1.32693	1.32693	BCC * 1 up vs Healthy * 0	-1.27973	2.25326	3.84814	38.4016	1.04777	2420.08	1
27	kegg_pathway_75	Circadian rhythm	4.75424e-05	5.79071e-05	0.322244	1	0.513326	2.08862e-05	1.56534	1.56534	BCC * 0 up vs Healthy * 0	1.27427	1.9229	0.00591239	1.39057	1.39057	BCC * 1 up vs Healthy * 0	1.09982	1.75819	16.6757	26.3964	0.980694	5461.62	1
77	kegg_pathway_10	GnRH signaling pathway	1.19668e-11	2.50039e-11	0.323575	1	0.513326	1.81747e-11	1.57143	1.57143	BCC * 0 up vs Healthy * 0	1.37794	1.79209	8.72935e-07	1.45725	1.45725	BCC * 1 up vs Healthy * 0	1.2545	1.69277	46.3207	41.7798	0.974746	18166.3	1
54	kegg_pathway_190	Long-term potentiation	4.74591e-06	6.3526e-06	0.338129	1	0.533067	2.59754e-06	1.47816	1.47816	BCC * 0 up vs Healthy * 0	1.25631	1.73919	0.00151814	1.35015	1.35015	BCC * 1 up vs Healthy * 0	1.12164	1.6252	21.0414	46.7678	0.91791	13677.4	1
20	kegg_pathway_231	Fatty acid elongation	2.20524e-09	3.80366e-09	0.340167	1	0.533067	2.35001e-09	2.35337	2.35337	BCC * 0 up vs Healthy * 0	1.78189	3.10813	1.58719e-05	2.01705	2.01705	BCC * 1 up vs Healthy * 0	1.46883	2.76987	36.6003	27.9992	0.910863	5471.04	1
51	kegg_pathway_333	Prolactin signaling pathway	4.61911e-13	1.05992e-12	0.355288	1	0.553388	1.26668e-12	1.79693	1.79693	BCC * 0 up vs Healthy * 0	1.52981	2.11069	1.03514e-07	1.64801	1.64801	BCC * 1 up vs Healthy * 0	1.37173	1.97993	53.0351	32.339	0.854861	11946.7	1
15	kegg_pathway_36	Mucin type O-glycan biosynthesis	0.000186222	0.000218534	0.372212	1	0.576255	9.68628e-05	2.01355	2.01355	BCC * 0 up vs Healthy * 0	1.41856	2.85811	0.0110527	1.67918	1.67918	BCC * 1 up vs Healthy * 0	1.12631	2.50344	14.1372	35.5302	0.797436	4870.32	1
20	kegg_pathway_116	Glycosphingolipid biosynthesis - lacto and neolacto series	0.0010364	0.00114808	0.37708	1	0.577111	0.000501046	1.78191	1.78191	BCC * 0 up vs Healthy * 0	1.2881	2.46503	0.0294795	1.50847	1.50847	BCC * 1 up vs Healthy * 0	1.04194	2.18387	10.8391	22.0112	0.781051	7445.84	1
59	kegg_pathway_239	Mitophagy - animal	3.76694e-21	1.69843e-20	0.377706	1	0.577111	1.10661e-19	1.9453	1.9453	BCC * 0 up vs Healthy * 0	1.68694	2.24323	1.15478e-12	1.80817	1.80817	BCC * 1 up vs Healthy * 0	1.53701	2.12716	90.7744	32.126	0.778441	12539.1	1
20	kegg_pathway_327	Glycosylphosphatidylinositol (GPI)-anchor biosynthesis	0.00048469	0.000553624	0.379501	1	0.577111	0.00749596	1.49421	1.49421	BCC * 0 up vs Healthy * 0	1.11353	2.00503	0.00128568	1.73636	1.73636	BCC * 1 up vs Healthy * 0	1.24173	2.42801	12.2722	21.7015	0.773155	6113.91	1
45	kegg_pathway_85	Amphetamine addiction	7.16459e-09	1.19565e-08	0.382737	1	0.577135	8.81732e-09	1.72407	1.72407	BCC * 0 up vs Healthy * 0	1.43308	2.07415	2.8556e-05	1.56966	1.56966	BCC * 1 up vs Healthy * 0	1.27136	1.93796	33.805	47.2155	0.762257	12269	1
6	kegg_pathway_19	Riboflavin metabolism	0.0028516	0.00310534	0.384008	1	0.577135	0.00138635	2.54952	2.54952	BCC * 0 up vs Healthy * 0	1.44193	4.50787	0.0505653	1.9121	1.9121	BCC * 1 up vs Healthy * 0	-1.00161	3.66199	9.08326	10.8154	0.760569	2040.76	1
66	kegg_pathway_312	Inflammatory mediator regulation of TRP channels	8.56172e-16	2.44485e-15	0.388099	1	0.579892	6.19144e-15	1.80587	1.80587	BCC * 0 up vs Healthy * 0	1.55785	2.09337	2.01513e-09	1.6768	1.6768	BCC * 1 up vs Healthy * 0	1.41687	1.98443	65.5298	34.9254	0.745131	16867.9	1
12	kegg_pathway_117	Glycosphingolipid biosynthesis - globo and isoglobo series	0.000490041	0.000557259	0.395668	1	0.586303	0.000266648	2.144	2.144	BCC * 0 up vs Healthy * 0	1.42566	3.22428	0.0181335	1.75308	1.75308	BCC * 1 up vs Healthy * 0	1.10091	2.79159	12.3178	29.2837	0.722721	4222.55	1
26	kegg_pathway_257	Base excision repair	1.65304e-07	2.40018e-07	0.398609	1	0.586303	1.6694e-07	1.88589	1.88589	BCC * 0 up vs Healthy * 0	1.48899	2.38859	0.0001683	1.67942	1.67942	BCC * 1 up vs Healthy * 0	1.28278	2.19872	27.7706	19.4054	0.713092	6680.4	1
15	kegg_pathway_163	Fat digestion and absorption	1.36088e-05	1.74872e-05	0.399233	1	0.586303	0.000494308	1.7923	1.7923	BCC * 0 up vs Healthy * 0	1.29219	2.48597	0.000100325	2.10378	2.10378	BCC * 1 up vs Healthy * 0	1.44877	3.05493	19.2342	19.2484	0.711627	4249.13	1
19	kegg_pathway_194	Terpenoid backbone biosynthesis	2.50096e-05	3.16623e-05	0.401735	1	0.586625	1.68826e-05	1.81759	1.81759	BCC * 0 up vs Healthy * 0	1.38626	2.38313	0.00318583	1.59281	1.59281	BCC * 1 up vs Healthy * 0	1.16956	2.16924	17.9801	21.5939	0.703897	4681.5	1
79	kegg_pathway_223	Ribosome biogenesis in eukaryotes	5.99518e-21	2.65648e-20	0.404179	1	0.586859	2.13229e-19	1.73427	1.73427	BCC * 0 up vs Healthy * 0	1.53954	1.95364	1.37108e-12	1.6369	1.6369	BCC * 1 up vs Healthy * 0	1.42904	1.875	89.3995	63.6227	0.696039	15712.9	1
7	kegg_pathway_111	Thiamine metabolism	0.00834527	0.00886254	0.427034	1	0.61656	0.00446434	1.82278	1.82278	BCC * 0 up vs Healthy * 0	1.20691	2.75291	0.0868136	1.50741	1.50741	BCC * 1 up vs Healthy * 0	-1.06151	2.41207	7.05596	18.9592	0.632686	1457.49	1
44	kegg_pathway_261	RIG-I-like receptor signaling pathway	1.68958e-10	3.26483e-10	0.44886	1	0.644452	4.59106e-10	1.78586	1.78586	BCC * 0 up vs Healthy * 0	1.48947	2.14123	2.31476e-06	1.6487	1.6487	BCC * 1 up vs Healthy * 0	1.34053	2.0277	41.2731	35.5474	0.57378	11303.7	1
89	kegg_pathway_311	Carbon metabolism	1.35062e-33	6.94217e-32	0.45352	1	0.647526	3.836e-30	2.13254	2.13254	BCC * 0 up vs Healthy * 0	1.87446	2.42614	1.54092e-20	2.01593	2.01593	BCC * 1 up vs Healthy * 0	1.74021	2.33532	148.901	32.2134	0.56196	23393.8	1
33	kegg_pathway_115	Sphingolipid metabolism	5.97897e-07	8.44283e-07	0.458727	1	0.6485	7.23482e-07	1.71896	1.71896	BCC * 0 up vs Healthy * 0	1.38855	2.12798	0.000299403	1.56794	1.56794	BCC * 1 up vs Healthy * 0	1.22923	2	25.1596	27.7999	0.549315	8789.42	1
27	kegg_pathway_198	SNARE interactions in vesicular transport	1.27802e-08	2.09479e-08	0.459249	1	0.6485	2.30227e-08	1.83726	1.83726	BCC * 0 up vs Healthy * 0	1.48621	2.27123	2.93129e-05	1.67708	1.67708	BCC * 1 up vs Healthy * 0	1.31691	2.13575	32.8581	25.0371	0.548107	5801.86	1
19	kegg_pathway_18	Pentose and glucuronate interconversions	6.86799e-05	8.28672e-05	0.481606	1	0.676353	5.95454e-05	2.01912	2.01912	BCC * 0 up vs Healthy * 0	1.43473	2.84156	0.00468023	1.75582	1.75582	BCC * 1 up vs Healthy * 0	1.18928	2.59224	16.02	25.5764	0.495702	7447.82	1
36	kegg_pathway_47	Bile secretion	3.09244e-05	3.87686e-05	0.489392	1	0.683552	2.94921e-05	1.6599	1.6599	BCC * 0 up vs Healthy * 0	1.30937	2.10428	0.0028935	1.50896	1.50896	BCC * 1 up vs Healthy * 0	1.15137	1.97761	17.4687	35.9747	0.478103	12921.7	1
14	kegg_pathway_17	Ascorbate and aldarate metabolism	0.00642205	0.00684841	0.509364	1	0.707602	0.0354449	1.51033	1.51033	BCC * 0 up vs Healthy * 0	1.02859	2.21769	0.0123727	1.74989	1.74989	BCC * 1 up vs Healthy * 0	1.12927	2.71161	7.4829	46.5767	0.435921	5100.41	1
11	kegg_pathway_152	Glycosaminoglycan degradation	0.000566874	0.00063342	0.516261	1	0.713328	0.000468965	1.96304	1.96304	BCC * 0 up vs Healthy * 0	1.3476	2.85955	0.0150332	1.70356	1.70356	BCC * 1 up vs Healthy * 0	1.1094	2.61593	12.0539	25.1205	0.422025	3013.04	1
3	kegg_pathway_107	Phenylalanine, tyrosine and tryptophan biosynthesis	0.0376806	0.0390481	0.529085	1	0.727138	0.0250684	2.25719	2.25719	BCC * 0 up vs Healthy * 0	1.1092	4.59331	0.176857	1.7434	1.7434	BCC * 1 up vs Healthy * 0	-1.28948	3.91929	4.41588	103.458	0.398444	778.443	1
14	kegg_pathway_172	alpha-Linolenic acid metabolism	0.00398	0.00431587	0.533094	1	0.728751	0.00298695	1.65544	1.65544	BCC * 0 up vs Healthy * 0	1.18773	2.30733	0.04689	1.46794	1.46794	BCC * 1 up vs Healthy * 0	1.00531	2.14347	8.36067	21.5586	0.388962	3810.34	1
55	kegg_pathway_101	Adipocytokine signaling pathway	1.1656e-12	2.60486e-12	0.543052	1	0.735077	1.0075e-11	1.77523	1.77523	BCC * 0 up vs Healthy * 0	1.50594	2.09268	7.6981e-08	1.67489	1.67489	BCC * 1 up vs Healthy * 0	1.38843	2.02045	51.126	33.7257	0.370025	14521.2	1
55	kegg_pathway_11	Pancreatic secretion	5.88409e-08	8.79192e-08	0.545543	1	0.735077	4.52201e-06	1.48815	1.48815	BCC * 0 up vs Healthy * 0	1.25603	1.76318	3.74752e-06	1.57956	1.57956	BCC * 1 up vs Healthy * 0	1.30186	1.91649	29.6005	47.8053	0.365474	15429.7	1
27	kegg_pathway_78	Propanoate metabolism	1.27112e-06	1.77542e-06	0.547852	1	0.735077	4.79184e-05	1.60926	1.60926	BCC * 0 up vs Healthy * 0	1.28026	2.02279	3.13066e-05	1.7431	1.7431	BCC * 1 up vs Healthy * 0	1.34299	2.26242	23.7282	20.0343	0.361402	6749.54	1
22	kegg_pathway_178	beta-Alanine metabolism	1.48875e-05	1.89411e-05	0.55109	1	0.735077	1.9378e-05	1.78974	1.78974	BCC * 0 up vs Healthy * 0	1.37175	2.33511	0.00157316	1.63219	1.63219	BCC * 1 up vs Healthy * 0	1.20521	2.21044	18.9592	53.1088	0.355636	6055.57	1
75	kegg_pathway_7	Longevity regulating pathway	7.38816e-23	4.41572e-22	0.552023	1	0.735077	1.62699e-20	1.82361	1.82361	BCC * 0 up vs Healthy * 0	1.60774	2.06846	3.72724e-14	1.74585	1.74585	BCC * 1 up vs Healthy * 0	1.51225	2.01554	98.4334	29.6023	0.353784	15844.1	1
14	kegg_pathway_3	Mannose type O-glycan biosynthesis	3.33105e-06	4.55362e-06	0.557705	1	0.738816	5.21991e-06	2.35589	2.35589	BCC * 0 up vs Healthy * 0	1.63392	3.39687	0.000607675	2.07988	2.07988	BCC * 1 up vs Healthy * 0	1.37037	3.15674	22.0489	37.4902	0.344097	4628.44	1
56	kegg_pathway_120	Epithelial cell signaling in Helicobacter pylori infection	8.18173e-13	1.84448e-12	0.574452	1	0.750466	8.88675e-12	1.72501	1.72501	BCC * 0 up vs Healthy * 0	1.47602	2.01601	5.44911e-08	1.63941	1.63941	BCC * 1 up vs Healthy * 0	1.37245	1.95829	51.826	40.2362	0.315381	13516.6	1
54	kegg_pathway_159	Gastric acid secretion	6.19354e-10	1.13696e-09	0.574764	1	0.750466	2.87324e-09	1.69298	1.69298	BCC * 0 up vs Healthy * 0	1.42383	2.01301	3.21017e-06	1.6	1.6	BCC * 1 up vs Healthy * 0	1.31336	1.94919	38.6011	62.8577	0.31487	15504.3	1
58	kegg_pathway_46	B cell receptor signaling pathway	2.33285e-16	6.8913e-16	0.583786	1	0.750466	8.02749e-15	1.81721	1.81721	BCC * 0 up vs Healthy * 0	1.56436	2.11094	3.34976e-10	1.73251	1.73251	BCC * 1 up vs Healthy * 0	1.46044	2.05525	68.2758	47.3847	0.300236	13395.6	1
21	kegg_pathway_173	African trypanosomiasis	7.42088e-06	9.73044e-06	0.583815	1	0.750466	1.17633e-05	1.88824	1.88824	BCC * 0 up vs Healthy * 0	1.42277	2.50601	0.000945125	1.72554	1.72554	BCC * 1 up vs Healthy * 0	1.2496	2.38275	20.3301	47.1272	0.300335	6246.47	1
7	kegg_pathway_38	Taurine and hypotaurine metabolism	4.4751e-05	5.52933e-05	0.586915	1	0.750466	0.000633298	2.57175	2.57175	BCC * 0 up vs Healthy * 0	1.50156	4.4047	0.000412061	3.0469	3.0469	BCC * 1 up vs Healthy * 0	1.64974	5.62734	17.1858	53.9436	0.29586	2482.51	1
24	kegg_pathway_49	Antifolate resistance	4.74595e-07	6.73872e-07	0.594627	1	0.750466	1.0725e-06	1.88154	1.88154	BCC * 0 up vs Healthy * 0	1.46141	2.42244	0.000170958	1.74009	1.74009	BCC * 1 up vs Healthy * 0	1.30451	2.32111	25.708	35.4113	0.283362	6506.77	1
11	kegg_pathway_278	Pantothenate and CoA biosynthesis	0.000528387	0.000598218	0.596197	1	0.750466	0.000563853	2.00014	2.00014	BCC * 0 up vs Healthy * 0	1.35119	2.96077	0.0122149	1.77279	1.77279	BCC * 1 up vs Healthy * 0	1.13354	2.77255	12.1886	27.5206	0.281171	3275.84	1
11	kegg_pathway_149	Phototransduction	0.000343132	0.00039723	0.597201	1	0.750466	0.000382936	1.84099	1.84099	BCC * 0 up vs Healthy * 0	1.31673	2.57399	0.00935945	1.6611	1.6611	BCC * 1 up vs Healthy * 0	1.13354	2.43419	13.0183	60.8184	0.279637	2391.81	1
10	kegg_pathway_69	Phenylalanine metabolism	0.00528012	0.00567779	0.597916	1	0.750466	0.0046188	1.94716	1.94716	BCC * 0 up vs Healthy * 0	1.22931	3.0842	0.0494861	1.69143	1.69143	BCC * 1 up vs Healthy * 0	1.00119	2.85755	7.86529	42.882	0.278587	3718.66	1
42	kegg_pathway_77	Chemical carcinogenesis	4.30784e-06	5.82692e-06	0.597997	1	0.750466	7.64539e-06	1.67001	1.67001	BCC * 0 up vs Healthy * 0	1.33475	2.08948	0.000666158	1.55913	1.55913	BCC * 1 up vs Healthy * 0	1.20759	2.013	21.2592	31.7844	0.278131	15701.4	1
40	kegg_pathway_56	Endocrine and other factor-regulated calcium reabsorption	2.57367e-05	3.24231e-05	0.598621	1	0.750466	3.75493e-05	1.4467	1.4467	BCC * 0 up vs Healthy * 0	1.21416	1.72378	0.00197641	1.37115	1.37115	BCC * 1 up vs Healthy * 0	1.12283	1.6744	17.8108	36.7685	0.277189	8707.96	1
18	kegg_pathway_132	Mismatch repair	0.000854962	0.000951191	0.604107	1	0.750504	0.000890008	1.61831	1.61831	BCC * 0 up vs Healthy * 0	1.21916	2.14815	0.0162916	1.48596	1.48596	BCC * 1 up vs Healthy * 0	1.07588	2.05234	11.21	14.3308	0.269078	4591.03	1
53	kegg_pathway_68	Drug metabolism - other enzymes	3.09488e-18	1.07484e-17	0.604491	1	0.750504	2.21037e-16	2.24206	2.24206	BCC * 0 up vs Healthy * 0	1.85162	2.71484	2.02567e-11	2.11651	2.11651	BCC * 1 up vs Healthy * 0	1.70167	2.63248	77.1858	33.6799	0.268353	18238.6	1
22	kegg_pathway_134	Tryptophan metabolism	4.83438e-06	6.4375e-06	0.607465	1	0.75057	8.78192e-06	1.81563	1.81563	BCC * 0 up vs Healthy * 0	1.3974	2.35902	0.000684924	1.67912	1.67912	BCC * 1 up vs Healthy * 0	1.24577	2.26321	21.1583	57.4372	0.264068	5867.14	1
40	kegg_pathway_45	Glutathione metabolism	3.4772e-16	1.0155e-15	0.618556	1	0.760617	1.3911e-14	2.31263	2.31263	BCC * 0 up vs Healthy * 0	1.87144	2.85783	3.462e-10	2.17517	2.17517	BCC * 1 up vs Healthy * 0	1.70874	2.76892	67.9022	29.5987	0.247996	12706.5	1
46	kegg_pathway_301	Fatty acid metabolism	1.2549e-08	2.08071e-08	0.626581	1	0.766815	5.08646e-08	1.6414	1.6414	BCC * 0 up vs Healthy * 0	1.37423	1.96052	1.70649e-05	1.56095	1.56095	BCC * 1 up vs Healthy * 0	1.27472	1.91144	32.6889	22.5459	0.236804	11841.3	1
24	kegg_pathway_62	Glycine, serine and threonine metabolism	2.40592e-06	3.32431e-06	0.64483	1	0.785409	5.45183e-06	1.98429	1.98429	BCC * 0 up vs Healthy * 0	1.47864	2.66287	0.000405548	1.83393	1.83393	BCC * 1 up vs Healthy * 0	1.3114	2.56468	22.5055	29.3674	0.212612	8816.58	1
29	kegg_pathway_304	Autophagy - other	3.47415e-10	6.5255e-10	0.654577	1	0.79352	2.5485e-09	1.95872	1.95872	BCC * 0 up vs Healthy * 0	1.57243	2.43992	1.63181e-06	1.84995	1.84995	BCC * 1 up vs Healthy * 0	1.44007	2.3765	40.066	17.287	0.20028	7185.58	1
71	kegg_pathway_316	Circadian entrainment	2.30712e-06	3.20503e-06	0.657981	1	0.793886	5.52568e-06	1.43476	1.43476	BCC * 0 up vs Healthy * 0	1.22815	1.67614	0.00039159	1.37846	1.37846	BCC * 1 up vs Healthy * 0	1.15451	1.64585	22.4104	33.8032	0.196026	21627.4	1
18	kegg_pathway_86	Collecting duct acid secretion	3.04628e-06	4.1866e-06	0.663335	1	0.793886	7.17307e-06	1.91682	1.91682	BCC * 0 up vs Healthy * 0	1.44501	2.54268	0.000442017	1.78462	1.78462	BCC * 1 up vs Healthy * 0	1.29311	2.46295	22.1281	27.7553	0.189651	4569.33	1
42	kegg_pathway_33	Regulation of lipolysis in adipocytes	9.04743e-15	2.34868e-14	0.664146	1	0.793886	3.01323e-13	2.15519	2.15519	BCC * 0 up vs Healthy * 0	1.75596	2.64519	2.21185e-09	2.04656	2.04656	BCC * 1 up vs Healthy * 0	1.62025	2.58504	61.1733	27.5992	0.188591	13123	1
37	kegg_pathway_256	Valine, leucine and isoleucine degradation	1.04246e-14	2.67911e-14	0.674952	1	0.800625	3.59883e-13	2.04162	2.04162	BCC * 0 up vs Healthy * 0	1.68686	2.47097	2.26849e-09	1.94878	1.94878	BCC * 1 up vs Healthy * 0	1.56765	2.42258	61.0312	23.261	0.175933	8837.74	1
11	kegg_pathway_54	Fatty acid biosynthesis	0.950657	0.950657	0.676014	1	0.800625	0.855538	1.03212	1.03212	BCC * 0 up vs Healthy * 0	-1.36265	1.45158	0.796205	0.950155	-1.05246	BCC * 1 down vs Healthy * 0	-1.55268	1.40175	0.00383361	24.2439	0.174876	2476.61	1
46	kegg_pathway_118	Renin secretion	3.07692e-10	5.85755e-10	0.730628	1	0.861337	3.28924e-09	1.72963	1.72963	BCC * 0 up vs Healthy * 0	1.44362	2.07231	1.21132e-06	1.66816	1.66816	BCC * 1 up vs Healthy * 0	1.35748	2.04995	40.0555	44.7246	0.118571	12257.8	1
17	kegg_pathway_169	Butanoate metabolism	2.80481e-08	4.31639e-08	0.742518	1	0.86837	1.64394e-07	2.28864	2.28864	BCC * 0 up vs Healthy * 0	1.68311	3.11203	1.86275e-05	2.15827	2.15827	BCC * 1 up vs Healthy * 0	1.5203	3.06394	31.5556	41.9579	0.108012	4819.88	1
58	kegg_pathway_331	Morphine addiction	4.59697e-05	5.62581e-05	0.743352	1	0.86837	0.000100886	1.43951	1.43951	BCC * 0 up vs Healthy * 0	1.19829	1.72929	0.00203337	1.39011	1.39011	BCC * 1 up vs Healthy * 0	1.1278	1.71343	16.6692	28.5496	0.107228	20072.8	1
43	kegg_pathway_141	Cortisol synthesis and secretion	0.000542123	0.000608409	0.75289	1	0.875532	0.000895541	1.38215	1.38215	BCC * 0 up vs Healthy * 0	1.14209	1.67267	0.0093134	1.33471	1.33471	BCC * 1 up vs Healthy * 0	1.07379	1.65905	12.0091	47.921	0.0991499	11930.4	1
47	kegg_pathway_236	GnRH secretion	0.0259681	0.02724	0.761024	1	0.881005	0.0281059	1.22271	1.22271	BCC * 0 up vs Healthy * 0	1.02185	1.46306	0.104726	1.18452	1.18452	BCC * 1 up vs Healthy * 0	-1.0359	1.45346	4.96583	49.8142	0.0925252	12613.4	1
36	kegg_pathway_127	Amyotrophic lateral sclerosis (ALS)	1.39033e-05	1.77768e-05	0.781021	1	0.900101	4.02094e-05	1.53568	1.53568	BCC * 0 up vs Healthy * 0	1.25191	1.88376	0.000876244	1.4858	1.4858	BCC * 1 up vs Healthy * 0	1.17706	1.87553	19.0103	30.2962	0.0773057	9584.39	1
13	kegg_pathway_57	Nicotine addiction	0.0455312	0.046994	0.793043	1	0.90658	0.0493278	0.643591	-1.55378	BCC * 0 down vs Healthy * 0	-2.4111	-1.0013	0.143366	0.68815	-1.45317	BCC * 1 down vs Healthy * 0	-2.39823	1.13568	4.01774	10.8748	0.0689026	5750.41	1
30	kegg_pathway_48	Fatty acid degradation	3.75081e-07	5.35532e-07	0.795402	1	0.90658	7.696e-06	1.67887	1.67887	BCC * 0 up vs Healthy * 0	1.33892	2.10513	2.86569e-05	1.73711	1.73711	BCC * 1 up vs Healthy * 0	1.34212	2.24835	26.1025	21.1369	0.0672671	8158.52	1
66	kegg_pathway_276	Aldosterone synthesis and secretion	1.52707e-07	2.22988e-07	0.797226	1	0.90658	8.8542e-07	1.45395	1.45395	BCC * 0 up vs Healthy * 0	1.25273	1.68748	4.9552e-05	1.42194	1.42194	BCC * 1 up vs Healthy * 0	1.19984	1.68516	27.7008	59.2069	0.0660307	17148.5	1
41	kegg_pathway_165	Metabolism of xenobiotics by cytochrome P450	3.0496e-07	4.37848e-07	0.804311	1	0.907906	1.63642e-06	1.78297	1.78297	BCC * 0 up vs Healthy * 0	1.40849	2.257	7.43778e-05	1.72343	1.72343	BCC * 1 up vs Healthy * 0	1.31721	2.25493	26.4317	26.0771	0.0614101	16560.8	1
24	kegg_pathway_321	Taste transduction	0.373825	0.37824	0.807695	1	0.907906	0.503431	1.10979	1.10979	BCC * 0 up vs Healthy * 0	-1.22291	1.50617	0.406445	1.15878	1.15878	BCC * 1 up vs Healthy * 0	-1.22243	1.64146	0.791633	17.2198	0.0592756	9504.73	1
26	kegg_pathway_179	ABC transporters	0.00207587	0.00227991	0.817321	1	0.907906	0.00340272	1.42854	1.42854	BCC * 0 up vs Healthy * 0	1.12552	1.81315	0.0192886	1.38354	1.38354	BCC * 1 up vs Healthy * 0	1.05424	1.81571	9.52807	20.1124	0.053384	6800.13	1
24	kegg_pathway_221	Carbohydrate digestion and absorption	1.0499e-05	1.3559e-05	0.81871	1	0.907906	3.54961e-05	1.64489	1.64489	BCC * 0 up vs Healthy * 0	1.30027	2.08084	0.000665989	1.59417	1.59417	BCC * 1 up vs Healthy * 0	1.21933	2.08425	19.6217	26.5845	0.052563	5632.35	1
35	kegg_pathway_227	Olfactory transduction	0.00625441	0.00669743	0.819955	1	0.907906	0.00896769	1.34342	1.34342	BCC * 0 up vs Healthy * 0	1.07672	1.67619	0.0388671	1.30466	1.30466	BCC * 1 up vs Healthy * 0	1.01371	1.67911	7.49766	71.6846	0.0518222	10629	1
40	kegg_pathway_315	Nucleotide excision repair	6.33141e-08	9.35157e-08	0.826529	1	0.907906	1.64013e-06	1.55337	1.55337	BCC * 0 up vs Healthy * 0	1.29805	1.8589	9.65577e-06	1.58932	1.58932	BCC * 1 up vs Healthy * 0	1.29508	1.9504	29.5312	17.2918	0.0480447	9143.12	1
30	kegg_pathway_6	Pyruvate metabolism	1.30881e-09	2.31976e-09	0.828597	1	0.907906	1.71758e-08	1.91845	1.91845	BCC * 0 up vs Healthy * 0	1.53162	2.40297	2.14748e-06	1.86484	1.86484	BCC * 1 up vs Healthy * 0	1.44256	2.41074	37.3725	39.1658	0.0468928	8081.71	1
14	kegg_pathway_209	Other glycan degradation	5.83455e-06	7.72927e-06	0.829173	1	0.907906	2.20259e-05	2.05593	2.05593	BCC * 0 up vs Healthy * 0	1.47682	2.86213	0.000437686	1.97244	1.97244	BCC * 1 up vs Healthy * 0	1.35264	2.87624	20.9336	11.495	0.0465962	3783.2	1
22	kegg_pathway_61	Hippo signaling pathway - multiple species	0.00257548	0.00281659	0.830186	1	0.907906	0.00885576	1.37719	1.37719	BCC * 0 up vs Healthy * 0	1.08394	1.74978	0.0120661	1.41891	1.41891	BCC * 1 up vs Healthy * 0	1.07992	1.86431	9.1373	28.9329	0.046021	4907.25	1
36	kegg_pathway_92	Drug metabolism - cytochrome P450	5.99378e-08	8.90406e-08	0.834076	1	0.908295	1.52204e-06	1.82396	1.82396	BCC * 0 up vs Healthy * 0	1.42879	2.32843	9.49022e-06	1.87902	1.87902	BCC * 1 up vs Healthy * 0	1.42239	2.48223	29.67	29.3191	0.043896	13691.7	1
11	kegg_pathway_164	Selenocompound metabolism	0.00965812	0.0101727	0.847313	1	0.918817	0.0248813	1.4966	1.4966	BCC * 0 up vs Healthy * 0	1.05248	2.12814	0.0307799	1.55667	1.55667	BCC * 1 up vs Healthy * 0	1.04201	2.32552	6.75465	27.3955	0.0371174	2639.02	1
13	kegg_pathway_97	2-Oxocarboxylic acid metabolism	0.000536187	0.000604387	0.860465	1	0.926077	0.00229802	1.65298	1.65298	BCC * 0 up vs Healthy * 0	1.19759	2.28152	0.00436488	1.70826	1.70826	BCC * 1 up vs Healthy * 0	1.18298	2.46677	12.1332	10.9202	0.0309293	3093.31	1
20	kegg_pathway_185	Biosynthesis of unsaturated fatty acids	4.50662e-05	5.54163e-05	0.861215	1	0.926077	0.000305567	1.57826	1.57826	BCC * 0 up vs Healthy * 0	1.23282	2.02049	0.000829709	1.61837	1.61837	BCC * 1 up vs Healthy * 0	1.22113	2.14483	16.826	16.0567	0.0305839	4314.14	1
6	kegg_pathway_206	Sulfur relay system	0.000458783	0.000528731	0.869269	1	0.927987	0.00194611	2.38259	2.38259	BCC * 0 up vs Healthy * 0	1.38021	4.11295	0.00392402	2.50993	2.50993	BCC * 1 up vs Healthy * 0	1.34686	4.67738	12.6166	14.5196	0.0271461	1872.73	1
24	kegg_pathway_237	Glyoxylate and dicarboxylate metabolism	1.66579e-09	2.9123e-09	0.873079	1	0.927987	2.5118e-08	2.09048	2.09048	BCC * 0 up vs Healthy * 0	1.6158	2.7046	2.14478e-06	2.04108	2.04108	BCC * 1 up vs Healthy * 0	1.52168	2.73778	37.0295	14.2787	0.025533	6760.17	1
13	kegg_pathway_64	Histidine metabolism	0.0662813	0.0675964	0.873825	1	0.927987	0.114481	1.34394	1.34394	BCC * 0 up vs Healthy * 0	-1.07433	1.94042	0.122827	1.39023	1.39023	BCC * 1 up vs Healthy * 0	-1.09343	2.11332	3.38672	41.9317	0.0252425	4018.34	1
31	kegg_pathway_126	Steroid hormone biosynthesis	0.000478875	0.000549424	0.888181	1	0.935903	0.00114176	1.55379	1.55379	BCC * 0 up vs Healthy * 0	1.19188	2.02561	0.0066373	1.52048	1.52048	BCC * 1 up vs Healthy * 0	1.12377	2.05724	12.2598	22.1399	0.0197782	11967	1
15	kegg_pathway_135	One carbon pool by folate	5.80727e-05	7.03994e-05	0.888562	1	0.935903	0.000188045	1.70667	1.70667	BCC * 0 up vs Healthy * 0	1.29067	2.25676	0.00168178	1.6683	1.6683	BCC * 1 up vs Healthy * 0	1.2132	2.29413	16.393	16.3111	0.0196511	3098.67	1
7	kegg_pathway_220	Synthesis and degradation of ketone bodies	0.000261049	0.000303572	0.897066	1	0.936481	0.00114848	2.29789	2.29789	BCC * 0 up vs Healthy * 0	1.39574	3.78315	0.00284316	2.38545	2.38545	BCC * 1 up vs Healthy * 0	1.35112	4.21158	13.6722	18.4752	0.016766	2131.24	1
27	kegg_pathway_287	Porphyrin and chlorophyll metabolism	5.92239e-09	9.94806e-09	0.899814	1	0.936481	8.19647e-08	2.17908	2.17908	BCC * 0 up vs Healthy * 0	1.64187	2.89206	4.50943e-06	2.13441	2.13441	BCC * 1 up vs Healthy * 0	1.54565	2.94744	34.3999	21.9161	0.0158571	10339.4	1
30	kegg_pathway_273	Retinol metabolism	4.09437e-05	5.08335e-05	0.900042	1	0.936481	0.000145207	1.69235	1.69235	BCC * 0 up vs Healthy * 0	1.29082	2.21878	0.00132958	1.65921	1.65921	BCC * 1 up vs Healthy * 0	1.2184	2.25951	16.9499	20.9083	0.0157841	11690.3	1
13	kegg_pathway_144	Arginine biosynthesis	4.64708e-06	6.25288e-06	0.912804	1	0.942808	4.02058e-05	1.95418	1.95418	BCC * 0 up vs Healthy * 0	1.42212	2.68529	0.00020283	1.99407	1.99407	BCC * 1 up vs Healthy * 0	1.38792	2.86494	21.4179	68.9892	0.0120021	3008.56	1
3	kegg_pathway_151	D-Glutamine and D-glutamate metabolism	0.00173938	0.00191854	0.91427	1	0.942808	0.00517699	2.36948	2.36948	BCC * 0 up vs Healthy * 0	1.30071	4.31642	0.010328	2.45943	2.45943	BCC * 1 up vs Healthy * 0	1.24123	4.87325	10.2581	188.101	0.011638	554.718	1
50	kegg_pathway_195	PPAR signaling pathway	3.47857e-10	6.5255e-10	0.917129	1	0.942808	8.23113e-09	1.71784	1.71784	BCC * 0 up vs Healthy * 0	1.43008	2.06349	7.17096e-07	1.69889	1.69889	BCC * 1 up vs Healthy * 0	1.37843	2.09385	39.7765	39.7025	0.0108294	14900.7	1
15	kegg_pathway_34	Folate biosynthesis	7.26701e-06	9.57755e-06	0.929752	1	0.951977	3.63722e-05	2.19865	2.19865	BCC * 0 up vs Healthy * 0	1.51576	3.18919	0.00039904	2.15718	2.15718	BCC * 1 up vs Healthy * 0	1.41163	3.29649	20.4724	8.53947	0.007778	5491.44	1
36	kegg_pathway_93	Basal transcription factors	6.13374e-11	1.22199e-10	0.943673	1	0.962397	3.45072e-09	1.74466	1.74466	BCC * 0 up vs Healthy * 0	1.45196	2.09637	1.44924e-07	1.75787	1.75787	BCC * 1 up vs Healthy * 0	1.42577	2.16733	43.4191	22.173	0.00499366	7744.57	1
10	kegg_pathway_284	Sulfur metabolism	9.22938e-08	1.3554e-07	0.947519	1	0.962499	1.36446e-06	2.83242	2.83242	BCC * 0 up vs Healthy * 0	1.86584	4.29973	1.60496e-05	2.87794	2.87794	BCC * 1 up vs Healthy * 0	1.78808	4.6321	29.5877	13.2182	0.00433797	3063.17	1
4	kegg_pathway_41	Maturity onset diabetes of the young	0.628978	0.631435	0.955316	1	0.964106	0.684032	1.14574	1.14574	BCC * 0 up vs Healthy * 0	-1.68693	2.21446	0.679643	1.17046	1.17046	BCC * 1 up vs Healthy * 0	-1.81109	2.48117	0.23434	117.401	0.00314943	1201.49	1
9	kegg_pathway_313	Glycosphingolipid biosynthesis - ganglio series	0.0520696	0.0533143	0.959018	1	0.964106	0.0727631	1.45069	1.45069	BCC * 0 up vs Healthy * 0	-1.03512	2.17842	0.127664	1.43321	1.43321	BCC * 1 up vs Healthy * 0	-1.10919	2.27838	3.79819	8.36814	0.00264413	2350.87	1
27	kegg_pathway_13	Citrate cycle (TCA cycle)	1.91442e-13	4.55561e-13	0.960355	1	0.964106	1.79474e-11	2.23819	2.23819	BCC * 0 up vs Healthy * 0	1.77348	2.82467	4.61026e-09	2.22319	2.22319	BCC * 1 up vs Healthy * 0	1.70506	2.89878	55.4621	18.5669	0.00247207	6988.69	1
58	kegg_pathway_280	Aminoacyl-tRNA biosynthesis	2.00086e-09	3.47446e-09	0.977175	1	0.977175	4.56505e-08	1.43909	1.43909	BCC * 0 up vs Healthy * 0	1.26349	1.63909	1.83902e-06	1.43598	1.43598	BCC * 1 up vs Healthy * 0	1.23797	1.66565	36.2542	51.1962	0.000818781	10105.1	1
