# Supplementary material for: Gene–Environment Interaction: Small Deletions (DELs) and Transcriptomic Profiles in Non-Melanoma Skin Cancer (NMSC) and Potential Implications for Therapy
Source: Cells. 2025 Jan 10;14(2):95. doi: 10.3390/cells14020095 (PMC11764317; doi:10.3390/cells14020095)
Supplement: Supplementary file 1 [file cells-14-00095-s001.zip › Table_S10_Interact_Del MLH1_UACR BF.csv]

# of genes	GO ID	GO Description	p-value(Tissue)	p-value(Tissue * MLH1_DEL * UACR_Baseline_Cat192)	bonferroni(p-value(Tissue * MLH1_DEL * UACR_Baseline_Cat192))	stepup(p-value(Tissue * MLH1_DEL * UACR_Baseline_Cat192))	p-value(BCC * 0 * 0 vs. Healthy * 0 * 0)	Ratio(BCC * 0 * 0 vs. Healthy * 0 * 0)	Fold-Change(BCC * 0 * 0 vs. Healthy * 0 * 0)	Fold-Change(BCC * 0 * 0 vs. Healthy * 0 * 0) (Description)	Fold Change(BCC * 0 * 0 vs. Healthy * 0 * 0) 95% lower limit	Fold Change(BCC * 0 * 0 vs. Healthy * 0 * 0) 95% upper limit	p-value(BCC * 0 * 1 vs. Healthy * 0 * 1)	Ratio(BCC * 0 * 1 vs. Healthy * 0 * 1)	Fold-Change(BCC * 0 * 1 vs. Healthy * 0 * 1)	Fold-Change(BCC * 0 * 1 vs. Healthy * 0 * 1) (Description)	Fold Change(BCC * 0 * 1 vs. Healthy * 0 * 1) 95% lower limit	Fold Change(BCC * 0 * 1 vs. Healthy * 0 * 1) 95% upper limit	p-value(BCC * 1 * 0 vs. Healthy * 0 * 0)	Ratio(BCC * 1 * 0 vs. Healthy * 0 * 0)	Fold-Change(BCC * 1 * 0 vs. Healthy * 0 * 0)	Fold-Change(BCC * 1 * 0 vs. Healthy * 0 * 0) (Description)	Fold Change(BCC * 1 * 0 vs. Healthy * 0 * 0) 95% lower limit	Fold Change(BCC * 1 * 0 vs. Healthy * 0 * 0) 95% upper limit	p-value(BCC * 1 * 1 vs. Healthy * 0 * 1)	Ratio(BCC * 1 * 1 vs. Healthy * 0 * 1)	Fold-Change(BCC * 1 * 1 vs. Healthy * 0 * 1)	Fold-Change(BCC * 1 * 1 vs. Healthy * 0 * 1) (Description)	Fold Change(BCC * 1 * 1 vs. Healthy * 0 * 1) 95% lower limit	Fold Change(BCC * 1 * 1 vs. Healthy * 0 * 1) 95% upper limit	F(Tissue)	F(Marker ID)	F(Tissue * MLH1_DEL * UACR_Baseline_Cat192)	SS(Error)	F(Error)
99	kegg_pathway_184	Sphingolipid signaling pathway	3.65483e-37	1.61312e-61	4.12958e-59	4.12958e-59	9.06946e-41	3.96949	3.96949	BCC * 0 * 0 up vs Healthy * 0 * 0	3.25018	4.84798	0.0211672	1.16452	1.16452	BCC * 0 * 1 up vs Healthy * 0 * 1	1.02307	1.32553	3.14035e-31	3.55301	3.55301	BCC * 1 * 0 up vs Healthy * 0 * 0	2.87411	4.39228	0.332411	1.09555	1.09555	BCC * 1 * 1 up vs Healthy * 0 * 1	-1.0978	1.31762	165.558	39.8835	75.1171	21716.5	1
90	kegg_pathway_310	Toxoplasmosis	2.45035e-43	4.96529e-56	1.27111e-53	6.35557e-54	5.44189e-44	4.66278	4.66278	BCC * 0 * 0 up vs Healthy * 0 * 0	3.76398	5.77622	4.02663e-05	1.33755	1.33755	BCC * 0 * 1 up vs Healthy * 0 * 1	1.16431	1.53656	7.96881e-28	3.58595	3.58595	BCC * 1 * 0 up vs Healthy * 0 * 0	2.85736	4.50033	0.0109606	1.29258	1.29258	BCC * 1 * 1 up vs Healthy * 0 * 1	1.06072	1.57511	195.556	42.5474	68.5284	20585.9	1
90	kegg_pathway_52	TNF signaling pathway	1.3569e-43	1.64524e-55	4.21182e-53	1.40394e-53	9.38836e-48	5.17017	5.17017	BCC * 0 * 0 up vs Healthy * 0 * 0	4.15457	6.43404	4.11617e-07	1.4427	1.4427	BCC * 0 * 1 up vs Healthy * 0 * 1	1.25214	1.66226	3.7918e-24	3.34611	3.34611	BCC * 1 * 0 up vs Healthy * 0 * 0	2.65338	4.21969	0.025971	1.25783	1.25783	BCC * 1 * 1 up vs Healthy * 0 * 1	1.02787	1.53923	196.795	49.4378	67.8804	21472	1
81	kegg_pathway_153	Th17 cell differentiation	3.06628e-41	8.69669e-55	2.22635e-52	5.56588e-53	3.47717e-45	5.33378	5.33378	BCC * 0 * 0 up vs Healthy * 0 * 0	4.24133	6.70763	1.12776e-05	1.39513	1.39513	BCC * 0 * 1 up vs Healthy * 0 * 1	1.20265	1.6184	4.23844e-25	3.64582	3.64582	BCC * 1 * 0 up vs Healthy * 0 * 0	2.85906	4.64908	0.0513432	1.23411	1.23411	BCC * 1 * 1 up vs Healthy * 0 * 1	-1.00123	1.52491	185.965	65.4344	67.2435	19096.2	1
95	kegg_pathway_15	Cell adhesion molecules (CAMs)	2.94143e-52	2.32803e-54	5.95976e-52	1.19195e-52	2.37879e-50	6.40652	6.40652	BCC * 0 * 0 up vs Healthy * 0 * 0	5.03686	8.14863	1.80996e-09	1.61458	1.61458	BCC * 0 * 1 up vs Healthy * 0 * 1	1.38164	1.88679	3.63321e-22	3.55184	3.55184	BCC * 1 * 0 up vs Healthy * 0 * 0	2.75204	4.58408	5.29367e-07	1.7665	1.7665	BCC * 1 * 1 up vs Healthy * 0 * 1	1.41474	2.20573	238.46	50.4802	66.3261	28943.3	1
66	kegg_pathway_201	IL-17 signaling pathway	5.06402e-38	1.88546e-52	4.82678e-50	8.04464e-51	6.59352e-39	6.00135	6.00135	BCC * 0 * 0 up vs Healthy * 0 * 0	4.60401	7.8228	2.67213e-05	1.44537	1.44537	BCC * 0 * 1 up vs Healthy * 0 * 1	1.21735	1.7161	4.56797e-22	4.04232	4.04232	BCC * 1 * 0 up vs Healthy * 0 * 0	3.05165	5.35459	0.00631265	1.40647	1.40647	BCC * 1 * 1 up vs Healthy * 0 * 1	1.10118	1.79639	171.427	89.4629	64.8711	16949.3	1
98	kegg_pathway_94	Yersinia infection	2.9262e-37	9.05841e-52	2.31895e-49	3.31279e-50	3.97073e-39	3.74918	3.74918	BCC * 0 * 0 up vs Healthy * 0 * 0	3.08225	4.56042	0.00116782	1.234	1.234	BCC * 0 * 1 up vs Healthy * 0 * 1	1.08696	1.40093	5.73303e-25	3.00701	3.00701	BCC * 1 * 0 up vs Healthy * 0 * 0	2.44291	3.70138	0.0278403	1.22501	1.22501	BCC * 1 * 1 up vs Healthy * 0 * 1	1.02236	1.46782	166.052	55.427	63.0602	20426.3	1
78	kegg_pathway_84	Chagas disease (American trypanosomiasis)	1.17582e-31	1.43544e-51	3.67473e-49	4.59341e-50	1.55062e-39	4.98973	4.98973	BCC * 0 * 0 up vs Healthy * 0 * 0	3.93969	6.31963	0.00204471	1.2724	1.2724	BCC * 0 * 1 up vs Healthy * 0 * 1	1.09183	1.48283	1.30851e-21	3.41918	3.41918	BCC * 1 * 0 up vs Healthy * 0 * 0	2.66123	4.393	0.568003	1.06559	1.06559	BCC * 1 * 1 up vs Healthy * 0 * 1	-1.16719	1.32533	140.056	52.5301	63.3069	18819.5	1
65	kegg_pathway_240	Rheumatoid arthritis	7.98223e-37	4.73303e-51	1.21166e-48	1.34628e-49	4.85111e-43	7.66504	7.66504	BCC * 0 * 0 up vs Healthy * 0 * 0	5.76309	10.1947	0.000132334	1.43421	1.43421	BCC * 0 * 1 up vs Healthy * 0 * 1	1.19229	1.72521	4.77661e-19	3.99935	3.99935	BCC * 1 * 0 up vs Healthy * 0 * 0	2.9554	5.41204	0.0113758	1.40505	1.40505	BCC * 1 * 1 up vs Healthy * 0 * 1	1.07981	1.82825	165.679	58.86	63.1369	19031.8	1
82	kegg_pathway_265	NF-kappa B signaling pathway	1.47617e-37	2.04957e-50	5.2469e-48	5.2469e-49	1.28245e-42	5.64999	5.64999	BCC * 0 * 0 up vs Healthy * 0 * 0	4.42376	7.21611	7.95338e-06	1.4356	1.4356	BCC * 0 * 1 up vs Healthy * 0 * 1	1.2252	1.68213	1.90866e-22	3.66664	3.66664	BCC * 1 * 0 up vs Healthy * 0 * 0	2.82857	4.75301	0.136596	1.18712	1.18712	BCC * 1 * 1 up vs Healthy * 0 * 1	-1.05585	1.48794	168.149	52.3078	61.7488	22303.8	1
90	kegg_pathway_53	Osteoclast differentiation	7.07559e-38	4.96219e-50	1.27032e-47	1.10946e-48	4.21849e-44	5.15819	5.15819	BCC * 0 * 0 up vs Healthy * 0 * 0	4.10708	6.47832	1.62135e-05	1.38407	1.38407	BCC * 0 * 1 up vs Healthy * 0 * 1	1.19414	1.60421	8.48783e-23	3.38615	3.38615	BCC * 1 * 0 up vs Healthy * 0 * 0	2.65912	4.31195	0.17456	1.15686	1.15686	BCC * 1 * 1 up vs Healthy * 0 * 1	-1.0668	1.42772	169.307	39.0468	61.078	23312	1
66	kegg_pathway_207	Th1 and Th2 cell differentiation	9.25935e-30	5.20059e-50	1.33135e-47	1.10946e-48	3.18476e-35	5.07929	5.07929	BCC * 0 * 0 up vs Healthy * 0 * 0	3.94133	6.5458	0.000168258	1.37123	1.37123	BCC * 0 * 1 up vs Healthy * 0 * 1	1.16347	1.61609	2.09846e-19	3.47437	3.47437	BCC * 1 * 0 up vs Healthy * 0 * 0	2.65481	4.54693	0.496963	1.08451	1.08451	BCC * 1 * 1 up vs Healthy * 0 * 1	-1.16537	1.37067	131.507	53.7803	61.7735	15522.2	1
95	kegg_pathway_105	JAK-STAT signaling pathway	3.40175e-37	1.71913e-49	4.40097e-47	3.38536e-48	4.46358e-43	4.55858	4.55858	BCC * 0 * 0 up vs Healthy * 0 * 0	3.68214	5.64364	1.5464e-05	1.357	1.357	BCC * 0 * 1 up vs Healthy * 0 * 1	1.18172	1.55828	1.50938e-21	3.02787	3.02787	BCC * 1 * 0 up vs Healthy * 0 * 0	2.41425	3.79745	0.113843	1.17234	1.17234	BCC * 1 * 1 up vs Healthy * 0 * 1	-1.03885	1.42778	165.848	60.315	60.3092	22806.8	1
96	kegg_pathway_260	Relaxin signaling pathway	1.20959e-41	6.37152e-49	1.63111e-46	1.16508e-47	4.15941e-45	4.44984	4.44984	BCC * 0 * 0 up vs Healthy * 0 * 0	3.62489	5.46252	1.41746e-06	1.38708	1.38708	BCC * 0 * 1 up vs Healthy * 0 * 1	1.21456	1.5841	1.76159e-24	3.12789	3.12789	BCC * 1 * 0 up vs Healthy * 0 * 0	2.51653	3.88779	0.0486036	1.20981	1.20981	BCC * 1 * 1 up vs Healthy * 0 * 1	1.00117	1.46192	187.1	45.7692	59.5895	21477.7	1
77	kegg_pathway_294	T cell receptor signaling pathway	1.4457e-34	1.25385e-47	3.20986e-45	2.13991e-46	6.0838e-35	4.32876	4.32876	BCC * 0 * 0 up vs Healthy * 0 * 0	3.43884	5.44898	7.37989e-05	1.35225	1.35225	BCC * 0 * 1 up vs Healthy * 0 * 1	1.16496	1.56964	8.63358e-25	3.63573	3.63573	BCC * 1 * 0 up vs Healthy * 0 * 0	2.84825	4.64095	0.164104	1.16278	1.16278	BCC * 1 * 1 up vs Healthy * 0 * 1	-1.0636	1.43804	154.03	45.9725	58.4102	17399.8	1
98	kegg_pathway_65	Platelet activation	1.6395e-29	1.38363e-47	3.5421e-45	2.21381e-46	2.08952e-36	3.77039	3.77039	BCC * 0 * 0 up vs Healthy * 0 * 0	3.07325	4.62568	0.0283305	1.1597	1.1597	BCC * 0 * 1 up vs Healthy * 0 * 1	1.01586	1.32391	2.72766e-24	3.10211	3.10211	BCC * 1 * 0 up vs Healthy * 0 * 0	2.49737	3.85328	0.96415	1.00434	1.00434	BCC * 1 * 1 up vs Healthy * 0 * 1	-1.20251	1.21296	129.303	53.5492	57.9106	22252.1	1
56	kegg_pathway_88	Hematopoietic cell lineage	6.70928e-31	1.86208e-47	4.76694e-45	2.80408e-46	2.89583e-36	7.17565	7.17565	BCC * 0 * 0 up vs Healthy * 0 * 0	5.30526	9.70547	3.961e-06	1.58618	1.58618	BCC * 0 * 1 up vs Healthy * 0 * 1	1.30436	1.92889	5.39319e-16	3.79291	3.79291	BCC * 1 * 0 up vs Healthy * 0 * 0	2.75335	5.22497	0.132959	1.23824	1.23824	BCC * 1 * 1 up vs Healthy * 0 * 1	-1.06727	1.63639	137.595	56.4854	58.9843	15832.5	1
71	kegg_pathway_39	Natural killer cell mediated cytotoxicity	1.76851e-35	2.45031e-47	6.27279e-45	3.48489e-46	1.90958e-39	5.22728	5.22728	BCC * 0 * 0 up vs Healthy * 0 * 0	4.09922	6.66578	4.0108e-05	1.39141	1.39141	BCC * 0 * 1 up vs Healthy * 0 * 1	1.18869	1.6287	1.09164e-21	3.55462	3.55462	BCC * 1 * 0 up vs Healthy * 0 * 0	2.74672	4.60015	0.100346	1.20699	1.20699	BCC * 1 * 1 up vs Healthy * 0 * 1	-1.03696	1.51067	158.747	76.2657	58.2229	16502	1
98	kegg_pathway_157	Oocyte meiosis	2.14129e-43	6.42748e-47	1.64544e-44	8.66018e-46	6.65064e-40	4.38464	4.38464	BCC * 0 * 0 up vs Healthy * 0 * 0	3.53005	5.44612	3.17911e-05	1.3476	1.3476	BCC * 0 * 1 up vs Healthy * 0 * 1	1.17105	1.55078	9.49656e-29	3.72477	3.72477	BCC * 1 * 0 up vs Healthy * 0 * 0	2.95961	4.68775	0.00215888	1.36799	1.36799	BCC * 1 * 1 up vs Healthy * 0 * 1	1.11986	1.67111	195.419	42.5719	57.0916	25022.4	1
87	kegg_pathway_158	Prostate cancer	2.42064e-49	4.39932e-46	1.12623e-43	5.63113e-45	9.06586e-51	4.63403	4.63403	BCC * 0 * 0 up vs Healthy * 0 * 0	3.8037	5.64561	6.29432e-05	1.29868	1.29868	BCC * 0 * 1 up vs Healthy * 0 * 1	1.14276	1.47586	5.48759e-29	3.33395	3.33395	BCC * 1 * 0 up vs Healthy * 0 * 0	2.70399	4.11068	0.000432904	1.38749	1.38749	BCC * 1 * 1 up vs Healthy * 0 * 1	1.15628	1.66492	224.884	53.011	56.2601	16354.3	1
91	kegg_pathway_311	Carbon metabolism	5.6817e-46	5.45972e-46	1.39769e-43	6.65566e-45	1.88772e-39	4.54922	4.54922	BCC * 0 * 0 up vs Healthy * 0 * 0	3.63852	5.68786	1.05431e-05	1.38485	1.38485	BCC * 0 * 1 up vs Healthy * 0 * 1	1.19829	1.60045	1.05732e-34	4.48236	4.48236	BCC * 1 * 0 up vs Healthy * 0 * 0	3.5368	5.68072	0.00768611	1.32382	1.32382	BCC * 1 * 1 up vs Healthy * 0 * 1	1.07713	1.627	208.228	39.0509	56.0687	22902.1	1
50	kegg_pathway_170	Antigen processing and presentation	5.79881e-37	6.11799e-46	1.56621e-43	7.11911e-45	2.79298e-38	6.45221	6.45221	BCC * 0 * 0 up vs Healthy * 0 * 0	4.89192	8.51015	8.2613e-06	1.50486	1.50486	BCC * 0 * 1 up vs Healthy * 0 * 1	1.25782	1.80042	9.534e-22	4.26771	4.26771	BCC * 1 * 0 up vs Healthy * 0 * 0	3.1818	5.72423	0.0194836	1.3562	1.3562	BCC * 1 * 1 up vs Healthy * 0 * 1	1.05034	1.75112	167.905	80.3154	57.3739	10602.1	1
52	kegg_pathway_262	Staphylococcus aureus infection	8.31388e-38	6.96076e-46	1.78196e-43	7.74763e-45	2.83618e-36	9.39557	9.39557	BCC * 0 * 0 up vs Healthy * 0 * 0	6.66876	13.2373	3.11094e-08	1.87587	1.87587	BCC * 0 * 1 up vs Healthy * 0 * 1	1.50233	2.34227	9.98704e-22	6.02057	6.02057	BCC * 1 * 0 up vs Healthy * 0 * 0	4.18532	8.66058	0.0179247	1.46565	1.46565	BCC * 1 * 1 up vs Healthy * 0 * 1	1.06805	2.01129	171.816	69.3746	57.1834	17585.8	1
84	kegg_pathway_244	AGE-RAGE signaling pathway in diabetic complications	6.59792e-48	1.22534e-45	3.13686e-43	1.30702e-44	1.72866e-48	5.23602	5.23602	BCC * 0 * 0 up vs Healthy * 0 * 0	4.20888	6.51383	9.46051e-08	1.47084	1.47084	BCC * 0 * 1 up vs Healthy * 0 * 1	1.27684	1.69432	6.50253e-25	3.41168	3.41168	BCC * 1 * 0 up vs Healthy * 0 * 0	2.70633	4.30086	0.000573241	1.42538	1.42538	BCC * 1 * 1 up vs Healthy * 0 * 1	1.16514	1.74373	218.129	47.0521	55.7714	18645.2	1
84	kegg_pathway_255	C-type lectin receptor signaling pathway	1.05937e-33	1.97838e-45	5.06466e-43	2.02587e-44	2.69785e-34	4.1132	4.1132	BCC * 0 * 0 up vs Healthy * 0 * 0	3.28581	5.14893	0.000119644	1.33077	1.33077	BCC * 0 * 1 up vs Healthy * 0 * 1	1.1506	1.53915	1.90905e-21	3.19993	3.19993	BCC * 1 * 0 up vs Healthy * 0 * 0	2.52166	4.06064	0.0352901	1.24943	1.24943	BCC * 1 * 1 up vs Healthy * 0 * 1	1.01547	1.5373	149.587	46.1547	55.5141	19722.8	1
70	kegg_pathway_22	PD-L1 expression and PD-1 checkpoint pathway in cancer	5.62637e-32	1.26351e-44	3.23459e-42	1.24407e-43	4.70368e-35	4.52176	4.52176	BCC * 0 * 0 up vs Healthy * 0 * 0	3.5701	5.7271	0.00069578	1.30346	1.30346	BCC * 0 * 1 up vs Healthy * 0 * 1	1.11846	1.51906	4.37232e-22	3.47401	3.47401	BCC * 1 * 0 up vs Healthy * 0 * 0	2.70382	4.46358	0.197826	1.15409	1.15409	BCC * 1 * 1 up vs Healthy * 0 * 1	-1.07772	1.43543	141.942	49.8939	54.856	15156.8	1
83	kegg_pathway_25	Leukocyte transendothelial migration	2.83689e-35	2.25356e-44	5.76911e-42	2.13671e-43	1.16239e-33	4.16365	4.16365	BCC * 0 * 0 up vs Healthy * 0 * 0	3.3122	5.23398	2.77944e-06	1.42592	1.42592	BCC * 0 * 1 up vs Healthy * 0 * 1	1.22952	1.65369	5.79457e-22	3.32178	3.32178	BCC * 1 * 0 up vs Healthy * 0 * 0	2.60607	4.23404	0.0258929	1.27136	1.27136	BCC * 1 * 1 up vs Healthy * 0 * 1	1.0293	1.57035	157.145	74.4026	54.2283	19981.1	1
79	kegg_pathway_223	Ribosome biogenesis in eukaryotes	2.65279e-32	1.10092e-43	2.81835e-41	1.00655e-42	1.60313e-27	3.17488	3.17488	BCC * 0 * 0 up vs Healthy * 0 * 0	2.58261	3.90297	0.0159936	1.1787	1.1787	BCC * 0 * 1 up vs Healthy * 0 * 1	1.03114	1.34736	6.34597e-27	3.35637	3.35637	BCC * 1 * 0 up vs Healthy * 0 * 0	2.69626	4.17808	0.0120971	1.27644	1.27644	BCC * 1 * 1 up vs Healthy * 0 * 1	1.05493	1.54448	143.104	67.7522	53.4597	14741.5	1
79	kegg_pathway_122	mRNA surveillance pathway	6.76359e-32	9.83614e-43	2.51805e-40	8.68294e-42	3.18567e-34	3.33946	3.33946	BCC * 0 * 0 up vs Healthy * 0 * 0	2.75723	4.04463	0.160115	1.093	1.093	BCC * 0 * 1 up vs Healthy * 0 * 1	-1.0358	1.23741	4.51798e-29	3.22589	3.22589	BCC * 1 * 0 up vs Healthy * 0 * 0	2.63269	3.95275	0.31268	1.09536	1.09536	BCC * 1 * 1 up vs Healthy * 0 * 1	-1.08956	1.30728	141.164	54.9512	52.2821	12692.2	1
87	kegg_pathway_82	HIF-1 signaling pathway	2.53602e-38	5.83582e-42	1.49397e-39	4.9799e-41	2.92045e-33	3.60463	3.60463	BCC * 0 * 0 up vs Healthy * 0 * 0	2.93039	4.43399	5.55731e-07	1.40933	1.40933	BCC * 0 * 1 up vs Healthy * 0 * 1	1.23242	1.61164	3.71951e-24	3.13973	3.13973	BCC * 1 * 0 up vs Healthy * 0 * 0	2.52059	3.91095	0.00440967	1.32023	1.32023	BCC * 1 * 1 up vs Healthy * 0 * 1	1.09049	1.59837	171.578	40.4053	51.1805	17988.6	1
82	kegg_pathway_332	Phosphatidylinositol signaling system	1.02453e-33	2.40122e-41	6.14713e-39	1.98294e-40	6.1973e-34	3.98778	3.98778	BCC * 0 * 0 up vs Healthy * 0 * 0	3.1975	4.97339	0.00476261	1.22888	1.22888	BCC * 0 * 1 up vs Healthy * 0 * 1	1.06506	1.41789	2.99862e-26	3.5866	3.5866	BCC * 1 * 0 up vs Healthy * 0 * 0	2.83755	4.53338	0.103027	1.18483	1.18483	BCC * 1 * 1 up vs Healthy * 0 * 1	-1.0349	1.45281	149.735	27.4593	50.5103	18176.3	1
66	kegg_pathway_12	p53 signaling pathway	8.18129e-41	5.02919e-41	1.28747e-38	4.02336e-40	1.29272e-37	5.85406	5.85406	BCC * 0 * 0 up vs Healthy * 0 * 0	4.48591	7.63947	1.0289e-06	1.53825	1.53825	BCC * 0 * 1 up vs Healthy * 0 * 1	1.29462	1.82772	3.16853e-24	4.37684	4.37684	BCC * 1 * 0 up vs Healthy * 0 * 0	3.30021	5.80471	0.00170889	1.48216	1.48216	BCC * 1 * 1 up vs Healthy * 0 * 1	1.15923	1.89505	185.055	39.0341	50.4689	17094.9	1
79	kegg_pathway_211	Colorectal cancer	3.12587e-40	2.55593e-40	6.54319e-38	1.98278e-39	8.30309e-39	4.30353	4.30353	BCC * 0 * 0 up vs Healthy * 0 * 0	3.465	5.34499	0.00150016	1.25545	1.25545	BCC * 0 * 1 up vs Healthy * 0 * 1	1.09102	1.44466	8.8644e-28	3.64263	3.64263	BCC * 1 * 0 up vs Healthy * 0 * 0	2.89457	4.58402	0.00355079	1.3468	1.3468	BCC * 1 * 1 up vs Healthy * 0 * 1	1.10258	1.64511	181.215	32.2092	49.2983	16242.2	1
59	kegg_pathway_96	Salmonella infection	8.46688e-29	5.24659e-40	1.34313e-37	3.95038e-39	1.18252e-32	4.44633	4.44633	BCC * 0 * 0 up vs Healthy * 0 * 0	3.48975	5.66511	0.00322635	1.26608	1.26608	BCC * 0 * 1 up vs Healthy * 0 * 1	1.08221	1.48118	5.50321e-21	3.46618	3.46618	BCC * 1 * 0 up vs Healthy * 0 * 0	2.68078	4.48167	0.388058	1.10347	1.10347	BCC * 1 * 1 up vs Healthy * 0 * 1	-1.13336	1.38002	127.256	97.6598	49.4038	11310.2	1
59	kegg_pathway_120	Epithelial cell signaling in Helicobacter pylori infection	4.42025e-24	1.0676e-39	2.73306e-37	7.80875e-39	2.33519e-27	4.42602	4.42602	BCC * 0 * 0 up vs Healthy * 0 * 0	3.39261	5.77423	0.293781	1.09662	1.09662	BCC * 0 * 1 up vs Healthy * 0 * 1	-1.08329	1.30274	3.0368e-20	3.80997	3.80997	BCC * 1 * 0 up vs Healthy * 0 * 0	2.87366	5.05134	0.268966	1.14845	1.14845	BCC * 1 * 1 up vs Healthy * 0 * 1	-1.113	1.46799	104.679	50.3288	49.0157	13626.8	1
65	kegg_pathway_51	Systemic lupus erythematosus	9.56237e-35	1.12611e-39	2.88285e-37	8.00791e-39	1.61847e-34	6.4173	6.4173	BCC * 0 * 0 up vs Healthy * 0 * 0	4.78611	8.60443	4.11926e-09	1.77094	1.77094	BCC * 0 * 1 up vs Healthy * 0 * 1	1.46454	2.14145	4.11042e-18	3.99978	3.99978	BCC * 1 * 0 up vs Healthy * 0 * 0	2.93048	5.45923	0.034237	1.33977	1.33977	BCC * 1 * 1 up vs Healthy * 0 * 1	1.02199	1.75638	155.591	60.2811	48.8098	20126	1
78	kegg_pathway_90	Small cell lung cancer	1.0356e-37	1.22315e-39	3.13128e-37	8.46291e-39	2.59614e-32	3.9167	3.9167	BCC * 0 * 0 up vs Healthy * 0 * 0	3.13161	4.89861	2.09347e-06	1.42085	1.42085	BCC * 0 * 1 up vs Healthy * 0 * 1	1.22919	1.6424	2.00237e-22	3.27979	3.27979	BCC * 1 * 0 up vs Healthy * 0 * 0	2.58702	4.15807	0.000563363	1.43851	1.43851	BCC * 1 * 1 up vs Healthy * 0 * 1	1.1701	1.76849	169.105	33.8919	48.4778	16869.3	1
97	kegg_pathway_254	Dopaminergic synapse	6.82022e-18	1.56581e-39	4.00847e-37	1.05486e-38	1.20311e-25	3.13265	3.13265	BCC * 0 * 0 up vs Healthy * 0 * 0	2.53328	3.87382	0.069475	1.13587	1.13587	BCC * 0 * 1 up vs Healthy * 0 * 1	-1.01021	1.30338	2.18041e-15	2.4963	2.4963	BCC * 1 * 0 up vs Healthy * 0 * 0	1.99285	3.12694	0.236992	0.888458	-1.12555	BCC * 1 * 1 down vs Healthy * 0 * 1	-1.36933	1.08089	74.9761	42.9827	48.0681	23521.5	1
58	kegg_pathway_183	Pertussis	3.45602e-32	2.21021e-38	5.65813e-36	1.4508e-37	1.33321e-34	6.7511	6.7511	BCC * 0 * 0 up vs Healthy * 0 * 0	4.99946	9.11647	5.14306e-06	1.57362	1.57362	BCC * 0 * 1 up vs Healthy * 0 * 1	1.29538	1.91161	1.91097e-17	4.02115	4.02115	BCC * 1 * 0 up vs Healthy * 0 * 0	2.92405	5.52988	0.0406109	1.33602	1.33602	BCC * 1 * 1 up vs Healthy * 0 * 1	1.01247	1.76297	143.693	62.7054	47.3936	16803.8	1
51	kegg_pathway_286	Leishmaniasis	1.083e-28	3.51111e-38	8.98845e-36	2.24711e-37	3.48662e-28	6.23781	6.23781	BCC * 0 * 0 up vs Healthy * 0 * 0	4.52343	8.60195	8.39682e-06	1.60647	1.60647	BCC * 0 * 1 up vs Healthy * 0 * 1	1.30458	1.97822	3.76595e-15	3.96263	3.96263	BCC * 1 * 0 up vs Healthy * 0 * 0	2.81808	5.57203	0.00998549	1.47713	1.47713	BCC * 1 * 1 up vs Healthy * 0 * 1	1.09793	1.9873	127.262	38.1895	47.3903	14864.6	1
65	kegg_pathway_299	Renal cell carcinoma	2.63476e-28	1.19821e-37	3.06742e-35	7.48151e-37	7.66175e-32	3.95212	3.95212	BCC * 0 * 0 up vs Healthy * 0 * 0	3.15115	4.95667	0.125454	1.12151	1.12151	BCC * 0 * 1 up vs Healthy * 0 * 1	-1.03255	1.29872	2.57542e-22	3.3236	3.3236	BCC * 1 * 0 up vs Healthy * 0 * 0	2.61386	4.22606	0.160551	1.16145	1.16145	BCC * 1 * 1 up vs Healthy * 0 * 1	-1.06122	1.43154	124.59	22.7021	46.2831	12002.2	1
80	kegg_pathway_233	Choline metabolism in cancer	8.88012e-30	1.7437e-37	4.46388e-35	1.06283e-36	2.70648e-31	3.64334	3.64334	BCC * 0 * 0 up vs Healthy * 0 * 0	2.93676	4.51992	0.0445582	1.15388	1.15388	BCC * 0 * 1 up vs Healthy * 0 * 1	1.00349	1.32682	8.67794e-24	3.26079	3.26079	BCC * 1 * 0 up vs Healthy * 0 * 0	2.59425	4.09858	0.128311	1.16698	1.16698	BCC * 1 * 1 up vs Healthy * 0 * 1	-1.04563	1.42397	131.038	36.599	45.7917	16483.3	1
70	kegg_pathway_167	Pancreatic cancer	4.08461e-34	2.01246e-37	5.15189e-35	1.19811e-36	1.07863e-32	4.15202	4.15202	BCC * 0 * 0 up vs Healthy * 0 * 0	3.29397	5.23358	0.00489402	1.24032	1.24032	BCC * 0 * 1 up vs Healthy * 0 * 1	1.0676	1.44098	5.25001e-23	3.48181	3.48181	BCC * 1 * 0 up vs Healthy * 0 * 0	2.72375	4.45086	0.00315915	1.3799	1.3799	BCC * 1 * 1 up vs Healthy * 0 * 1	1.11437	1.70869	152.23	36.2075	45.8929	14546.4	1
71	kegg_pathway_109	Toll-like receptor signaling pathway	1.51246e-30	2.9402e-37	7.52692e-35	1.71066e-36	2.31242e-35	5.33821	5.33821	BCC * 0 * 0 up vs Healthy * 0 * 0	4.11145	6.93102	0.000291801	1.36733	1.36733	BCC * 0 * 1 up vs Healthy * 0 * 1	1.15456	1.6193	1.08532e-16	3.25024	3.25024	BCC * 1 * 0 up vs Healthy * 0 * 0	2.46397	4.28741	0.0489873	1.27396	1.27396	BCC * 1 * 1 up vs Healthy * 0 * 1	1.00108	1.62124	135.045	56.8641	45.6691	19039.3	1
73	kegg_pathway_272	Fc gamma R-mediated phagocytosis	7.65759e-32	3.24021e-37	8.29495e-35	1.84332e-36	1.45293e-29	3.9155	3.9155	BCC * 0 * 0 up vs Healthy * 0 * 0	3.09707	4.9502	0.00219683	1.26797	1.26797	BCC * 0 * 1 up vs Healthy * 0 * 1	1.0893	1.47596	3.6332e-24	3.66045	3.66045	BCC * 1 * 0 up vs Healthy * 0 * 0	2.85444	4.69405	0.0376568	1.25808	1.25808	BCC * 1 * 1 up vs Healthy * 0 * 1	1.0132	1.56214	141.157	36.2094	45.5789	16232.3	1
67	kegg_pathway_188	Adherens junction	2.04583e-36	6.30911e-37	1.61513e-34	3.51116e-36	6.96155e-37	3.8736	3.8736	BCC * 0 * 0 up vs Healthy * 0 * 0	3.15181	4.76069	0.00152312	1.24132	1.24132	BCC * 0 * 1 up vs Healthy * 0 * 1	1.08611	1.41871	1.12685e-24	3.17404	3.17404	BCC * 1 * 0 up vs Healthy * 0 * 0	2.5505	3.95003	0.0147692	1.26724	1.26724	BCC * 1 * 1 up vs Healthy * 0 * 1	1.04757	1.53298	163.543	71.3958	45.3408	10572.1	1
79	kegg_pathway_113	Melanogenesis	7.59409e-39	2.40618e-36	6.15981e-34	1.3106e-35	7.01308e-38	4.70402	4.70402	BCC * 0 * 0 up vs Healthy * 0 * 0	3.72652	5.93792	0.00159803	1.2752	1.2752	BCC * 0 * 1 up vs Healthy * 0 * 1	1.0966	1.48288	1.34085e-24	3.67198	3.67198	BCC * 1 * 0 up vs Healthy * 0 * 0	2.86812	4.70113	0.000893481	1.44009	1.44009	BCC * 1 * 1 up vs Healthy * 0 * 1	1.16143	1.7856	174.52	46.4282	44.4066	18764.2	1
61	kegg_pathway_251	Bacterial invasion of epithelial cells	4.02922e-34	6.78924e-36	1.73804e-33	3.62093e-35	3.57373e-33	3.81072	3.81072	BCC * 0 * 0 up vs Healthy * 0 * 0	3.07211	4.72691	9.11786e-05	1.32173	1.32173	BCC * 0 * 1 up vs Healthy * 0 * 1	1.14956	1.51969	2.94645e-20	2.95625	2.95625	BCC * 1 * 0 up vs Healthy * 0 * 0	2.35231	3.71524	0.00411169	1.33821	1.33821	BCC * 1 * 1 up vs Healthy * 0 * 1	1.09683	1.6327	152.851	47.9157	44.1965	9564.33	1
81	kegg_pathway_202	Parathyroid hormone synthesis, secretion and action	2.3275e-25	7.41488e-36	1.89821e-33	3.8739e-35	2.04431e-31	3.68454	3.68454	BCC * 0 * 0 up vs Healthy * 0 * 0	2.96568	4.57765	0.315501	1.07464	1.07464	BCC * 0 * 1 up vs Healthy * 0 * 1	-1.07101	1.23685	2.0219e-16	2.63854	2.63854	BCC * 1 * 0 up vs Healthy * 0 * 0	2.09598	3.32155	0.0382193	1.236	1.236	BCC * 1 * 1 up vs Healthy * 0 * 1	1.01158	1.51021	110.09	62.3981	43.7779	17126	1
90	kegg_pathway_212	Insulin resistance	4.99154e-28	1.00825e-35	2.58112e-33	5.16224e-35	3.86071e-28	3.21227	3.21227	BCC * 0 * 0 up vs Healthy * 0 * 0	2.61347	3.94825	0.00182665	1.23689	1.23689	BCC * 0 * 1 up vs Healthy * 0 * 1	1.08218	1.41373	7.33958e-21	2.86313	2.86313	BCC * 1 * 0 up vs Healthy * 0 * 0	2.30045	3.56344	0.169853	1.14267	1.14267	BCC * 1 * 1 up vs Healthy * 0 * 1	-1.05875	1.38239	122.478	45.1415	43.5029	19106.1	1
69	kegg_pathway_95	EGFR tyrosine kinase inhibitor resistance	2.0096e-22	1.97088e-35	5.04546e-33	9.89306e-35	4.24746e-25	3.38726	3.38726	BCC * 0 * 0 up vs Healthy * 0 * 0	2.6941	4.25875	0.366678	1.07067	1.07067	BCC * 0 * 1 up vs Healthy * 0 * 1	-1.08331	1.24184	1.3914e-18	2.99591	2.99591	BCC * 1 * 0 up vs Healthy * 0 * 0	2.34997	3.81939	0.190312	1.15167	1.15167	BCC * 1 * 1 up vs Healthy * 0 * 1	-1.07268	1.42273	96.5226	36.2228	43.4491	13824.1	1
90	kegg_pathway_80	Growth hormone synthesis, secretion and action	2.20224e-31	4.14978e-35	1.06234e-32	2.04297e-34	1.65898e-32	3.49554	3.49554	BCC * 0 * 0 up vs Healthy * 0 * 0	2.8485	4.28955	0.000931854	1.25113	1.25113	BCC * 0 * 1 up vs Healthy * 0 * 1	1.09577	1.42852	1.1237e-18	2.67025	2.67025	BCC * 1 * 0 up vs Healthy * 0 * 0	2.14913	3.31774	0.0103738	1.2804	1.2804	BCC * 1 * 1 up vs Healthy * 0 * 1	1.05993	1.54673	138.357	40.7616	42.7538	18810.4	1
57	kegg_pathway_229	Shigellosis	1.62245e-24	4.53696e-35	1.16146e-32	2.19144e-34	4.48321e-24	3.50382	3.50382	BCC * 0 * 0 up vs Healthy * 0 * 0	2.75548	4.45539	0.000499006	1.31874	1.31874	BCC * 0 * 1 up vs Healthy * 0 * 1	1.12868	1.54081	1.96662e-16	2.93488	2.93488	BCC * 1 * 0 up vs Healthy * 0 * 0	2.27466	3.78673	0.107452	1.19979	1.19979	BCC * 1 * 1 up vs Healthy * 0 * 1	-1.04045	1.49774	106.835	54.8235	43.2703	10382.9	1
43	kegg_pathway_322	Proteasome	2.19602e-25	5.51854e-35	1.41275e-32	2.6162e-34	1.74162e-23	3.99239	3.99239	BCC * 0 * 0 up vs Healthy * 0 * 0	3.05382	5.21942	0.00284508	1.30276	1.30276	BCC * 0 * 1 up vs Healthy * 0 * 1	1.09515	1.54973	1.47038e-19	3.76886	3.76886	BCC * 1 * 0 up vs Healthy * 0 * 0	2.83636	5.00795	0.100567	1.23029	1.23029	BCC * 1 * 1 up vs Healthy * 0 * 1	-1.04097	1.57564	111.845	18.5582	43.6709	7344.11	1
59	kegg_pathway_292	Central carbon metabolism in cancer	1.49794e-36	9.36732e-35	2.39803e-32	4.29588e-34	4.57114e-37	5.72196	5.72196	BCC * 0 * 0 up vs Healthy * 0 * 0	4.39263	7.45359	0.00325521	1.29335	1.29335	BCC * 0 * 1 up vs Healthy * 0 * 1	1.08979	1.53494	2.30747e-24	4.35997	4.35997	BCC * 1 * 0 up vs Healthy * 0 * 0	3.29381	5.77124	0.00651504	1.40345	1.40345	BCC * 1 * 1 up vs Healthy * 0 * 1	1.0995	1.79142	164.861	48.9739	42.8249	13471.5	1
72	kegg_pathway_282	Amoebiasis	1.26829e-33	9.39723e-35	2.40569e-32	4.29588e-34	2.729e-34	4.53155	4.53155	BCC * 0 * 0 up vs Healthy * 0 * 0	3.5662	5.7582	0.000145518	1.35123	1.35123	BCC * 0 * 1 up vs Healthy * 0 * 1	1.15701	1.57806	6.87204e-23	3.62229	3.62229	BCC * 1 * 0 up vs Healthy * 0 * 0	2.80952	4.6702	0.0856063	1.21405	1.21405	BCC * 1 * 1 up vs Healthy * 0 * 1	-1.02757	1.51455	149.752	55.3876	42.559	16481.1	1
66	kegg_pathway_309	Glioma	3.79757e-33	9.71365e-35	2.48669e-32	4.36262e-34	4.96993e-33	4.37737	4.37737	BCC * 0 * 0 up vs Healthy * 0 * 0	3.44821	5.55691	0.000441021	1.3196	1.3196	BCC * 0 * 1 up vs Healthy * 0 * 1	1.13063	1.54014	4.83748e-22	3.51338	3.51338	BCC * 1 * 0 up vs Healthy * 0 * 0	2.72785	4.52513	0.0274255	1.2813	1.2813	BCC * 1 * 1 up vs Healthy * 0 * 1	1.02799	1.59702	147.796	46.0624	42.6499	13733.8	1
44	kegg_pathway_295	Legionellosis	3.07155e-23	1.60411e-34	4.10652e-32	7.08021e-34	1.12618e-26	5.65061	5.65061	BCC * 0 * 0 up vs Healthy * 0 * 0	4.13354	7.72447	0.0139219	1.28939	1.28939	BCC * 0 * 1 up vs Healthy * 0 * 1	1.05303	1.57882	2.88154e-18	4.43497	4.43497	BCC * 1 * 0 up vs Healthy * 0 * 0	3.18333	6.17874	0.684221	1.06169	1.06169	BCC * 1 * 1 up vs Healthy * 0 * 1	-1.25703	1.4169	101.394	74.9097	43.0319	10465.3	1
62	kegg_pathway_46	B cell receptor signaling pathway	6.95167e-23	1.76032e-34	4.50643e-32	7.63802e-34	2.07489e-26	4.1014	4.1014	BCC * 0 * 0 up vs Healthy * 0 * 0	3.17084	5.30506	0.00159347	1.30821	1.30821	BCC * 0 * 1 up vs Healthy * 0 * 1	1.10735	1.5455	2.10041e-16	3.16261	3.16261	BCC * 1 * 0 up vs Healthy * 0 * 0	2.40718	4.15511	0.722319	1.044	1.044	BCC * 1 * 1 up vs Healthy * 0 * 1	-1.21471	1.32395	98.8924	57.6724	42.4133	14095.5	1
72	kegg_pathway_31	TGF-beta signaling pathway	4.63891e-47	3.17047e-34	8.11639e-32	1.35273e-33	3.24469e-40	5.32685	5.32685	BCC * 0 * 0 up vs Healthy * 0 * 0	4.17614	6.79464	5.76611e-09	1.59934	1.59934	BCC * 0 * 1 up vs Healthy * 0 * 1	1.36608	1.87242	1.02474e-24	3.90998	3.90998	BCC * 1 * 0 up vs Healthy * 0 * 0	3.02042	5.06152	1.14236e-05	1.65485	1.65485	BCC * 1 * 1 up vs Healthy * 0 * 1	1.32185	2.07174	215.1	48.0834	41.9085	17009.6	1
61	kegg_pathway_121	Non-small cell lung cancer	5.40138e-32	8.97323e-34	2.29715e-31	3.76581e-33	2.86628e-32	4.66193	4.66193	BCC * 0 * 0 up vs Healthy * 0 * 0	3.62467	5.99603	0.194109	1.11402	1.11402	BCC * 0 * 1 up vs Healthy * 0 * 1	-1.05658	1.31127	1.50339e-24	4.0837	4.0837	BCC * 1 * 0 up vs Healthy * 0 * 0	3.12699	5.33312	0.00685868	1.37796	1.37796	BCC * 1 * 1 up vs Healthy * 0 * 1	1.09228	1.73835	142.544	34.469	41.5563	13049.6	1
79	kegg_pathway_248	Endocrine resistance	4.1229e-30	1.56086e-33	3.99581e-31	6.44485e-33	1.18277e-29	3.77091	3.77091	BCC * 0 * 0 up vs Healthy * 0 * 0	3.00261	4.73578	0.00636568	1.22813	1.22813	BCC * 0 * 1 up vs Healthy * 0 * 1	1.05962	1.42343	8.24894e-19	2.99905	2.99905	BCC * 1 * 0 up vs Healthy * 0 * 0	2.35524	3.81885	0.00317538	1.37262	1.37262	BCC * 1 * 1 up vs Healthy * 0 * 1	1.11225	1.69393	132.656	37.7346	40.9583	17949.9	1
71	kegg_pathway_124	Chronic myeloid leukemia	5.93338e-39	1.756e-33	4.49536e-31	7.13549e-33	1.38687e-35	4.32765	4.32765	BCC * 0 * 0 up vs Healthy * 0 * 0	3.44663	5.43387	1.34171e-05	1.38807	1.38807	BCC * 0 * 1 up vs Healthy * 0 * 1	1.19778	1.60859	7.25848e-24	3.49507	3.49507	BCC * 1 * 0 up vs Healthy * 0 * 0	2.74537	4.44949	0.00135271	1.41026	1.41026	BCC * 1 * 1 up vs Healthy * 0 * 1	1.14297	1.74006	175.567	29.0914	41.0092	14468.9	1
63	kegg_pathway_191	Platinum drug resistance	4.53386e-32	4.95933e-33	1.26959e-30	1.98373e-32	5.63481e-32	4.64364	4.64364	BCC * 0 * 0 up vs Healthy * 0 * 0	3.60787	5.97676	0.0247742	1.20595	1.20595	BCC * 0 * 1 up vs Healthy * 0 * 1	1.02407	1.42013	1.71701e-25	4.22005	4.22005	BCC * 1 * 0 up vs Healthy * 0 * 0	3.22895	5.51536	0.0585388	1.25216	1.25216	BCC * 1 * 1 up vs Healthy * 0 * 1	-1.00816	1.58069	142.783	43.451	40.5935	13999.8	1
73	kegg_pathway_168	Progesterone-mediated oocyte maturation	1.38861e-30	7.56131e-33	1.93569e-30	2.97799e-32	1.83337e-28	4.34271	4.34271	BCC * 0 * 0 up vs Healthy * 0 * 0	3.35678	5.61821	0.000447487	1.34847	1.34847	BCC * 0 * 1 up vs Healthy * 0 * 1	1.14129	1.59325	2.6649e-20	3.65215	3.65215	BCC * 1 * 0 up vs Healthy * 0 * 0	2.77925	4.79922	0.0134018	1.34987	1.34987	BCC * 1 * 1 up vs Healthy * 0 * 1	1.06426	1.71214	135.137	32.9599	40.1993	19577.2	1
71	kegg_pathway_283	RNA degradation	6.62979e-36	3.31153e-32	8.47752e-30	1.28447e-31	5.05167e-32	3.8206	3.8206	BCC * 0 * 0 up vs Healthy * 0 * 0	3.06467	4.76298	0.000525278	1.28766	1.28766	BCC * 0 * 1 up vs Healthy * 0 * 1	1.1163	1.48533	6.58052e-25	3.4576	3.4576	BCC * 1 * 0 up vs Healthy * 0 * 0	2.73665	4.36847	0.00315852	1.35888	1.35888	BCC * 1 * 1 up vs Healthy * 0 * 1	1.10864	1.66562	160.804	44.7651	39.4402	13572.8	1
46	kegg_pathway_238	Viral myocarditis	3.20259e-28	5.806e-32	1.48634e-29	2.21841e-31	1.30183e-28	5.57028	5.57028	BCC * 0 * 0 up vs Healthy * 0 * 0	4.13257	7.50817	4.32562e-08	1.71993	1.71993	BCC * 0 * 1 up vs Healthy * 0 * 1	1.41751	2.08688	6.42408e-12	3.05368	3.05368	BCC * 1 * 0 up vs Healthy * 0 * 0	2.22486	4.19127	0.00716507	1.45982	1.45982	BCC * 1 * 1 up vs Healthy * 0 * 1	1.10816	1.92308	125.385	81.7285	39.7027	10432.9	1
46	kegg_pathway_138	Vibrio cholerae infection	2.72028e-30	9.81306e-32	2.51214e-29	3.69433e-31	1.453e-28	5.2894	5.2894	BCC * 0 * 0 up vs Healthy * 0 * 0	3.95859	7.06761	0.000512619	1.39531	1.39531	BCC * 0 * 1 up vs Healthy * 0 * 1	1.15649	1.68345	8.66411e-20	4.23373	4.23373	BCC * 1 * 0 up vs Healthy * 0 * 0	3.11331	5.75737	0.0110602	1.41477	1.41477	BCC * 1 * 1 up vs Healthy * 0 * 1	1.08265	1.84877	135.506	57.4915	39.4147	9831.71	1
67	kegg_pathway_150	Glycerophospholipid metabolism	9.39578e-25	2.14015e-31	5.47877e-29	7.94025e-31	3.84006e-27	4.11635	4.11635	BCC * 0 * 0 up vs Healthy * 0 * 0	3.19177	5.30875	0.194437	1.11524	1.11524	BCC * 0 * 1 up vs Healthy * 0 * 1	-1.05729	1.31502	8.29884e-20	3.5365	3.5365	BCC * 1 * 0 up vs Healthy * 0 * 0	2.70017	4.63186	0.139742	1.19354	1.19354	BCC * 1 * 1 up vs Healthy * 0 * 1	-1.05964	1.50949	107.596	37.7605	38.5036	16089.8	1
60	kegg_pathway_239	Mitophagy - animal	2.45152e-28	2.47381e-30	6.33296e-28	9.04709e-30	9.67424e-25	3.72805	3.72805	BCC * 0 * 0 up vs Healthy * 0 * 0	2.90763	4.77996	8.74436e-05	1.38075	1.38075	BCC * 0 * 1 up vs Healthy * 0 * 1	1.17543	1.62194	3.52034e-22	3.72321	3.72321	BCC * 1 * 0 up vs Healthy * 0 * 0	2.86041	4.84628	0.151279	1.1829	1.1829	BCC * 1 * 1 up vs Healthy * 0 * 1	-1.06341	1.48799	124.983	35.0579	37.3097	12313.5	1
91	kegg_pathway_114	Vascular smooth muscle contraction	2.01555e-26	3.50015e-30	8.96038e-28	1.26203e-29	1.26572e-28	3.52777	3.52777	BCC * 0 * 0 up vs Healthy * 0 * 0	2.82874	4.39955	0.000506685	1.28907	1.28907	BCC * 0 * 1 up vs Healthy * 0 * 1	1.11725	1.48731	2.03864e-17	2.77175	2.77175	BCC * 1 * 0 up vs Healthy * 0 * 0	2.19295	3.50331	0.229005	1.13327	1.13327	BCC * 1 * 1 up vs Healthy * 0 * 1	-1.08195	1.38955	114.886	62.7395	36.7554	22383.7	1
94	kegg_pathway_140	Purine metabolism	7.01389e-39	4.64086e-30	1.18806e-27	1.65008e-29	9.0833e-39	5.07503	5.07503	BCC * 0 * 0 up vs Healthy * 0 * 0	3.98482	6.4635	0.000186911	1.34825	1.34825	BCC * 0 * 1 up vs Healthy * 0 * 1	1.15275	1.57689	1.50962e-25	3.9617	3.9617	BCC * 1 * 0 up vs Healthy * 0 * 0	3.06536	5.12015	0.0128436	1.32772	1.32772	BCC * 1 * 1 up vs Healthy * 0 * 1	1.06205	1.65985	173.944	26.9368	36.5844	28645	1
57	kegg_pathway_154	Melanoma	1.07762e-31	6.87652e-30	1.76039e-27	2.41149e-29	2.7706e-32	5.18097	5.18097	BCC * 0 * 0 up vs Healthy * 0 * 0	3.96059	6.77737	0.000164223	1.3978	1.3978	BCC * 0 * 1 up vs Healthy * 0 * 1	1.17459	1.66343	1.61901e-15	3.20773	3.20773	BCC * 1 * 0 up vs Healthy * 0 * 0	2.41253	4.26506	0.000487166	1.55526	1.55526	BCC * 1 * 1 up vs Healthy * 0 * 1	1.21371	1.99294	141.372	48.1902	36.8166	12976.2	1
76	kegg_pathway_10	GnRH signaling pathway	3.09978e-18	5.99932e-29	1.53583e-26	2.07544e-28	7.49712e-19	2.85143	2.85143	BCC * 0 * 0 up vs Healthy * 0 * 0	2.26508	3.58958	0.0796089	1.14266	1.14266	BCC * 0 * 1 up vs Healthy * 0 * 1	-1.01588	1.32642	2.45558e-15	2.69355	2.69355	BCC * 1 * 0 up vs Healthy * 0 * 0	2.10999	3.43851	0.386672	1.09839	1.09839	BCC * 1 * 1 up vs Healthy * 0 * 1	-1.12601	1.35849	76.7689	40.9217	35.388	16960.1	1
60	kegg_pathway_174	Viral protein interaction with cytokine and cytokine receptor	4.33733e-25	2.02678e-28	5.18856e-26	6.91808e-28	1.90692e-30	6.23907	6.23907	BCC * 0 * 0 up vs Healthy * 0 * 0	4.58135	8.49661	1.63682e-06	1.63272	1.63272	BCC * 0 * 1 up vs Healthy * 0 * 1	1.33669	1.9943	4.79838e-10	2.84112	2.84112	BCC * 1 * 0 up vs Healthy * 0 * 0	2.04751	3.94232	0.0697641	1.30185	1.30185	BCC * 1 * 1 up vs Healthy * 0 * 1	-1.02156	1.73134	109.443	58.8306	34.9448	19011.9	1
74	kegg_pathway_241	ErbB signaling pathway	1.0163e-18	4.84085e-28	1.23926e-25	1.6306e-27	6.98667e-20	2.97791	2.97791	BCC * 0 * 0 up vs Healthy * 0 * 0	2.35949	3.75841	0.242014	1.09416	1.09416	BCC * 0 * 1 up vs Healthy * 0 * 1	-1.06268	1.27222	6.30252e-17	2.8829	2.8829	BCC * 1 * 0 up vs Healthy * 0 * 0	2.25219	3.69024	0.438475	1.08864	1.08864	BCC * 1 * 1 up vs Healthy * 0 * 1	-1.13879	1.34961	79.0541	21.719	34.3014	16438	1
54	kegg_pathway_83	Endometrial cancer	1.19688e-25	1.48941e-27	3.81288e-25	4.95179e-27	6.67515e-26	4.08503	4.08503	BCC * 0 * 0 up vs Healthy * 0 * 0	3.15316	5.29229	0.0882409	1.15704	1.15704	BCC * 0 * 1 up vs Healthy * 0 * 1	-1.0221	1.36832	5.19083e-19	3.52173	3.52173	BCC * 1 * 0 up vs Healthy * 0 * 0	2.676	4.63474	0.0263106	1.31124	1.31124	BCC * 1 * 1 up vs Healthy * 0 * 1	1.03246	1.66531	112.394	33.0924	33.9773	10820.5	1
62	kegg_pathway_91	Inositol phosphate metabolism	5.35991e-27	1.80594e-27	4.6232e-25	5.92717e-27	1.08512e-26	4.44883	4.44883	BCC * 0 * 0 up vs Healthy * 0 * 0	3.39414	5.83125	0.0177068	1.23631	1.23631	BCC * 0 * 1 up vs Healthy * 0 * 1	1.03754	1.47316	9.24688e-20	3.829	3.829	BCC * 1 * 0 up vs Healthy * 0 * 0	2.8737	5.10187	0.0407394	1.29797	1.29797	BCC * 1 * 1 up vs Healthy * 0 * 1	1.01106	1.6663	118.467	20.8672	33.7442	15585.3	1
45	kegg_pathway_214	VEGF signaling pathway	1.91938e-20	3.22139e-27	8.24676e-25	1.04389e-26	7.74386e-20	4.0927	4.0927	BCC * 0 * 0 up vs Healthy * 0 * 0	3.03286	5.52292	0.0393618	1.22641	1.22641	BCC * 0 * 1 up vs Healthy * 0 * 1	1.01001	1.48917	4.68125e-14	3.42753	3.42753	BCC * 1 * 0 up vs Healthy * 0 * 0	2.49418	4.71015	0.0275919	1.36484	1.36484	BCC * 1 * 1 up vs Healthy * 0 * 1	1.03495	1.79987	87.932	33.7509	33.7601	10060.6	1
68	kegg_pathway_312	Inflammatory mediator regulation of TRP channels	2.31131e-20	8.68488e-27	2.22333e-24	2.77916e-26	2.04401e-20	3.40111	3.40111	BCC * 0 * 0 up vs Healthy * 0 * 0	2.62982	4.39862	0.00122407	1.3165	1.3165	BCC * 0 * 1 up vs Healthy * 0 * 1	1.11448	1.55515	1.40572e-13	2.81249	2.81249	BCC * 1 * 0 up vs Healthy * 0 * 0	2.14102	3.69455	0.188818	1.17252	1.17252	BCC * 1 * 1 up vs Healthy * 0 * 1	-1.08142	1.48675	86.8478	37.0432	32.8324	16940.9	1
45	kegg_pathway_252	Complement and coagulation cascades	1.44983e-23	1.59398e-26	4.0806e-24	5.03777e-26	1.13882e-25	8.00626	8.00626	BCC * 0 * 0 up vs Healthy * 0 * 0	5.45505	11.7506	1.81704e-08	2.04711	2.04711	BCC * 0 * 1 up vs Healthy * 0 * 1	1.59664	2.62468	1.73208e-12	4.36645	4.36645	BCC * 1 * 0 up vs Healthy * 0 * 0	2.90663	6.55944	0.578452	1.10558	1.10558	BCC * 1 * 1 up vs Healthy * 0 * 1	-1.28896	1.57551	102.9	28.468	32.8898	16488.9	1
57	kegg_pathway_26	Acute myeloid leukemia	1.32513e-29	1.71213e-26	4.38305e-24	5.34519e-26	7.41339e-28	4.35502	4.35502	BCC * 0 * 0 up vs Healthy * 0 * 0	3.35685	5.65	0.00353078	1.28546	1.28546	BCC * 0 * 1 up vs Healthy * 0 * 1	1.08599	1.52157	2.43117e-19	3.58694	3.58694	BCC * 1 * 0 up vs Healthy * 0 * 0	2.7215	4.7276	0.00430375	1.41941	1.41941	BCC * 1 * 1 up vs Healthy * 0 * 1	1.11618	1.80502	131.259	33.4468	32.6141	12189.4	1
53	kegg_pathway_204	Fc epsilon RI signaling pathway	3.70656e-20	2.18963e-26	5.60545e-24	6.75355e-26	2.31549e-20	3.79221	3.79221	BCC * 0 * 0 up vs Healthy * 0 * 0	2.86643	5.01697	0.0053333	1.29412	1.29412	BCC * 0 * 1 up vs Healthy * 0 * 1	1.07955	1.55135	8.00885e-17	3.56597	3.56597	BCC * 1 * 0 up vs Healthy * 0 * 0	2.65006	4.79845	0.663191	1.05907	1.05907	BCC * 1 * 1 up vs Healthy * 0 * 1	-1.22261	1.37131	86.2624	40.336	32.5485	12178.2	1
46	kegg_pathway_296	Basal cell carcinoma	1.99636e-38	2.61983e-26	6.70676e-24	7.98423e-26	1.15206e-36	8.52188	8.52188	BCC * 0 * 0 up vs Healthy * 0 * 0	6.15626	11.7965	0.00575081	1.34572	1.34572	BCC * 0 * 1 up vs Healthy * 0 * 1	1.09014	1.66123	6.82706e-18	4.62172	4.62172	BCC * 1 * 0 up vs Healthy * 0 * 0	3.27355	6.52512	1.4258e-08	2.39107	2.39107	BCC * 1 * 1 up vs Healthy * 0 * 1	1.77101	3.22822	175.808	35.0903	32.5954	12376.4	1
52	kegg_pathway_73	Biosynthesis of amino acids	1.5525e-27	4.19306e-26	1.07342e-23	1.26285e-25	5.39625e-25	5.24879	5.24879	BCC * 0 * 0 up vs Healthy * 0 * 0	3.84618	7.1629	0.000143952	1.47859	1.47859	BCC * 0 * 1 up vs Healthy * 0 * 1	1.20888	1.80848	5.54572e-19	4.53123	4.53123	BCC * 1 * 0 up vs Healthy * 0 * 0	3.25833	6.3014	0.0471926	1.33728	1.33728	BCC * 1 * 1 up vs Healthy * 0 * 1	1.00361	1.78189	121.595	42.9259	32.2167	14466.4	1
75	kegg_pathway_7	Longevity regulating pathway	1.87068e-32	7.40759e-26	1.89634e-23	2.20505e-25	8.82817e-29	3.55013	3.55013	BCC * 0 * 0 up vs Healthy * 0 * 0	2.84647	4.42776	3.6798e-05	1.35203	1.35203	BCC * 0 * 1 up vs Healthy * 0 * 1	1.17177	1.56002	2.6588e-18	2.85546	2.85546	BCC * 1 * 0 up vs Healthy * 0 * 0	2.25901	3.6094	0.000544651	1.43337	1.43337	BCC * 1 * 1 up vs Healthy * 0 * 1	1.16893	1.75763	143.999	27.3457	31.6282	15207.9	1
83	kegg_pathway_291	Glucagon signaling pathway	1.75093e-33	2.05184e-25	5.25272e-23	6.03761e-25	9.9275e-28	3.53853	3.53853	BCC * 0 * 0 up vs Healthy * 0 * 0	2.82549	4.43149	9.51605e-06	1.39052	1.39052	BCC * 0 * 1 up vs Healthy * 0 * 1	1.20192	1.60873	1.71452e-19	3.02217	3.02217	BCC * 1 * 0 up vs Healthy * 0 * 0	2.38047	3.83685	0.000315663	1.46529	1.46529	BCC * 1 * 1 up vs Healthy * 0 * 1	1.19043	1.80362	148.584	49.7	31.0307	19330.9	1
45	kegg_pathway_29	Notch signaling pathway	5.39056e-24	2.23122e-25	5.71193e-23	6.49082e-25	1.4615e-29	5.01983	5.01983	BCC * 0 * 0 up vs Healthy * 0 * 0	3.81147	6.61128	0.105475	1.15871	1.15871	BCC * 0 * 1 up vs Healthy * 0 * 1	-1.03156	1.38498	1.57395e-19	3.90208	3.90208	BCC * 1 * 0 up vs Healthy * 0 * 0	2.9137	5.22573	0.720443	1.04749	1.04749	BCC * 1 * 1 up vs Healthy * 0 * 1	-1.23101	1.3507	104.971	48.8548	31.4561	8494.16	1
26	kegg_pathway_325	Type I diabetes mellitus	1.51864e-15	2.92759e-25	7.49463e-23	8.40302e-25	1.14956e-19	6.919	6.919	BCC * 0 * 0 up vs Healthy * 0 * 0	4.59135	10.4267	4.10919e-05	1.74641	1.74641	BCC * 0 * 1 up vs Healthy * 0 * 1	1.339	2.27779	5.70739e-07	3.0508	3.0508	BCC * 1 * 0 up vs Healthy * 0 * 0	1.97473	4.71325	0.531493	1.12837	1.12837	BCC * 1 * 1 up vs Healthy * 0 * 1	-1.29411	1.64768	65.5843	101.861	32.0731	6269.96	1
41	kegg_pathway_45	Glutathione metabolism	1.68982e-23	2.95419e-25	7.56272e-23	8.40302e-25	1.80164e-22	6.36967	6.36967	BCC * 0 * 0 up vs Healthy * 0 * 0	4.41274	9.19446	0.00191864	1.45745	1.45745	BCC * 0 * 1 up vs Healthy * 0 * 1	1.14904	1.84863	8.59894e-19	5.91833	5.91833	BCC * 1 * 0 up vs Healthy * 0 * 0	4.00978	8.7353	0.313672	1.1902	1.1902	BCC * 1 * 1 up vs Healthy * 0 * 1	-1.17908	1.67026	102.858	30.1743	31.4043	12522.2	1
61	kegg_pathway_280	Aminoacyl-tRNA biosynthesis	3.53196e-15	8.86368e-25	2.2691e-22	2.49352e-24	4.7983e-20	2.97518	2.97518	BCC * 0 * 0 up vs Healthy * 0 * 0	2.36103	3.74907	0.300231	1.08235	1.08235	BCC * 0 * 1 up vs Healthy * 0 * 1	-1.07318	1.25722	7.83965e-17	2.8565	2.8565	BCC * 1 * 0 up vs Healthy * 0 * 0	2.23528	3.65037	0.136556	0.850355	-1.17598	BCC * 1 * 1 down vs Healthy * 0 * 1	-1.45579	1.05269	62.7327	57.15	30.4503	11014	1
80	kegg_pathway_226	Cholinergic synapse	1.66597e-19	9.92539e-25	2.5409e-22	2.76185e-24	4.30021e-21	3.2746	3.2746	BCC * 0 * 0 up vs Healthy * 0 * 0	2.56286	4.18401	0.0237198	1.20105	1.20105	BCC * 0 * 1 up vs Healthy * 0 * 1	1.02475	1.40768	4.41139e-13	2.62239	2.62239	BCC * 1 * 0 up vs Healthy * 0 * 0	2.02212	3.40086	0.142571	1.1844	1.1844	BCC * 1 * 1 up vs Healthy * 0 * 1	-1.05867	1.48511	82.638	43.719	30.2203	21299.5	1
37	kegg_pathway_171	Bladder cancer	1.55881e-21	1.09749e-24	2.80958e-22	3.02106e-24	2.93648e-25	6.00163	6.00163	BCC * 0 * 0 up vs Healthy * 0 * 0	4.30418	8.36851	0.0936395	1.20222	1.20222	BCC * 0 * 1 up vs Healthy * 0 * 1	-1.03167	1.49109	9.75618e-16	4.30272	4.30272	BCC * 1 * 0 up vs Healthy * 0 * 0	3.02417	6.12182	0.257669	1.19384	1.19384	BCC * 1 * 1 up vs Healthy * 0 * 1	-1.13853	1.62268	93.6546	60.439	30.8054	8361.62	1
52	kegg_pathway_328	Long-term depression	5.20229e-14	2.24339e-24	5.74307e-22	6.10965e-24	4.60481e-18	3.52919	3.52919	BCC * 0 * 0 up vs Healthy * 0 * 0	2.65949	4.68329	0.497123	1.06553	1.06553	BCC * 0 * 1 up vs Healthy * 0 * 1	-1.12727	1.27984	5.21124e-15	3.33918	3.33918	BCC * 1 * 0 up vs Healthy * 0 * 0	2.47349	4.50785	0.359244	0.885027	-1.12991	BCC * 1 * 1 down vs Healthy * 0 * 1	-1.46717	1.1492	57.4267	46.4012	30.0765	11979.4	1
53	kegg_pathway_333	Prolactin signaling pathway	1.8727e-17	4.1108e-24	1.05237e-21	1.10775e-23	1.50645e-18	3.43946	3.43946	BCC * 0 * 0 up vs Healthy * 0 * 0	2.61737	4.51974	0.00679657	1.27689	1.27689	BCC * 0 * 1 up vs Healthy * 0 * 1	1.06983	1.52403	1.08588e-11	2.74359	2.74359	BCC * 1 * 0 up vs Healthy * 0 * 0	2.05352	3.66555	0.272017	1.15174	1.15174	BCC * 1 * 1 up vs Healthy * 0 * 1	-1.11727	1.48207	73.5097	51.2632	29.7361	11599	1
37	kegg_pathway_148	Inflammatory bowel disease (IBD)	1.13271e-16	5.15567e-24	1.31985e-21	1.37485e-23	1.16598e-19	5.28893	5.28893	BCC * 0 * 0 up vs Healthy * 0 * 0	3.7078	7.5443	0.00224515	1.43192	1.43192	BCC * 0 * 1 up vs Healthy * 0 * 1	1.13763	1.80234	1.21952e-10	3.47281	3.47281	BCC * 1 * 0 up vs Healthy * 0 * 0	2.38271	5.06161	0.653077	1.07805	1.07805	BCC * 1 * 1 up vs Healthy * 0 * 1	-1.28755	1.49638	70.3332	66.3544	29.956	9544.26	1
40	kegg_pathway_9	N-Glycan biosynthesis	1.85e-22	5.69199e-24	1.45715e-21	1.50221e-23	1.86691e-22	5.67166	5.67166	BCC * 0 * 0 up vs Healthy * 0 * 0	4.02058	8.00078	0.0454722	1.25539	1.25539	BCC * 0 * 1 up vs Healthy * 0 * 1	1.0046	1.5688	5.30191e-17	4.83664	4.83664	BCC * 1 * 0 up vs Healthy * 0 * 0	3.35783	6.96675	0.0798999	1.32813	1.32813	BCC * 1 * 1 up vs Healthy * 0 * 1	-1.03443	1.82467	97.905	16.8573	29.8167	10471	1
66	kegg_pathway_314	Serotonergic synapse	7.8828e-11	7.81604e-24	2.00091e-21	2.04174e-23	9.65865e-16	3.1828	3.1828	BCC * 0 * 0 up vs Healthy * 0 * 0	2.40319	4.2153	0.276224	1.10636	1.10636	BCC * 0 * 1 up vs Healthy * 0 * 1	-1.08428	1.3272	1.03455e-10	2.68036	2.68036	BCC * 1 * 0 up vs Healthy * 0 * 0	1.98963	3.6109	0.163773	0.831729	-1.20231	BCC * 1 * 1 down vs Healthy * 0 * 1	-1.55835	1.07803	42.6274	39.4843	29.2403	19044.3	1
54	kegg_pathway_205	Longevity regulating pathway - multiple species	8.38784e-32	1.12564e-23	2.88164e-21	2.91074e-23	9.51623e-26	4.3061	4.3061	BCC * 0 * 0 up vs Healthy * 0 * 0	3.28884	5.63801	5.31343e-06	1.50112	1.50112	BCC * 0 * 1 up vs Healthy * 0 * 1	1.26067	1.78743	4.55161e-17	3.43512	3.43512	BCC * 1 * 0 up vs Healthy * 0 * 0	2.58108	4.57176	6.33333e-05	1.66273	1.66273	BCC * 1 * 1 up vs Healthy * 0 * 1	1.2965	2.13242	142.138	36.9272	29.182	11722.4	1
54	kegg_pathway_98	Synaptic vesicle cycle	6.82099e-16	5.48577e-23	1.40436e-20	1.40436e-22	3.55591e-18	3.7851	3.7851	BCC * 0 * 0 up vs Healthy * 0 * 0	2.81052	5.09764	0.020138	1.25693	1.25693	BCC * 0 * 1 up vs Healthy * 0 * 1	1.03648	1.52426	2.90495e-11	2.93437	2.93437	BCC * 1 * 0 up vs Healthy * 0 * 0	2.13983	4.02392	0.5502	1.08735	1.08735	BCC * 1 * 1 up vs Healthy * 0 * 1	-1.21057	1.4313	66.1708	51.3333	28.3344	14304.7	1
63	kegg_pathway_71	ECM-receptor interaction	6.87127e-31	5.63394e-23	1.44229e-20	1.42801e-22	6.12112e-30	4.67785	4.67785	BCC * 0 * 0 up vs Healthy * 0 * 0	3.59677	6.08387	9.50225e-09	1.64855	1.64855	BCC * 0 * 1 up vs Healthy * 0 * 1	1.3905	1.95449	1.36615e-10	2.50005	2.50005	BCC * 1 * 0 up vs Healthy * 0 * 0	1.89187	3.30373	6.00733e-05	1.64425	1.64425	BCC * 1 * 1 up vs Healthy * 0 * 1	1.29003	2.09572	137.091	51.1609	28.22	15179.8	1
75	kegg_pathway_89	Glutamatergic synapse	6.45174e-07	8.62856e-23	2.20891e-20	2.1656e-22	1.53177e-14	2.8079	2.8079	BCC * 0 * 0 up vs Healthy * 0 * 0	2.16043	3.64943	0.526043	0.946566	-1.05645	BCC * 0 * 1 down vs Healthy * 0 * 1	-1.25196	1.12174	2.96453e-06	1.94236	1.94236	BCC * 1 * 0 up vs Healthy * 0 * 0	1.4709	2.56495	0.161739	0.841357	-1.18856	BCC * 1 * 1 down vs Healthy * 0 * 1	-1.51397	1.07171	24.8766	36.4818	27.8995	21413.7	1
36	kegg_pathway_115	Sphingolipid metabolism	2.29912e-12	9.76431e-23	2.49966e-20	2.42686e-22	2.05927e-16	4.57335	4.57335	BCC * 0 * 0 up vs Healthy * 0 * 0	3.1951	6.54612	0.473824	1.08855	1.08855	BCC * 0 * 1 up vs Healthy * 0 * 1	-1.15888	1.3732	3.10809e-12	3.91029	3.91029	BCC * 1 * 0 up vs Healthy * 0 * 0	2.67308	5.72013	0.47889	0.887326	-1.12698	BCC * 1 * 1 down vs Healthy * 0 * 1	-1.56929	1.23557	50.0602	40.5459	28.3732	9210.4	1
44	kegg_pathway_261	RIG-I-like receptor signaling pathway	2.35065e-15	1.38216e-22	3.53833e-20	3.40224e-22	4.79734e-18	4.0825	4.0825	BCC * 0 * 0 up vs Healthy * 0 * 0	2.97847	5.59575	0.070611	1.20729	1.20729	BCC * 0 * 1 up vs Healthy * 0 * 1	-1.01598	1.48085	1.42336e-14	3.75475	3.75475	BCC * 1 * 0 up vs Healthy * 0 * 0	2.68746	5.2459	0.552286	0.915556	-1.09223	BCC * 1 * 1 down vs Healthy * 0 * 1	-1.46127	1.2249	63.8719	37.6852	27.9952	10644.7	1
31	kegg_pathway_225	Malaria	1.27075e-19	2.73353e-22	6.99783e-20	6.6646e-22	1.33273e-23	10.3714	10.3714	BCC * 0 * 0 up vs Healthy * 0 * 0	6.61878	16.2517	0.00128208	1.61378	1.61378	BCC * 0 * 1 up vs Healthy * 0 * 1	1.20641	2.15871	2.65961e-11	5.11864	5.11864	BCC * 1 * 0 up vs Healthy * 0 * 0	3.1788	8.24227	0.354946	1.21602	1.21602	BCC * 1 * 1 up vs Healthy * 0 * 1	-1.24491	1.84084	84.8928	33.1745	27.9729	10703.5	1
54	kegg_pathway_37	Protein digestion and absorption	2.88765e-25	3.17913e-22	8.13858e-20	7.67791e-22	1.47272e-25	4.955	4.955	BCC * 0 * 0 up vs Healthy * 0 * 0	3.68324	6.66588	7.11728e-08	1.6984	1.6984	BCC * 0 * 1 up vs Healthy * 0 * 1	1.40153	2.05816	6.51779e-12	3.02769	3.02769	BCC * 1 * 0 up vs Healthy * 0 * 0	2.21046	4.14705	0.057854	1.30342	1.30342	BCC * 1 * 1 up vs Healthy * 0 * 1	-1.00887	1.71397	110.56	64.1379	27.395	14199.2	1
50	kegg_pathway_301	Fatty acid metabolism	1.43259e-16	3.57868e-22	9.16143e-20	8.56209e-22	7.24875e-16	3.55696	3.55696	BCC * 0 * 0 up vs Healthy * 0 * 0	2.61925	4.83037	0.101792	1.17993	1.17993	BCC * 0 * 1 up vs Healthy * 0 * 1	-1.03331	1.43861	2.4921e-15	3.74373	3.74373	BCC * 1 * 0 up vs Healthy * 0 * 0	2.70608	5.17926	0.447769	1.11559	1.11559	BCC * 1 * 1 up vs Healthy * 0 * 1	-1.18902	1.47977	69.4298	33.1818	27.3841	12954.8	1
57	kegg_pathway_101	Adipocytokine signaling pathway	2.62785e-17	1.12044e-20	2.86832e-18	2.65585e-20	4.07145e-18	3.57549	3.57549	BCC * 0 * 0 up vs Healthy * 0 * 0	2.68721	4.75741	0.00083093	1.37125	1.37125	BCC * 0 * 1 up vs Healthy * 0 * 1	1.13965	1.6499	1.35255e-11	2.85754	2.85754	BCC * 1 * 0 up vs Healthy * 0 * 0	2.11074	3.86858	0.475314	1.10076	1.10076	BCC * 1 * 1 up vs Healthy * 0 * 1	-1.18254	1.43284	72.7323	37.4269	25.4633	14671.1	1
43	kegg_pathway_235	Cytosolic DNA-sensing pathway	1.60636e-17	1.27842e-20	3.27276e-18	3.00253e-20	4.42477e-18	4.28817	4.28817	BCC * 0 * 0 up vs Healthy * 0 * 0	3.09558	5.94021	0.013639	1.3044	1.3044	BCC * 0 * 1 up vs Healthy * 0 * 1	1.05618	1.61097	2.68093e-12	3.46012	3.46012	BCC * 1 * 0 up vs Healthy * 0 * 0	2.44893	4.88885	0.220965	1.20661	1.20661	BCC * 1 * 1 up vs Healthy * 0 * 1	-1.11967	1.63014	74.1175	49.1198	25.5683	10859.5	1
49	kegg_pathway_60	Lysine degradation	1.5713e-15	3.96872e-20	1.01599e-17	9.2363e-20	2.58069e-15	2.80338	2.80338	BCC * 0 * 0 up vs Healthy * 0 * 0	2.17551	3.61245	0.0659794	1.16656	1.16656	BCC * 0 * 1 up vs Healthy * 0 * 1	-1.01023	1.3748	3.61844e-13	2.72805	2.72805	BCC * 1 * 0 up vs Healthy * 0 * 0	2.08474	3.56987	0.402461	1.10512	1.10512	BCC * 1 * 1 up vs Healthy * 0 * 1	-1.14354	1.3966	64.5746	76.4477	24.8741	8541.39	1
35	kegg_pathway_288	Amino sugar and nucleotide sugar metabolism	3.82901e-23	4.05723e-20	1.03865e-17	9.35721e-20	3.78189e-22	6.51039	6.51039	BCC * 0 * 0 up vs Healthy * 0 * 0	4.48126	9.45832	9.86254e-05	1.61868	1.61868	BCC * 0 * 1 up vs Healthy * 0 * 1	1.27084	2.06172	9.75096e-13	4.27971	4.27971	BCC * 1 * 0 up vs Healthy * 0 * 0	2.87984	6.36006	0.0171261	1.52126	1.52126	BCC * 1 * 1 up vs Healthy * 0 * 1	1.0776	2.14759	101.661	25.5866	25.1024	9441.32	1
46	kegg_pathway_131	Glycolysis / Gluconeogenesis	2.35074e-24	4.69481e-20	1.20187e-17	1.0731e-19	1.06728e-21	4.94369	4.94369	BCC * 0 * 0 up vs Healthy * 0 * 0	3.57739	6.83184	2.88449e-05	1.56509	1.56509	BCC * 0 * 1 up vs Healthy * 0 * 1	1.26923	1.92992	1.68506e-16	4.28578	4.28578	BCC * 1 * 0 up vs Healthy * 0 * 0	3.04104	6.04001	0.100402	1.28439	1.28439	BCC * 1 * 1 up vs Healthy * 0 * 1	-1.04953	1.73138	106.644	52.3752	24.8228	12248.3	1
70	kegg_pathway_317	Gap junction	1.09045e-22	5.79383e-20	1.48322e-17	1.31258e-19	7.19249e-22	3.63087	3.63087	BCC * 0 * 0 up vs Healthy * 0 * 0	2.79697	4.71339	0.000103734	1.39804	1.39804	BCC * 0 * 1 up vs Healthy * 0 * 1	1.18063	1.65548	1.12278e-11	2.61778	2.61778	BCC * 1 * 0 up vs Healthy * 0 * 0	1.98489	3.45247	0.0113864	1.36492	1.36492	BCC * 1 * 1 up vs Healthy * 0 * 1	1.07273	1.7367	97.7506	49.6448	24.4965	18480.5	1
41	kegg_pathway_104	Glycerolipid metabolism	3.60242e-18	6.14135e-20	1.57219e-17	1.37911e-19	3.00457e-18	4.54346	4.54346	BCC * 0 * 0 up vs Healthy * 0 * 0	3.2439	6.36364	0.0126372	1.32019	1.32019	BCC * 0 * 1 up vs Healthy * 0 * 1	1.06135	1.64216	1.76172e-13	3.86948	3.86948	BCC * 1 * 0 up vs Healthy * 0 * 0	2.70681	5.53155	0.252851	1.19888	1.19888	BCC * 1 * 1 up vs Healthy * 0 * 1	-1.13842	1.63627	77.2793	35.3664	24.755	10550.1	1
27	kegg_pathway_110	Intestinal immune network for IgA production	2.38451e-13	6.86757e-20	1.7581e-17	1.52878e-19	2.54621e-17	7.19679	7.19679	BCC * 0 * 0 up vs Healthy * 0 * 0	4.58927	11.2858	0.0150897	1.43552	1.43552	BCC * 0 * 1 up vs Healthy * 0 * 1	1.07261	1.92121	2.8988e-05	2.77653	2.77653	BCC * 1 * 0 up vs Healthy * 0 * 0	1.72288	4.47456	0.065941	1.47645	1.47645	BCC * 1 * 1 up vs Healthy * 0 * 1	-1.02605	2.23669	55.0126	51.7228	25.0621	8140.32	1
21	kegg_pathway_58	Graft-versus-host disease	2.06291e-12	1.29103e-19	3.30503e-17	2.84916e-19	9.29284e-15	6.49436	6.49436	BCC * 0 * 0 up vs Healthy * 0 * 0	4.07735	10.3442	0.00045743	1.71681	1.71681	BCC * 0 * 1 up vs Healthy * 0 * 1	1.26991	2.32098	2.06859e-05	2.9357	2.9357	BCC * 1 * 0 up vs Healthy * 0 * 0	1.7918	4.80987	0.275763	1.2697	1.2697	BCC * 1 * 1 up vs Healthy * 0 * 1	-1.2104	1.95133	50.9083	99.3375	25.0163	5261.08	1
34	kegg_pathway_277	Thyroid cancer	4.55824e-23	2.26515e-19	5.79878e-17	4.95623e-19	6.23025e-20	4.90143	4.90143	BCC * 0 * 0 up vs Healthy * 0 * 0	3.5028	6.85851	0.0143509	1.31253	1.31253	BCC * 0 * 1 up vs Healthy * 0 * 1	1.05584	1.63162	3.85149e-16	4.46974	4.46974	BCC * 1 * 0 up vs Healthy * 0 * 0	3.12986	6.38323	0.00549698	1.55217	1.55217	BCC * 1 * 1 up vs Healthy * 0 * 1	1.13826	2.11661	101.395	50.2862	24.1877	7207.79	1
25	kegg_pathway_76	Primary immunodeficiency	1.19316e-13	2.78633e-19	7.13301e-17	6.04492e-19	1.91743e-16	7.81396	7.81396	BCC * 0 * 0 up vs Healthy * 0 * 0	4.82485	12.6549	0.00106448	1.68604	1.68604	BCC * 0 * 1 up vs Healthy * 0 * 1	1.23378	2.30409	4.79816e-07	3.74509	3.74509	BCC * 1 * 0 up vs Healthy * 0 * 0	2.24581	6.24526	0.450597	1.18671	1.18671	BCC * 1 * 1 up vs Healthy * 0 * 1	-1.3151	1.85203	56.5592	43.4026	24.3657	8010	1
40	kegg_pathway_256	Valine, leucine and isoleucine degradation	6.58327e-23	4.74221e-19	1.214e-16	1.02017e-18	1.71289e-16	4.03232	4.03232	BCC * 0 * 0 up vs Healthy * 0 * 0	2.90361	5.59979	0.000847722	1.43697	1.43697	BCC * 0 * 1 up vs Healthy * 0 * 1	1.16163	1.77757	1.73773e-16	4.38683	4.38683	BCC * 1 * 0 up vs Healthy * 0 * 0	3.09659	6.21468	0.00338874	1.57388	1.57388	BCC * 1 * 1 up vs Healthy * 0 * 1	1.16228	2.13125	100.075	26.7472	23.6677	9538.9	1
35	kegg_pathway_160	Ether lipid metabolism	6.38921e-14	5.57336e-19	1.42678e-16	1.18898e-18	1.23821e-16	4.88023	4.88023	BCC * 0 * 0 up vs Healthy * 0 * 0	3.3675	7.07248	0.426457	1.10237	1.10237	BCC * 0 * 1 up vs Healthy * 0 * 1	-1.15358	1.40184	1.12873e-10	3.68167	3.68167	BCC * 1 * 0 up vs Healthy * 0 * 0	2.48392	5.45696	0.330636	1.18522	1.18522	BCC * 1 * 1 up vs Healthy * 0 * 1	-1.18839	1.66937	57.389	40.8262	23.6743	9316.56	1
63	kegg_pathway_217	Cardiac muscle contraction	2.85089e-16	2.5151e-18	6.43866e-16	5.3212e-18	1.09935e-15	3.05943	3.05943	BCC * 0 * 0 up vs Healthy * 0 * 0	2.33121	4.01512	2.88242e-05	1.45683	1.45683	BCC * 0 * 1 up vs Healthy * 0 * 1	1.22162	1.73732	2.58256e-14	3.085	3.085	BCC * 1 * 0 up vs Healthy * 0 * 0	2.31225	4.116	0.403543	0.898595	-1.11285	BCC * 1 * 1 down vs Healthy * 0 * 1	-1.4303	1.15493	67.7928	110.304	22.546	16241.8	1
56	kegg_pathway_222	Peroxisome	1.27308e-20	3.56311e-18	9.12156e-16	7.47669e-18	2.20553e-17	3.48233	3.48233	BCC * 0 * 0 up vs Healthy * 0 * 0	2.61574	4.63603	0.00537475	1.30131	1.30131	BCC * 0 * 1 up vs Healthy * 0 * 1	1.08114	1.56632	1.08727e-17	3.8052	3.8052	BCC * 1 * 0 up vs Healthy * 0 * 0	2.80907	5.15456	0.196921	1.18992	1.18992	BCC * 1 * 1 up vs Healthy * 0 * 1	-1.09449	1.54969	88.3646	28.5366	22.4088	14215.1	1
38	kegg_pathway_242	Arachidonic acid metabolism	6.41112e-13	3.61554e-18	9.25578e-16	7.52502e-18	2.58538e-13	4.44572	4.44572	BCC * 0 * 0 up vs Healthy * 0 * 0	2.99024	6.60963	0.0133371	1.38329	1.38329	BCC * 0 * 1 up vs Healthy * 0 * 1	1.06991	1.78846	5.52046e-12	4.43489	4.43489	BCC * 1 * 0 up vs Healthy * 0 * 0	2.91205	6.75407	0.684139	0.926863	-1.07891	BCC * 1 * 1 down vs Healthy * 0 * 1	-1.55593	1.33666	52.6047	32.1572	22.603	12553	1
42	kegg_pathway_44	Fanconi anemia pathway	2.75723e-16	5.67495e-18	1.45279e-15	1.1716e-17	1.23055e-16	4.36413	4.36413	BCC * 0 * 0 up vs Healthy * 0 * 0	3.08927	6.1651	0.22034	1.15015	1.15015	BCC * 0 * 1 up vs Healthy * 0 * 1	-1.08751	1.43862	1.82097e-12	3.76778	3.76778	BCC * 1 * 0 up vs Healthy * 0 * 0	2.61181	5.43537	0.100894	1.30594	1.30594	BCC * 1 * 1 up vs Healthy * 0 * 1	-1.0534	1.79655	68.313	24.1889	22.3004	11642.9	1
21	kegg_pathway_319	Allograft rejection	5.56175e-12	5.75679e-18	1.47374e-15	1.17899e-17	2.22958e-14	6.3089	6.3089	BCC * 0 * 0 up vs Healthy * 0 * 0	3.96191	10.0462	0.00119948	1.64705	1.64705	BCC * 0 * 1 up vs Healthy * 0 * 1	1.21851	2.2263	2.93042e-05	2.87568	2.87568	BCC * 1 * 0 up vs Healthy * 0 * 0	1.75564	4.71027	0.250327	1.28624	1.28624	BCC * 1 * 1 up vs Healthy * 0 * 1	-1.19456	1.97629	48.8488	93.1686	22.8611	5255.32	1
57	kegg_pathway_11	Pancreatic secretion	1.23007e-11	9.61915e-18	2.4625e-15	1.95437e-17	7.82775e-11	2.6393	2.6393	BCC * 0 * 0 up vs Healthy * 0 * 0	1.9724	3.53168	0.140528	1.1524	1.1524	BCC * 0 * 1 up vs Healthy * 0 * 1	-1.04793	1.39168	8.77192e-11	2.79169	2.79169	BCC * 1 * 0 up vs Healthy * 0 * 0	2.04975	3.80219	0.51563	1.09325	1.09325	BCC * 1 * 1 up vs Healthy * 0 * 1	-1.1969	1.43053	46.388	61.8853	21.8743	15258.5	1
54	kegg_pathway_190	Long-term potentiation	2.41552e-10	1.23876e-17	3.17122e-15	2.49702e-17	1.31545e-13	2.95166	2.95166	BCC * 0 * 0 up vs Healthy * 0 * 0	2.22003	3.9244	0.497004	1.066	1.066	BCC * 0 * 1 up vs Healthy * 0 * 1	-1.12817	1.282	1.21677e-09	2.5611	2.5611	BCC * 1 * 0 up vs Healthy * 0 * 0	1.89328	3.46447	0.701736	0.949935	-1.0527	BCC * 1 * 1 down vs Healthy * 0 * 1	-1.36934	1.23566	40.4732	49.5984	21.7619	13095.6	1
71	kegg_pathway_316	Circadian entrainment	3.53957e-08	6.9289e-17	1.7738e-14	1.38578e-16	6.33129e-12	2.62222	2.62222	BCC * 0 * 0 up vs Healthy * 0 * 0	1.99391	3.44851	0.152622	1.13822	1.13822	BCC * 0 * 1 up vs Healthy * 0 * 1	-1.04914	1.35921	5.44688e-07	2.10435	2.10435	BCC * 1 * 0 up vs Healthy * 0 * 0	1.57376	2.81383	0.289209	0.872219	-1.1465	BCC * 1 * 1 down vs Healthy * 0 * 1	-1.47639	1.12318	30.5513	32.9168	20.7562	20952.8	1
35	kegg_pathway_123	Ferroptosis	5.47855e-12	7.49502e-17	1.91872e-14	1.48738e-16	1.35354e-12	3.59843	3.59843	BCC * 0 * 0 up vs Healthy * 0 * 0	2.53279	5.11241	0.0666381	1.2372	1.2372	BCC * 0 * 1 up vs Healthy * 0 * 1	-1.01473	1.55321	1.54049e-08	2.94582	2.94582	BCC * 1 * 0 up vs Healthy * 0 * 0	2.02975	4.27534	0.311529	1.18213	1.18213	BCC * 1 * 1 up vs Healthy * 0 * 1	-1.16986	1.63479	48.3229	31.8281	21.0122	8346.55	1
42	kegg_pathway_155	Pyrimidine metabolism	1.97756e-27	8.35654e-17	2.13927e-14	1.6456e-16	2.3233e-23	6.57917	6.57917	BCC * 0 * 0 up vs Healthy * 0 * 0	4.56425	9.48357	7.72889e-05	1.61362	1.61362	BCC * 0 * 1 up vs Healthy * 0 * 1	1.27332	2.04487	7.3385e-15	4.72086	4.72086	BCC * 1 * 0 up vs Healthy * 0 * 0	3.20322	6.95753	0.000328543	1.85784	1.85784	BCC * 1 * 1 up vs Healthy * 0 * 1	1.32558	2.60383	121.906	26.6824	20.8553	13041.8	1
29	kegg_pathway_108	DNA replication	1.48245e-14	8.6382e-17	2.21138e-14	1.68808e-16	4.53879e-16	5.66266	5.66266	BCC * 0 * 0 up vs Healthy * 0 * 0	3.74726	8.5571	0.441638	1.11062	1.11062	BCC * 0 * 1 up vs Healthy * 0 * 1	-1.17647	1.45114	7.72766e-10	3.99129	3.99129	BCC * 1 * 0 up vs Healthy * 0 * 0	2.5759	6.18439	0.0467596	1.47213	1.47213	BCC * 1 * 1 up vs Healthy * 0 * 1	1.00557	2.15515	60.6484	16.5494	21.0576	7911.85	1
47	kegg_pathway_118	Renin secretion	7.16132e-15	8.70832e-17	2.22933e-14	1.68889e-16	8.80486e-17	3.85127	3.85127	BCC * 0 * 0 up vs Healthy * 0 * 0	2.81075	5.27698	0.0620127	1.21439	1.21439	BCC * 0 * 1 up vs Healthy * 0 * 1	-1.00982	1.48922	1.82757e-11	3.16263	3.16263	BCC * 1 * 0 up vs Healthy * 0 * 0	2.26448	4.417	0.586616	1.08397	1.08397	BCC * 1 * 1 up vs Healthy * 0 * 1	-1.23384	1.44974	61.5335	45.4933	20.7815	12122.3	1
40	kegg_pathway_56	Endocrine and other factor-regulated calcium reabsorption	5.18633e-09	9.697e-17	2.48243e-14	1.86649e-16	1.9173e-12	3.02603	3.02603	BCC * 0 * 0 up vs Healthy * 0 * 0	2.22812	4.10968	0.951873	1.00612	1.00612	BCC * 0 * 1 up vs Healthy * 0 * 1	-1.21188	1.22676	4.12448e-10	2.83138	2.83138	BCC * 1 * 0 up vs Healthy * 0 * 0	2.04645	3.91739	0.346969	0.873249	-1.14515	BCC * 1 * 1 down vs Healthy * 0 * 1	-1.5191	1.15841	34.4873	38.5622	20.7997	8287.71	1
23	kegg_pathway_196	Protein export	1.94131e-13	1.03589e-16	2.65188e-14	1.97901e-16	4.64053e-14	4.93427	4.93427	BCC * 0 * 0 up vs Healthy * 0 * 0	3.27799	7.42743	0.00109685	1.55586	1.55586	BCC * 0 * 1 up vs Healthy * 0 * 1	1.19377	2.02778	1.76884e-09	3.8322	3.8322	BCC * 1 * 0 up vs Healthy * 0 * 0	2.48347	5.91341	0.821322	1.04442	1.04442	BCC * 1 * 1 up vs Healthy * 0 * 1	-1.39668	1.52352	55.6821	25.9033	21.1445	4875.21	1
25	kegg_pathway_49	Antifolate resistance	5.94084e-12	1.20392e-16	3.08202e-14	2.28298e-16	1.4429e-13	5.31695	5.31695	BCC * 0 * 0 up vs Healthy * 0 * 0	3.43287	8.23508	0.0690237	1.30066	1.30066	BCC * 0 * 1 up vs Healthy * 0 * 1	-1.02074	1.72679	6.03796e-09	4.00331	4.00331	BCC * 1 * 0 up vs Healthy * 0 * 0	2.51703	6.36723	0.631649	1.10374	1.10374	BCC * 1 * 1 up vs Healthy * 0 * 1	-1.35688	1.65302	48.4894	35.2728	20.9888	6595.77	1
45	kegg_pathway_85	Amphetamine addiction	3.10544e-11	1.50466e-16	3.85193e-14	2.8323e-16	5.45142e-14	3.50022	3.50022	BCC * 0 * 0 up vs Healthy * 0 * 0	2.53112	4.84036	0.0352249	1.25309	1.25309	BCC * 0 * 1 up vs Healthy * 0 * 1	1.01576	1.54588	9.87917e-09	2.74466	2.74466	BCC * 1 * 0 up vs Healthy * 0 * 0	1.94611	3.8709	0.716823	0.946151	-1.05691	BCC * 1 * 1 down vs Healthy * 0 * 1	-1.42563	1.27623	44.6545	48.6442	20.5082	11770.1	1
37	kegg_pathway_127	Amyotrophic lateral sclerosis (ALS)	5.50742e-08	3.50554e-16	8.97418e-14	6.5505e-16	5.40188e-11	3.28821	3.28821	BCC * 0 * 0 up vs Healthy * 0 * 0	2.30936	4.68196	0.358579	1.11312	1.11312	BCC * 0 * 1 up vs Healthy * 0 * 1	-1.12945	1.39943	2.79898e-07	2.68033	2.68033	BCC * 1 * 0 up vs Healthy * 0 * 0	1.84252	3.89912	0.48459	0.890234	-1.1233	BCC * 1 * 1 down vs Healthy * 0 * 1	-1.55659	1.23363	29.8296	37.3132	20.1471	9447.52	1
42	kegg_pathway_192	Hedgehog signaling pathway	5.05272e-33	5.32088e-16	1.36215e-13	9.87062e-16	2.99952e-29	6.00118	6.00118	BCC * 0 * 0 up vs Healthy * 0 * 0	4.41356	8.1599	7.81975e-07	1.65393	1.65393	BCC * 0 * 1 up vs Healthy * 0 * 1	1.35542	2.01817	4.4184e-12	3.18563	3.18563	BCC * 1 * 0 up vs Healthy * 0 * 0	2.2996	4.41304	1.3676e-07	2.14974	2.14974	BCC * 1 * 1 up vs Healthy * 0 * 1	1.61878	2.85484	149.495	34.7609	19.862	9209.89	1
51	kegg_pathway_195	PPAR signaling pathway	1.30415e-11	6.68899e-16	1.71238e-13	1.23193e-15	2.80274e-12	3.1308	3.1308	BCC * 0 * 0 up vs Healthy * 0 * 0	2.27704	4.30467	0.0276057	1.26092	1.26092	BCC * 0 * 1 up vs Healthy * 0 * 1	1.02592	1.54974	2.34683e-10	2.99419	2.99419	BCC * 1 * 0 up vs Healthy * 0 * 0	2.13602	4.19712	0.811687	0.964914	-1.03636	BCC * 1 * 1 down vs Healthy * 0 * 1	-1.39051	1.29465	46.3261	46.4949	19.6625	14593.2	1
33	kegg_pathway_125	Cholesterol metabolism	2.23204e-15	8.93119e-16	2.28638e-13	1.63313e-15	4.07541e-15	4.74167	4.74167	BCC * 0 * 0 up vs Healthy * 0 * 0	3.22872	6.96359	0.0167835	1.35505	1.35505	BCC * 0 * 1 up vs Healthy * 0 * 1	1.05644	1.73806	2.7094e-09	3.4707	3.4707	BCC * 1 * 0 up vs Healthy * 0 * 0	2.30883	5.21726	0.0485446	1.42914	1.42914	BCC * 1 * 1 up vs Healthy * 0 * 1	1.00229	2.03777	64.3613	50.7061	19.7021	8883.19	1
40	kegg_pathway_334	Arginine and proline metabolism	1.08107e-14	1.97517e-15	5.05644e-13	3.58612e-15	1.63361e-13	3.97681	3.97681	BCC * 0 * 0 up vs Healthy * 0 * 0	2.76345	5.72292	0.0295387	1.29931	1.29931	BCC * 0 * 1 up vs Healthy * 0 * 1	1.02639	1.64479	9.01321e-12	3.86721	3.86721	BCC * 1 * 0 up vs Healthy * 0 * 0	2.62861	5.68945	0.25729	1.21428	1.21428	BCC * 1 * 1 up vs Healthy * 0 * 1	-1.15245	1.69925	60.8665	52.353	19.1795	11720	1
38	kegg_pathway_30	Mineral absorption	9.66962e-15	2.25608e-15	5.77558e-13	4.06731e-15	4.8607e-17	4.65428	4.65428	BCC * 0 * 0 up vs Healthy * 0 * 0	3.26218	6.64046	0.00029516	1.53076	1.53076	BCC * 0 * 1 up vs Healthy * 0 * 1	1.21599	1.92701	3.17531e-09	3.14168	3.14168	BCC * 1 * 0 up vs Healthy * 0 * 0	2.15504	4.58005	0.940294	1.01261	1.01261	BCC * 1 * 1 up vs Healthy * 0 * 1	-1.37103	1.40583	61.1548	65.3398	19.1307	10080.7	1
40	kegg_pathway_315	Nucleotide excision repair	1.38726e-11	2.9286e-15	7.49722e-13	5.24281e-15	3.51695e-12	3.07404	3.07404	BCC * 0 * 0 up vs Healthy * 0 * 0	2.24498	4.20927	0.290357	1.11604	1.11604	BCC * 0 * 1 up vs Healthy * 0 * 1	-1.09834	1.36803	2.92827e-09	2.75778	2.75778	BCC * 1 * 0 up vs Healthy * 0 * 0	1.97598	3.8489	0.293169	1.16831	1.16831	BCC * 1 * 1 up vs Healthy * 0 * 1	-1.14408	1.5616	46.3459	18.0605	18.9679	8737.91	1
30	kegg_pathway_145	RNA polymerase	4.977e-14	3.88981e-15	9.95791e-13	6.91521e-15	1.05952e-12	4.21321	4.21321	BCC * 0 * 0 up vs Healthy * 0 * 0	2.84693	6.23518	0.0617272	1.2738	1.2738	BCC * 0 * 1 up vs Healthy * 0 * 1	-1.01197	1.642	3.64309e-10	3.81685	3.81685	BCC * 1 * 0 up vs Healthy * 0 * 0	2.5185	5.78452	0.0698803	1.39744	1.39744	BCC * 1 * 1 up vs Healthy * 0 * 1	-1.0276	2.00675	58.0976	18.3558	18.9551	7633.53	1
57	kegg_pathway_335	Arrhythmogenic right ventricular cardiomyopathy (ARVC)	2.43904e-19	4.82732e-15	1.23579e-12	8.52272e-15	1.48504e-19	3.62847	3.62847	BCC * 0 * 0 up vs Healthy * 0 * 0	2.75081	4.78614	9.19315e-05	1.43098	1.43098	BCC * 0 * 1 up vs Healthy * 0 * 1	1.19601	1.71212	1.34497e-08	2.3486	2.3486	BCC * 1 * 0 up vs Healthy * 0 * 0	1.75086	3.15041	0.0140635	1.37764	1.37764	BCC * 1 * 1 up vs Healthy * 0 * 1	1.06687	1.77893	82.2825	87.1519	18.5777	13792.3	1
54	kegg_pathway_68	Drug metabolism - other enzymes	1.38164e-25	6.76479e-15	1.73179e-12	1.18616e-14	1.68679e-19	4.69047	4.69047	BCC * 0 * 0 up vs Healthy * 0 * 0	3.36388	6.54023	0.00208044	1.40277	1.40277	BCC * 0 * 1 up vs Healthy * 0 * 1	1.13101	1.73982	3.1593e-19	5.08629	5.08629	BCC * 1 * 0 up vs Healthy * 0 * 0	3.57492	7.23661	0.00471418	1.55692	1.55692	BCC * 1 * 1 up vs Healthy * 0 * 1	1.14546	2.11618	112.095	38.4817	18.4145	17837.4	1
21	kegg_pathway_86	Collecting duct acid secretion	1.92849e-11	8.9295e-15	2.28595e-12	1.55507e-14	1.58427e-11	5.09536	5.09536	BCC * 0 * 0 up vs Healthy * 0 * 0	3.19173	8.13438	0.115463	1.27539	1.27539	BCC * 0 * 1 up vs Healthy * 0 * 1	-1.06157	1.72676	1.90133e-09	4.64039	4.64039	BCC * 1 * 0 up vs Healthy * 0 * 0	2.82542	7.62127	0.454793	1.17883	1.17883	BCC * 1 * 1 up vs Healthy * 0 * 1	-1.30645	1.81551	46.2758	50.1855	18.7339	5312.74	1
55	kegg_pathway_258	GABAergic synapse	6.31495e-08	9.34317e-15	2.39185e-12	1.61612e-14	1.70818e-12	3.14496	3.14496	BCC * 0 * 0 up vs Healthy * 0 * 0	2.29143	4.31644	0.613543	1.05425	1.05425	BCC * 0 * 1 up vs Healthy * 0 * 1	-1.16447	1.29424	1.71288e-06	2.27408	2.27408	BCC * 1 * 0 up vs Healthy * 0 * 0	1.62538	3.18169	0.546619	0.914049	-1.09403	BCC * 1 * 1 down vs Healthy * 0 * 1	-1.46547	1.22438	29.462	38.0654	18.2378	16786.9	1
28	kegg_pathway_78	Propanoate metabolism	2.16308e-12	1.56045e-14	3.99475e-12	2.68104e-14	2.30717e-11	3.86309	3.86309	BCC * 0 * 0 up vs Healthy * 0 * 0	2.60851	5.72106	0.127814	1.21843	1.21843	BCC * 0 * 1 up vs Healthy * 0 * 1	-1.05845	1.57133	3.47299e-11	4.13835	4.13835	BCC * 1 * 0 up vs Healthy * 0 * 0	2.7286	6.27647	0.382898	1.17502	1.17502	BCC * 1 * 1 up vs Healthy * 0 * 1	-1.22292	1.68845	50.4326	22.9163	18.2355	6670.72	1
14	kegg_pathway_1	Asthma	1.91943e-10	1.67594e-14	4.2904e-12	2.86027e-14	1.66503e-10	8.3783	8.3783	BCC * 0 * 0 up vs Healthy * 0 * 0	4.41138	15.9125	0.00346279	1.86084	1.86084	BCC * 0 * 1 up vs Healthy * 0 * 1	1.22816	2.81942	5.28112e-06	4.91566	4.91566	BCC * 1 * 0 up vs Healthy * 0 * 0	2.48944	9.7065	0.279611	1.38582	1.38582	BCC * 1 * 1 up vs Healthy * 0 * 1	-1.3046	2.50546	42.0647	32.0734	18.7638	4420.99	1
38	kegg_pathway_93	Basal transcription factors	7.58429e-17	2.58509e-14	6.61783e-12	4.38267e-14	5.96329e-14	3.46045	3.46045	BCC * 0 * 0 up vs Healthy * 0 * 0	2.50956	4.77164	0.0356323	1.24997	1.24997	BCC * 0 * 1 up vs Healthy * 0 * 1	1.01512	1.53916	3.89691e-12	3.37192	3.37192	BCC * 1 * 0 up vs Healthy * 0 * 0	2.39816	4.74107	0.0166349	1.43693	1.43693	BCC * 1 * 1 up vs Healthy * 0 * 1	1.06812	1.93309	71.1174	25.9134	17.8187	8238.85	1
30	kegg_pathway_302	Various types of N-glycan biosynthesis	7.57607e-20	3.13433e-14	8.02389e-12	5.27888e-14	2.15046e-17	5.25487	5.25487	BCC * 0 * 0 up vs Healthy * 0 * 0	3.60112	7.66809	0.00230555	1.46386	1.46386	BCC * 0 * 1 up vs Healthy * 0 * 1	1.14601	1.86987	2.82708e-12	4.22896	4.22896	BCC * 1 * 0 up vs Healthy * 0 * 0	2.83239	6.31414	0.0107605	1.57496	1.57496	BCC * 1 * 1 up vs Healthy * 0 * 1	1.11109	2.23247	86.0814	22.4606	17.8191	7095.33	1
27	kegg_pathway_13	Citrate cycle (TCA cycle)	2.3792e-18	4.76588e-14	1.22007e-11	7.97429e-14	1.17697e-14	5.01219	5.01219	BCC * 0 * 0 up vs Healthy * 0 * 0	3.34591	7.50829	0.00786542	1.42653	1.42653	BCC * 0 * 1 up vs Healthy * 0 * 1	1.09797	1.8534	1.72208e-12	4.75527	4.75527	BCC * 1 * 0 up vs Healthy * 0 * 0	3.09753	7.30021	0.0076355	1.66231	1.66231	BCC * 1 * 1 up vs Healthy * 0 * 1	1.14467	2.41403	79.091	19.7024	17.645	6568.04	1
21	kegg_pathway_173	African trypanosomiasis	1.13831e-08	5.16252e-14	1.3216e-11	8.58185e-14	3.3673e-12	5.93149	5.93149	BCC * 0 * 0 up vs Healthy * 0 * 0	3.61674	9.72768	0.485918	1.12054	1.12054	BCC * 0 * 1 up vs Healthy * 0 * 1	-1.22953	1.54381	5.45666e-09	4.83244	4.83244	BCC * 1 * 0 up vs Healthy * 0 * 0	2.85949	8.16667	0.248208	0.764244	-1.30848	BCC * 1 * 1 down vs Healthy * 0 * 1	-2.06591	1.20663	33.2375	44.8873	17.7557	5942.13	1
27	kegg_pathway_129	Prion diseases	2.56646e-16	6.23749e-14	1.5968e-11	1.03019e-13	2.45293e-13	5.57508	5.57508	BCC * 0 * 0 up vs Healthy * 0 * 0	3.53779	8.78558	3.85949e-05	1.85981	1.85981	BCC * 0 * 1 up vs Healthy * 0 * 1	1.38524	2.49697	7.49509e-08	3.78653	3.78653	BCC * 1 * 0 up vs Healthy * 0 * 0	2.33744	6.13397	0.00704737	1.78192	1.78192	BCC * 1 * 1 up vs Healthy * 0 * 1	1.17096	2.71167	69.2288	36.6327	17.4978	8318.3	1
37	kegg_pathway_181	Vasopressin-regulated water reabsorption	1.1508e-12	7.86267e-14	2.01284e-11	1.29028e-13	2.35907e-13	2.99413	2.99413	BCC * 0 * 0 up vs Healthy * 0 * 0	2.23827	4.00523	0.031463	1.22983	1.22983	BCC * 0 * 1 up vs Healthy * 0 * 1	1.01858	1.48489	9.74339e-08	2.32302	2.32302	BCC * 1 * 0 up vs Healthy * 0 * 0	1.7062	3.16283	0.150861	1.21751	1.21751	BCC * 1 * 1 up vs Healthy * 0 * 1	-1.07444	1.59266	51.4408	50.2606	17.2308	6404.53	1
23	kegg_pathway_5	Autoimmune thyroid disease	7.22912e-13	8.00064e-14	2.04816e-11	1.30456e-13	3.65959e-13	5.72732	5.72732	BCC * 0 * 0 up vs Healthy * 0 * 0	3.59922	9.1137	0.00047566	1.71194	1.71194	BCC * 0 * 1 up vs Healthy * 0 * 1	1.26709	2.31295	3.19743e-05	2.85555	2.85555	BCC * 1 * 0 up vs Healthy * 0 * 0	1.74465	4.67381	0.0349175	1.58661	1.58661	BCC * 1 * 1 up vs Healthy * 0 * 1	1.0333	2.43623	52.9489	83.0287	17.4529	6289.72	1
32	kegg_pathway_48	Fatty acid degradation	2.72082e-12	1.17345e-13	3.00403e-11	1.90128e-13	2.25332e-10	3.59857	3.59857	BCC * 0 * 0 up vs Healthy * 0 * 0	2.42931	5.3306	0.311887	1.14025	1.14025	BCC * 0 * 1 up vs Healthy * 0 * 1	-1.13119	1.47075	6.43674e-10	3.75335	3.75335	BCC * 1 * 0 up vs Healthy * 0 * 0	2.47412	5.69399	0.0402933	1.46166	1.46166	BCC * 1 * 1 up vs Healthy * 0 * 1	1.01697	2.10079	49.8251	27.0341	17.0729	8730.49	1
30	kegg_pathway_179	ABC transporters	3.65248e-07	2.10249e-13	5.38237e-11	3.38514e-13	4.52693e-11	3.91788	3.91788	BCC * 0 * 0 up vs Healthy * 0 * 0	2.61805	5.86306	0.47741	1.09921	1.09921	BCC * 0 * 1 up vs Healthy * 0 * 1	-1.1812	1.4272	3.40496e-07	3.05733	3.05733	BCC * 1 * 0 up vs Healthy * 0 * 0	1.99365	4.68852	0.165717	0.768674	-1.30094	BCC * 1 * 1 down vs Healthy * 0 * 1	-1.88748	1.11524	26.1556	32.6056	16.7847	8073.55	1
27	kegg_pathway_230	Aldosterone-regulated sodium reabsorption	2.48326e-11	2.39199e-13	6.12351e-11	3.82719e-13	2.18947e-11	3.37543	3.37543	BCC * 0 * 0 up vs Healthy * 0 * 0	2.37162	4.80409	0.0636729	1.24147	1.24147	BCC * 0 * 1 up vs Healthy * 0 * 1	-1.0124	1.56036	6.48869e-09	3.05281	3.05281	BCC * 1 * 0 up vs Healthy * 0 * 0	2.09951	4.43895	0.458735	1.13098	1.13098	BCC * 1 * 1 up vs Healthy * 0 * 1	-1.22477	1.56662	45.4806	36.4707	16.7631	5009.59	1
32	kegg_pathway_23	Cysteine and methionine metabolism	6.28714e-14	2.80266e-13	7.17482e-11	4.45641e-13	7.47032e-11	3.68368	3.68368	BCC * 0 * 0 up vs Healthy * 0 * 0	2.49501	5.43867	0.0145135	1.37008	1.37008	BCC * 0 * 1 up vs Healthy * 0 * 1	1.06449	1.76341	2.55785e-09	3.53894	3.53894	BCC * 1 * 0 up vs Healthy * 0 * 0	2.34099	5.34993	0.0177092	1.54557	1.54557	BCC * 1 * 1 up vs Healthy * 0 * 1	1.07864	2.21463	57.5311	37.1208	16.6016	8584.2	1
42	kegg_pathway_165	Metabolism of xenobiotics by cytochrome P450	1.24749e-12	7.07457e-13	1.81109e-10	1.11796e-12	6.97219e-09	3.36763	3.36763	BCC * 0 * 0 up vs Healthy * 0 * 0	2.23687	5.06998	0.280866	1.15691	1.15691	BCC * 0 * 1 up vs Healthy * 0 * 1	-1.12666	1.50798	1.52534e-15	5.93679	5.93679	BCC * 1 * 0 up vs Healthy * 0 * 0	3.84672	9.16248	0.44984	1.15668	1.15668	BCC * 1 * 1 up vs Healthy * 0 * 1	-1.2613	1.68752	51.1725	30.3121	16.0108	16327.6	1
26	kegg_pathway_257	Base excision repair	3.74096e-11	7.13607e-13	1.82683e-10	1.12076e-12	1.65838e-12	4.48037	4.48037	BCC * 0 * 0 up vs Healthy * 0 * 0	2.96806	6.76327	0.314892	1.14647	1.14647	BCC * 0 * 1 up vs Healthy * 0 * 1	-1.13889	1.49695	4.33155e-06	2.79586	2.79586	BCC * 1 * 0 up vs Healthy * 0 * 0	1.80645	4.32719	0.0283696	1.53005	1.53005	BCC * 1 * 1 up vs Healthy * 0 * 1	1.04616	2.23774	44.6806	21.732	16.1838	6322.1	1
26	kegg_pathway_198	SNARE interactions in vesicular transport	2.98258e-10	9.6323e-13	2.46587e-10	1.50358e-12	5.73639e-11	3.44142	3.44142	BCC * 0 * 0 up vs Healthy * 0 * 0	2.38571	4.96429	0.0496199	1.26836	1.26836	BCC * 0 * 1 up vs Healthy * 0 * 1	1.0004	1.6081	6.53515e-08	2.93827	2.93827	BCC * 1 * 0 up vs Healthy * 0 * 0	1.99214	4.33375	0.708331	1.06663	1.06663	BCC * 1 * 1 up vs Healthy * 0 * 1	-1.31487	1.49593	40.4569	23.1599	16.0198	5004.62	1
26	kegg_pathway_305	Fructose and mannose metabolism	2.25405e-14	1.2343e-12	3.1598e-10	1.91503e-12	7.26178e-15	5.86973	5.86973	BCC * 0 * 0 up vs Healthy * 0 * 0	3.78063	9.11323	0.00787769	1.47201	1.47201	BCC * 0 * 1 up vs Healthy * 0 * 1	1.10702	1.95734	8.40812e-11	4.75823	4.75823	BCC * 1 * 0 up vs Healthy * 0 * 0	2.98402	7.58732	0.604052	1.11334	1.11334	BCC * 1 * 1 up vs Healthy * 0 * 1	-1.34819	1.67112	59.9571	34.6213	15.8843	7214.96	1
28	kegg_pathway_75	Circadian rhythm	2.15127e-10	1.44707e-12	3.70451e-10	2.23163e-12	9.72528e-13	3.75574	3.75574	BCC * 0 * 0 up vs Healthy * 0 * 0	2.62082	5.38212	0.993125	1.00102	1.00102	BCC * 0 * 1 up vs Healthy * 0 * 1	-1.26116	1.26375	2.59155e-09	3.21453	3.21453	BCC * 1 * 0 up vs Healthy * 0 * 0	2.19473	4.70819	0.569782	1.10103	1.10103	BCC * 1 * 1 up vs Healthy * 0 * 1	-1.26606	1.53481	41.0622	28.073	15.7654	5600.06	1
29	kegg_pathway_6	Pyruvate metabolism	1.39607e-13	2.1065e-12	5.39264e-10	3.22912e-12	1.13419e-11	3.98439	3.98439	BCC * 0 * 0 up vs Healthy * 0 * 0	2.68267	5.91774	0.011592	1.39123	1.39123	BCC * 0 * 1 up vs Healthy * 0 * 1	1.07676	1.79754	1.17942e-10	4.01511	4.01511	BCC * 1 * 0 up vs Healthy * 0 * 0	2.63926	6.10819	0.235021	1.24751	1.24751	BCC * 1 * 1 up vs Healthy * 0 * 1	-1.15493	1.79739	56.0191	41.7747	15.5471	7262.76	1
26	kegg_pathway_87	Apoptosis - multiple species	5.71097e-15	2.7607e-12	7.0674e-10	4.20679e-12	3.20622e-12	4.70349	4.70349	BCC * 0 * 0 up vs Healthy * 0 * 0	3.05691	7.23698	0.00118833	1.58783	1.58783	BCC * 0 * 1 up vs Healthy * 0 * 1	1.20112	2.09905	2.22132e-08	3.71692	3.71692	BCC * 1 * 0 up vs Healthy * 0 * 0	2.35339	5.87047	0.0120281	1.66529	1.66529	BCC * 1 * 1 up vs Healthy * 0 * 1	1.11874	2.47887	62.8167	24.3989	15.4444	6922.18	1
18	kegg_pathway_266	Galactose metabolism	4.48092e-14	3.25536e-12	8.33372e-10	4.93119e-12	1.66533e-14	8.19391	8.19391	BCC * 0 * 0 up vs Healthy * 0 * 0	4.83682	13.8811	0.00435047	1.64462	1.64462	BCC * 0 * 1 up vs Healthy * 0 * 1	1.16889	2.31396	1.00433e-08	5.21162	5.21162	BCC * 1 * 0 up vs Healthy * 0 * 0	2.97958	9.11573	0.225305	1.35097	1.35097	BCC * 1 * 1 up vs Healthy * 0 * 1	-1.20421	2.19782	59.2575	21.7862	15.5445	4949.68	1
53	kegg_pathway_218	Salivary secretion	9.61618e-13	3.55634e-12	9.10423e-10	5.35543e-12	1.05824e-12	2.98166	2.98166	BCC * 0 * 0 up vs Healthy * 0 * 0	2.21109	4.02077	0.0575017	1.20646	1.20646	BCC * 0 * 1 up vs Healthy * 0 * 1	-1.006	1.46428	7.31376e-11	2.88267	2.88267	BCC * 1 * 0 up vs Healthy * 0 * 0	2.09926	3.95843	0.609527	1.07455	1.07455	BCC * 1 * 1 up vs Healthy * 0 * 1	-1.22645	1.41613	51.5357	55.5567	15.0942	13898.5	1
66	kegg_pathway_276	Aldosterone synthesis and secretion	9.36632e-10	3.58823e-12	9.18587e-10	5.37185e-12	1.991e-10	2.35569	2.35569	BCC * 0 * 0 up vs Healthy * 0 * 0	1.81079	3.06456	0.00790275	1.25987	1.25987	BCC * 0 * 1 up vs Healthy * 0 * 1	1.06247	1.49393	6.12364e-07	2.03683	2.03683	BCC * 1 * 0 up vs Healthy * 0 * 0	1.5409	2.69238	0.899361	1.01579	1.01579	BCC * 1 * 1 up vs Healthy * 0 * 1	-1.25508	1.29502	37.7205	60.8052	15.0499	16696.2	1
27	kegg_pathway_243	Alanine, aspartate and glutamate metabolism	3.22193e-11	3.68195e-12	9.42578e-10	5.48011e-12	5.33794e-09	3.59203	3.59203	BCC * 0 * 0 up vs Healthy * 0 * 0	2.34489	5.50247	0.0352536	1.34554	1.34554	BCC * 0 * 1 up vs Healthy * 0 * 1	1.02076	1.77367	2.60784e-06	2.9717	2.9717	BCC * 1 * 0 up vs Healthy * 0 * 0	1.89039	4.67153	0.00670077	1.72478	1.72478	BCC * 1 * 1 up vs Healthy * 0 * 1	1.16343	2.55696	44.9497	38.398	15.2716	7314.46	1
20	kegg_pathway_194	Terpenoid backbone biosynthesis	3.54582e-10	5.99495e-12	1.53471e-09	8.87113e-12	4.83487e-09	3.90241	3.90241	BCC * 0 * 0 up vs Healthy * 0 * 0	2.48402	6.13072	0.851715	1.02827	1.02827	BCC * 0 * 1 up vs Healthy * 0 * 1	-1.30307	1.37778	7.4892e-10	4.57485	4.57485	BCC * 1 * 0 up vs Healthy * 0 * 0	2.83334	7.38677	0.145817	1.36247	1.36247	BCC * 1 * 1 up vs Healthy * 0 * 1	-1.11373	2.06746	40.3388	46.5403	15.1433	4491.81	1
63	kegg_pathway_306	Hypertrophic cardiomyopathy (HCM)	1.56434e-20	6.40308e-12	1.63919e-09	9.42062e-12	4.55702e-18	3.23443	3.23443	BCC * 0 * 0 up vs Healthy * 0 * 0	2.48466	4.21044	9.01219e-07	1.53566	1.53566	BCC * 0 * 1 up vs Healthy * 0 * 1	1.29452	1.82172	3.9846e-10	2.44901	2.44901	BCC * 1 * 0 up vs Healthy * 0 * 0	1.85145	3.23944	0.0260676	1.31842	1.31842	BCC * 1 * 1 up vs Healthy * 0 * 1	1.03353	1.68185	87.754	71.801	14.7514	15285.7	1
41	kegg_pathway_33	Regulation of lipolysis in adipocytes	2.02421e-17	8.34629e-12	2.13665e-09	1.22094e-11	5.01027e-13	3.84751	3.84751	BCC * 0 * 0 up vs Healthy * 0 * 0	2.67658	5.53069	1.34891e-05	1.68728	1.68728	BCC * 0 * 1 up vs Healthy * 0 * 1	1.33384	2.13439	3.57226e-07	2.72637	2.72637	BCC * 1 * 0 up vs Healthy * 0 * 0	1.85534	4.00631	0.00025877	1.86892	1.86892	BCC * 1 * 1 up vs Healthy * 0 * 1	1.33689	2.61267	73.7174	25.7657	14.6969	12239.6	1
29	kegg_pathway_304	Autophagy - other	7.1555e-15	8.85759e-12	2.26754e-09	1.28838e-11	4.17808e-13	4.20066	4.20066	BCC * 0 * 0 up vs Healthy * 0 * 0	2.86111	6.16738	0.068234	1.26037	1.26037	BCC * 0 * 1 up vs Healthy * 0 * 1	-1.0175	1.61634	4.79028e-12	4.26248	4.26248	BCC * 1 * 0 up vs Healthy * 0 * 0	2.83636	6.40564	0.118204	1.32648	1.32648	BCC * 1 * 1 up vs Healthy * 0 * 1	-1.07466	1.89092	62.157	18.1005	14.7673	6845.28	1
44	kegg_pathway_77	Chemical carcinogenesis	2.62996e-11	1.10285e-11	2.82329e-09	1.59508e-11	5.18782e-09	3.17596	3.17596	BCC * 0 * 0 up vs Healthy * 0 * 0	2.15863	4.67274	0.379507	1.11862	1.11862	BCC * 0 * 1 up vs Healthy * 0 * 1	-1.148	1.43651	2.74333e-12	4.34878	4.34878	BCC * 1 * 0 up vs Healthy * 0 * 0	2.88734	6.54992	0.345862	1.18694	1.18694	BCC * 1 * 1 up vs Healthy * 0 * 1	-1.20334	1.69528	45.0006	36.9354	14.5314	15965	1
16	kegg_pathway_267	Renin-angiotensin system	4.57744e-10	1.22321e-11	3.13141e-09	1.75922e-11	3.38371e-11	7.39598	7.39598	BCC * 0 * 0 up vs Healthy * 0 * 0	4.13057	13.2428	0.00027851	2.01826	2.01826	BCC * 0 * 1 up vs Healthy * 0 * 1	1.3839	2.9434	1.79075e-05	3.89551	3.89551	BCC * 1 * 0 up vs Healthy * 0 * 0	2.10007	7.22598	0.790318	1.07557	1.07557	BCC * 1 * 1 up vs Healthy * 0 * 1	-1.59189	1.84159	40.0638	36.2838	14.8752	4769.81	1
26	kegg_pathway_279	Nicotinate and nicotinamide metabolism	2.33581e-12	1.76261e-11	4.51228e-09	2.52083e-11	1.33013e-12	5.38434	5.38434	BCC * 0 * 0 up vs Healthy * 0 * 0	3.39828	8.5311	0.0257616	1.40388	1.40388	BCC * 0 * 1 up vs Healthy * 0 * 1	1.04199	1.89146	1.4036e-07	3.73835	3.73835	BCC * 1 * 0 up vs Healthy * 0 * 0	2.29447	6.09083	0.133968	1.38368	1.38368	BCC * 1 * 1 up vs Healthy * 0 * 1	-1.10531	2.11619	50.3613	30.3221	14.4325	7896.39	1
65	kegg_pathway_182	Dilated cardiomyopathy (DCM)	2.34958e-19	3.05237e-11	7.81407e-09	4.34115e-11	8.79855e-16	3.03651	3.03651	BCC * 0 * 0 up vs Healthy * 0 * 0	2.32002	3.97427	8.79635e-07	1.54986	1.54986	BCC * 0 * 1 up vs Healthy * 0 * 1	1.30192	1.84503	1.01323e-08	2.30851	2.30851	BCC * 1 * 0 up vs Healthy * 0 * 0	1.73524	3.07117	0.00511301	1.42626	1.42626	BCC * 1 * 1 up vs Healthy * 0 * 1	1.11249	1.82854	82.1798	67.0011	13.9209	16948.2	1
15	kegg_pathway_70	Steroid biosynthesis	0.000305644	3.6162e-11	9.25747e-09	5.11463e-11	1.22986e-05	3.64428	3.64428	BCC * 0 * 0 up vs Healthy * 0 * 0	2.04848	6.48324	0.879579	0.971612	-1.02922	BCC * 0 * 1 down vs Healthy * 0 * 1	-1.49472	1.41107	5.47363e-05	3.54009	3.54009	BCC * 1 * 0 up vs Healthy * 0 * 0	1.92158	6.52184	0.500971	0.833313	-1.20003	BCC * 1 * 1 down vs Healthy * 0 * 1	-2.04247	1.41831	13.1867	34.174	14.3039	4096.62	1
31	kegg_pathway_213	Homologous recombination	5.99525e-18	6.06757e-11	1.5533e-08	8.50151e-11	4.10499e-15	4.24043	4.24043	BCC * 0 * 0 up vs Healthy * 0 * 0	2.96879	6.05675	0.00471217	1.3955	1.3955	BCC * 0 * 1 up vs Healthy * 0 * 1	1.10774	1.75801	1.08518e-10	3.50661	3.50661	BCC * 1 * 0 up vs Healthy * 0 * 0	2.40251	5.11811	0.00471534	1.60788	1.60788	BCC * 1 * 1 up vs Healthy * 0 * 1	1.15696	2.23456	76.7906	25.8337	13.704	6743.74	1
32	kegg_pathway_175	Type II diabetes mellitus	2.21101e-11	6.07725e-11	1.55578e-08	8.50151e-11	1.57469e-10	3.65676	3.65676	BCC * 0 * 0 up vs Healthy * 0 * 0	2.46502	5.42467	0.000523577	1.57267	1.57267	BCC * 0 * 1 up vs Healthy * 0 * 1	1.21813	2.03041	1.50585e-05	2.52515	2.52515	BCC * 1 * 0 up vs Healthy * 0 * 0	1.66196	3.83666	0.0915743	1.368	1.368	BCC * 1 * 1 up vs Healthy * 0 * 1	-1.05205	1.96882	45.5678	39.0077	13.6943	8795.14	1
23	kegg_pathway_61	Hippo signaling pathway - multiple species	1.58322e-06	6.31309e-11	1.61615e-08	8.78342e-11	2.52419e-09	3.63655	3.63655	BCC * 0 * 0 up vs Healthy * 0 * 0	2.38703	5.54014	0.348452	1.13922	1.13922	BCC * 0 * 1 up vs Healthy * 0 * 1	-1.15298	1.49637	1.43839e-05	2.69725	2.69725	BCC * 1 * 0 up vs Healthy * 0 * 0	1.72584	4.21545	0.508957	0.877353	-1.13979	BCC * 1 * 1 down vs Healthy * 0 * 1	-1.68118	1.29408	23.3421	25.1209	13.7812	5165.78	1
21	kegg_pathway_134	Tryptophan metabolism	1.28655e-09	7.77386e-11	1.99011e-08	1.07573e-10	2.26649e-08	3.81526	3.81526	BCC * 0 * 0 up vs Healthy * 0 * 0	2.39482	6.07818	0.0611867	1.33391	1.33391	BCC * 0 * 1 up vs Healthy * 0 * 1	-1.01364	1.80357	5.82788e-09	4.39357	4.39357	BCC * 1 * 0 up vs Healthy * 0 * 0	2.68102	7.20006	0.648601	1.10501	1.10501	BCC * 1 * 1 up vs Healthy * 0 * 1	-1.39107	1.69856	37.6599	55.2308	13.7031	5265.81	1
22	kegg_pathway_231	Fatty acid elongation	3.07501e-13	8.81108e-11	2.25564e-08	1.21271e-10	4.46069e-10	4.5347	4.5347	BCC * 0 * 0 up vs Healthy * 0 * 0	2.83298	7.25859	0.00134321	1.64778	1.64778	BCC * 0 * 1 up vs Healthy * 0 * 1	1.21496	2.2348	1.81892e-10	5.15507	5.15507	BCC * 1 * 0 up vs Healthy * 0 * 0	3.12995	8.49047	0.245783	1.29305	1.29305	BCC * 1 * 1 up vs Healthy * 0 * 1	-1.19398	1.9963	54.7978	41.4423	13.6153	5899.58	1
56	kegg_pathway_331	Morphine addiction	3.1605e-06	1.04299e-10	2.67006e-08	1.42784e-10	1.61681e-09	2.76667	2.76667	BCC * 0 * 0 up vs Healthy * 0 * 0	1.99007	3.84632	0.351938	1.10663	1.10663	BCC * 0 * 1 up vs Healthy * 0 * 1	-1.11862	1.3699	0.000136133	1.97589	1.97589	BCC * 1 * 0 up vs Healthy * 0 * 0	1.39314	2.80241	0.646363	0.931298	-1.07377	BCC * 1 * 1 down vs Healthy * 0 * 1	-1.45549	1.26237	21.8246	24.3529	13.2913	18844.5	1
22	kegg_pathway_185	Biosynthesis of unsaturated fatty acids	2.44766e-08	1.53374e-10	3.92637e-08	2.0844e-10	1.049e-07	3.19622	3.19622	BCC * 0 * 0 up vs Healthy * 0 * 0	2.08891	4.89051	0.115021	1.24789	1.24789	BCC * 0 * 1 up vs Healthy * 0 * 1	-1.05554	1.64371	8.00284e-09	3.81409	3.81409	BCC * 1 * 0 up vs Healthy * 0 * 0	2.42923	5.98843	0.857056	0.964595	-1.0367	BCC * 1 * 1 down vs Healthy * 0 * 1	-1.53527	1.42848	31.6658	39.9401	13.3107	4822.62	1
49	kegg_pathway_336	Thyroid hormone synthesis	1.11609e-19	1.53887e-10	3.93951e-08	2.0844e-10	8.27719e-19	4.00359	4.00359	BCC * 0 * 0 up vs Healthy * 0 * 0	2.95366	5.42672	0.00732996	1.3095	1.3095	BCC * 0 * 1 up vs Healthy * 0 * 1	1.07534	1.59465	1.28351e-10	2.89548	2.89548	BCC * 1 * 0 up vs Healthy * 0 * 0	2.0971	3.9978	0.00394732	1.51157	1.51157	BCC * 1 * 1 up vs Healthy * 0 * 1	1.14153	2.00157	84.1304	44.5796	13.1052	12289.1	1
28	kegg_pathway_215	Cocaine addiction	4.3182e-11	1.5612e-10	3.99666e-08	2.10351e-10	2.00696e-13	4.91939	4.91939	BCC * 0 * 0 up vs Healthy * 0 * 0	3.23137	7.48923	0.0718461	1.28402	1.28402	BCC * 0 * 1 up vs Healthy * 0 * 1	-1.02249	1.68579	1.67595e-07	3.30735	3.30735	BCC * 1 * 0 up vs Healthy * 0 * 0	2.11779	5.16509	0.607264	1.10702	1.10702	BCC * 1 * 1 up vs Healthy * 0 * 1	-1.33153	1.63177	44.3207	48.9312	13.2212	7641.1	1
16	kegg_pathway_24	Glycosaminoglycan biosynthesis - chondroitin sulfate / dermatan sulfate	5.63842e-15	3.47369e-10	8.89266e-08	4.65584e-10	6.1582e-16	13.5632	13.5632	BCC * 0 * 0 up vs Healthy * 0 * 0	7.31754	25.1396	0.0720768	1.44301	1.44301	BCC * 0 * 1 up vs Healthy * 0 * 1	-1.03354	2.15211	1.4201e-10	8.78388	8.78388	BCC * 1 * 0 up vs Healthy * 0 * 0	4.56492	16.9021	0.177516	1.4794	1.4794	BCC * 1 * 1 up vs Healthy * 0 * 1	-1.19489	2.61514	64.0267	18.1514	12.9937	5352.65	1
38	kegg_pathway_92	Drug metabolism - cytochrome P450	1.07034e-12	3.73233e-10	9.55476e-08	4.97644e-10	5.39661e-08	3.22265	3.22265	BCC * 0 * 0 up vs Healthy * 0 * 0	2.11735	4.90495	0.140386	1.22705	1.22705	BCC * 0 * 1 up vs Healthy * 0 * 1	-1.0698	1.61074	5.3672e-15	6.01126	6.01126	BCC * 1 * 0 up vs Healthy * 0 * 0	3.85016	9.38538	0.269156	1.24425	1.24425	BCC * 1 * 1 up vs Healthy * 0 * 1	-1.18441	1.83365	51.5646	32.9033	12.6774	14081.6	1
28	kegg_pathway_232	Ovarian steroidogenesis	1.96246e-12	5.10205e-10	1.30612e-07	6.76748e-10	6.83343e-10	3.8486	3.8486	BCC * 0 * 0 up vs Healthy * 0 * 0	2.51631	5.8863	0.0214746	1.38131	1.38131	BCC * 0 * 1 up vs Healthy * 0 * 1	1.04895	1.81897	5.25403e-09	3.86359	3.86359	BCC * 1 * 0 up vs Healthy * 0 * 0	2.46183	6.06352	0.063123	1.45049	1.45049	BCC * 1 * 1 up vs Healthy * 0 * 1	-1.02058	2.14723	50.6321	37.4277	12.5784	7810.62	1
54	kegg_pathway_159	Gastric acid secretion	2.6093e-13	6.70295e-10	1.71596e-07	8.84514e-10	9.78079e-11	2.75823	2.75823	BCC * 0 * 0 up vs Healthy * 0 * 0	2.03109	3.74568	0.00419992	1.33598	1.33598	BCC * 0 * 1 up vs Healthy * 0 * 1	1.09576	1.62887	1.01941e-07	2.42055	2.42055	BCC * 1 * 0 up vs Healthy * 0 * 0	1.74966	3.3487	0.018044	1.40623	1.40623	BCC * 1 * 1 up vs Healthy * 0 * 1	1.06015	1.8653	54.1474	61.3582	12.3078	15114.3	1
16	kegg_pathway_156	Other types of O-glycan biosynthesis	7.94758e-07	8.21977e-10	2.10426e-07	1.07911e-09	7.12627e-08	4.31475	4.31475	BCC * 0 * 0 up vs Healthy * 0 * 0	2.54808	7.3063	0.574473	1.10253	1.10253	BCC * 0 * 1 up vs Healthy * 0 * 1	-1.27579	1.5508	0.000107105	3.03113	3.03113	BCC * 1 * 0 up vs Healthy * 0 * 0	1.73375	5.29935	0.264331	1.31869	1.31869	BCC * 1 * 1 up vs Healthy * 0 * 1	-1.23318	2.14445	24.8518	24.5546	12.5112	3899.43	1
21	kegg_pathway_63	Pentose phosphate pathway	1.30926e-14	1.15399e-09	2.95422e-07	1.50726e-09	2.46597e-12	6.29916	6.29916	BCC * 0 * 0 up vs Healthy * 0 * 0	3.78971	10.4703	0.00259933	1.65948	1.65948	BCC * 0 * 1 up vs Healthy * 0 * 1	1.19407	2.3063	5.76308e-10	5.5921	5.5921	BCC * 1 * 0 up vs Healthy * 0 * 0	3.26221	9.58602	0.0914277	1.4976	1.4976	BCC * 1 * 1 up vs Healthy * 0 * 1	-1.0674	2.394	61.5098	41.1009	12.2175	6269.07	1
23	kegg_pathway_178	beta-Alanine metabolism	1.037e-05	1.19645e-09	3.0629e-07	1.55477e-09	1.40163e-05	2.8413	2.8413	BCC * 0 * 0 up vs Healthy * 0 * 0	1.77704	4.54294	0.137589	1.25885	1.25885	BCC * 0 * 1 up vs Healthy * 0 * 1	-1.07659	1.70608	0.000246536	2.54319	2.54319	BCC * 1 * 0 up vs Healthy * 0 * 0	1.54595	4.18373	0.564196	1.13581	1.13581	BCC * 1 * 1 up vs Healthy * 0 * 1	-1.35787	1.75174	19.6555	50.3982	12.1691	6419.91	1
16	kegg_pathway_34	Folate biosynthesis	5.67425e-08	2.88797e-09	7.39319e-07	3.73394e-09	1.55296e-08	6.25806	6.25806	BCC * 0 * 0 up vs Healthy * 0 * 0	3.33745	11.7345	0.233735	1.28041	1.28041	BCC * 0 * 1 up vs Healthy * 0 * 1	-1.17356	1.92398	1.27949e-06	5.25992	5.25992	BCC * 1 * 0 up vs Healthy * 0 * 0	2.70018	10.2463	0.654531	1.14147	1.14147	BCC * 1 * 1 up vs Healthy * 0 * 1	-1.56527	2.03948	30.1725	9.85533	11.8082	5555.41	1
24	kegg_pathway_221	Carbohydrate digestion and absorption	2.78675e-07	3.47214e-09	8.88869e-07	4.46668e-09	1.24628e-07	3.05584	3.05584	BCC * 0 * 0 up vs Healthy * 0 * 0	2.02479	4.61193	0.103948	1.24746	1.24746	BCC * 0 * 1 up vs Healthy * 0 * 1	-1.04655	1.6286	8.09061e-07	3.01798	3.01798	BCC * 1 * 0 up vs Healthy * 0 * 0	1.95039	4.66994	0.785317	0.948609	-1.05417	BCC * 1 * 1 down vs Healthy * 0 * 1	-1.54147	1.3871	26.7649	27.7552	11.5746	5378.3	1
14	kegg_pathway_177	Glycosaminoglycan biosynthesis - heparan sulfate / heparin	2.7921e-11	3.69201e-09	9.45155e-07	4.72578e-09	2.48902e-12	9.51512	9.51512	BCC * 0 * 0 up vs Healthy * 0 * 0	5.12917	17.6515	0.212175	1.28986	1.28986	BCC * 0 * 1 up vs Healthy * 0 * 1	-1.15689	1.92476	2.84989e-08	6.54263	6.54263	BCC * 1 * 0 up vs Healthy * 0 * 0	3.39708	12.6008	0.269862	1.37821	1.37821	BCC * 1 * 1 up vs Healthy * 0 * 1	-1.28363	2.43819	46.1309	17.3206	11.7274	4102.74	1
16	kegg_pathway_135	One carbon pool by folate	3.74018e-10	3.94118e-09	1.00894e-06	5.01961e-09	9.28563e-12	5.64163	5.64163	BCC * 0 * 0 up vs Healthy * 0 * 0	3.45864	9.20246	0.887827	1.02304	1.02304	BCC * 0 * 1 up vs Healthy * 0 * 1	-1.34201	1.40455	2.67545e-09	4.92795	4.92795	BCC * 1 * 0 up vs Healthy * 0 * 0	2.93276	8.28048	0.530912	1.15514	1.15514	BCC * 1 * 1 up vs Healthy * 0 * 1	-1.36001	1.81473	40.4829	21.1975	11.6345	3365.3	1
24	kegg_pathway_237	Glyoxylate and dicarboxylate metabolism	4.27103e-10	4.77428e-09	1.22221e-06	6.05057e-09	1.39969e-07	3.3621	3.3621	BCC * 0 * 0 up vs Healthy * 0 * 0	2.14674	5.26553	0.115581	1.26267	1.26267	BCC * 0 * 1 up vs Healthy * 0 * 1	-1.05904	1.68846	7.00308e-07	3.35649	3.35649	BCC * 1 * 0 up vs Healthy * 0 * 0	2.08562	5.40175	0.0139852	1.68137	1.68137	BCC * 1 * 1 up vs Healthy * 0 * 1	1.11122	2.54408	39.7921	20.3741	11.4007	6389.41	1
21	kegg_pathway_327	Glycosylphosphatidylinositol (GPI)-anchor biosynthesis	3.46993e-06	5.85595e-09	1.49912e-06	7.38485e-09	2.09462e-08	4.32966	4.32966	BCC * 0 * 0 up vs Healthy * 0 * 0	2.60405	7.19876	0.816593	0.96182	-1.0397	BCC * 0 * 1 down vs Healthy * 0 * 1	-1.44521	1.33696	9.09702e-07	3.89245	3.89245	BCC * 1 * 0 up vs Healthy * 0 * 0	2.26999	6.67454	0.615235	0.886709	-1.12777	BCC * 1 * 1 down vs Healthy * 0 * 1	-1.80328	1.41783	21.8235	23.6665	11.3244	6276.28	1
18	kegg_pathway_36	Mucin type O-glycan biosynthesis	3.19708e-07	6.59529e-09	1.6884e-06	8.27645e-09	3.15585e-09	5.87364	5.87364	BCC * 0 * 0 up vs Healthy * 0 * 0	3.28997	10.4863	0.752806	1.0621	1.0621	BCC * 0 * 1 up vs Healthy * 0 * 1	-1.37051	1.54602	8.15863e-05	3.45786	3.45786	BCC * 1 * 0 up vs Healthy * 0 * 0	1.86992	6.39428	0.298722	1.32768	1.32768	BCC * 1 * 1 up vs Healthy * 0 * 1	-1.28614	2.26711	26.6165	36.2866	11.3057	5983.88	1
19	kegg_pathway_132	Mismatch repair	3.33384e-06	1.73325e-08	4.43713e-06	2.16445e-08	7.83399e-08	3.80882	3.80882	BCC * 0 * 0 up vs Healthy * 0 * 0	2.34725	6.18049	0.923027	1.01556	1.01556	BCC * 0 * 1 up vs Healthy * 0 * 1	-1.34733	1.38958	2.14193e-06	3.48723	3.48723	BCC * 1 * 0 up vs Healthy * 0 * 0	2.08688	5.82727	0.798468	0.943511	-1.05987	BCC * 1 * 1 down vs Healthy * 0 * 1	-1.65705	1.47513	21.9331	15.9365	10.7547	4653.24	1
45	kegg_pathway_236	GnRH secretion	0.00339787	1.77005e-08	4.53132e-06	2.19967e-08	0.000148319	1.8736	1.8736	BCC * 0 * 0 up vs Healthy * 0 * 0	1.35522	2.59026	0.612139	0.947197	-1.05575	BCC * 0 * 1 down vs Healthy * 0 * 1	-1.3022	1.16831	0.00104971	1.77697	1.77697	BCC * 1 * 0 up vs Healthy * 0 * 0	1.26032	2.50541	0.592505	0.921628	-1.08504	BCC * 1 * 1 down vs Healthy * 0 * 1	-1.46321	1.24285	8.60285	42.5931	10.5832	11750.7	1
51	kegg_pathway_146	Insulin secretion	1.0636e-06	2.04774e-08	5.24222e-06	2.53247e-08	1.74729e-07	2.17841	2.17841	BCC * 0 * 0 up vs Healthy * 0 * 0	1.62795	2.91499	0.0669174	1.19287	1.19287	BCC * 0 * 1 up vs Healthy * 0 * 1	-1.01238	1.44057	8.50743e-05	1.85944	1.85944	BCC * 1 * 0 up vs Healthy * 0 * 0	1.36525	2.53253	0.850768	1.02614	1.02614	BCC * 1 * 1 up vs Healthy * 0 * 1	-1.2752	1.34272	23.9516	46.3891	10.4918	12211.7	1
10	kegg_pathway_69	Phenylalanine metabolism	0.000707767	9.85685e-08	2.52335e-05	1.21315e-07	0.000207244	4.48568	4.48568	BCC * 0 * 0 up vs Healthy * 0 * 0	2.0398	9.86439	0.354904	1.27188	1.27188	BCC * 0 * 1 up vs Healthy * 0 * 1	-1.30991	2.11901	0.000416141	4.54171	4.54171	BCC * 1 * 0 up vs Healthy * 0 * 0	1.96887	10.4766	0.514631	0.785551	-1.27299	BCC * 1 * 1 down vs Healthy * 0 * 1	-2.63498	1.62603	11.6472	46.7424	10.0084	3386.46	1
22	kegg_pathway_133	Tyrosine metabolism	2.37198e-08	1.05147e-07	2.69176e-05	1.28792e-07	1.70762e-07	4.03918	4.03918	BCC * 0 * 0 up vs Healthy * 0 * 0	2.40166	6.7932	0.111668	1.31418	1.31418	BCC * 0 * 1 up vs Healthy * 0 * 1	-1.0656	1.84037	7.9188e-06	3.53433	3.53433	BCC * 1 * 0 up vs Healthy * 0 * 0	2.03624	6.13458	0.147283	1.42575	1.42575	BCC * 1 * 1 up vs Healthy * 0 * 1	-1.13343	2.304	31.729	41.7538	9.72801	7205.15	1
14	kegg_pathway_144	Arginine biosynthesis	3.65003e-08	1.28202e-07	3.28197e-05	1.56284e-07	5.06595e-06	3.62058	3.62058	BCC * 0 * 0 up vs Healthy * 0 * 0	2.09172	6.26688	0.0306943	1.47991	1.47991	BCC * 0 * 1 up vs Healthy * 0 * 1	1.03728	2.11144	2.24357e-06	4.12039	4.12039	BCC * 1 * 0 up vs Healthy * 0 * 0	2.30256	7.37336	0.186818	1.4061	1.4061	BCC * 1 * 1 up vs Healthy * 0 * 1	-1.1802	2.33338	31.1778	69.7161	9.73111	3234.2	1
43	kegg_pathway_141	Cortisol synthesis and secretion	1.21451e-06	1.29954e-07	3.32683e-05	1.5767e-07	6.98156e-08	2.53447	2.53447	BCC * 0 * 0 up vs Healthy * 0 * 0	1.80964	3.54961	0.3562	1.10813	1.10813	BCC * 0 * 1 up vs Healthy * 0 * 1	-1.12246	1.37832	9.7912e-05	2.03665	2.03665	BCC * 1 * 0 up vs Healthy * 0 * 0	1.42478	2.91128	0.534861	1.10343	1.10343	BCC * 1 * 1 up vs Healthy * 0 * 1	-1.23684	1.50591	23.7194	49.2735	9.51825	11602.8	1
36	kegg_pathway_47	Bile secretion	7.00314e-08	1.74046e-07	4.45559e-05	2.10169e-07	6.12501e-07	2.89905	2.89905	BCC * 0 * 0 up vs Healthy * 0 * 0	1.91091	4.39816	0.061412	1.29388	1.29388	BCC * 0 * 1 up vs Healthy * 0 * 1	-1.01241	1.69491	5.56447e-05	2.48693	2.48693	BCC * 1 * 0 up vs Healthy * 0 * 0	1.59833	3.86953	0.122677	1.35388	1.35388	BCC * 1 * 1 up vs Healthy * 0 * 1	-1.08525	1.98926	29.3629	38.3781	9.37944	12441	1
13	kegg_pathway_97	2-Oxocarboxylic acid metabolism	1.76713e-05	1.78152e-07	4.56069e-05	2.14117e-07	0.00113581	2.53444	2.53444	BCC * 0 * 0 up vs Healthy * 0 * 0	1.45021	4.42927	0.391298	1.17109	1.17109	BCC * 0 * 1 up vs Healthy * 0 * 1	-1.22591	1.68127	2.88248e-05	3.56736	3.56736	BCC * 1 * 0 up vs Healthy * 0 * 0	1.97328	6.44917	0.180313	1.42185	1.42185	BCC * 1 * 1 up vs Healthy * 0 * 1	-1.17753	2.38057	18.7684	11.6451	9.56941	2884.39	1
10	kegg_pathway_323	Nitrogen metabolism	0.000397349	1.84938e-07	4.7344e-05	2.21234e-07	0.000515764	3.69013	3.69013	BCC * 0 * 0 up vs Healthy * 0 * 0	1.7726	7.68201	0.757812	1.0774	1.0774	BCC * 0 * 1 up vs Healthy * 0 * 1	-1.49241	1.73237	8.74442e-06	5.93996	5.93996	BCC * 1 * 0 up vs Healthy * 0 * 0	2.72919	12.928	0.508794	0.796358	-1.25572	BCC * 1 * 1 down vs Healthy * 0 * 1	-2.47095	1.56704	12.7569	41.4592	9.64579	2931.67	1
18	kegg_pathway_163	Fat digestion and absorption	1.91493e-05	2.72419e-07	6.97392e-05	3.24368e-07	3.83569e-05	3.0487	3.0487	BCC * 0 * 0 up vs Healthy * 0 * 0	1.79756	5.17066	0.227395	1.23439	1.23439	BCC * 0 * 1 up vs Healthy * 0 * 1	-1.14067	1.73807	6.32983e-06	3.66244	3.66244	BCC * 1 * 0 up vs Healthy * 0 * 0	2.09133	6.41384	0.768559	0.929482	-1.07587	BCC * 1 * 1 down vs Healthy * 0 * 1	-1.75213	1.51373	18.5145	47.5354	9.24527	4971.28	1
15	kegg_pathway_64	Histidine metabolism	0.0303238	4.33054e-07	0.000110862	5.13249e-07	0.00210018	2.61569	2.61569	BCC * 0 * 0 up vs Healthy * 0 * 0	1.41937	4.82035	0.929725	1.01795	1.01795	BCC * 0 * 1 up vs Healthy * 0 * 1	-1.45964	1.51251	0.00359533	2.62498	2.62498	BCC * 1 * 0 up vs Healthy * 0 * 0	1.37255	5.0202	0.113109	0.633839	-1.57769	BCC * 1 * 1 down vs Healthy * 0 * 1	-2.77408	1.11449	4.7128	54.0896	9.03003	4613.4	1
21	kegg_pathway_224	Starch and sucrose metabolism	7.54676e-08	5.81581e-07	0.000148885	6.86105e-07	8.82086e-10	4.44332	4.44332	BCC * 0 * 0 up vs Healthy * 0 * 0	2.77098	7.12495	0.0249844	1.41899	1.41899	BCC * 0 * 1 up vs Healthy * 0 * 1	1.04507	1.92672	0.000464131	2.45163	2.45163	BCC * 1 * 0 up vs Healthy * 0 * 0	1.48573	4.04547	0.53862	1.1464	1.1464	BCC * 1 * 1 up vs Healthy * 0 * 1	-1.34892	1.77279	29.4305	44.0508	8.79716	5413.91	1
12	kegg_pathway_152	Glycosaminoglycan degradation	1.95156e-06	9.01803e-07	0.000230862	1.059e-06	1.55221e-07	5.62817	5.62817	BCC * 0 * 0 up vs Healthy * 0 * 0	2.9747	10.6486	0.378094	1.20376	1.20376	BCC * 0 * 1 up vs Healthy * 0 * 1	-1.25556	1.81936	9.20299e-05	3.88625	3.88625	BCC * 1 * 0 up vs Healthy * 0 * 0	1.9761	7.64279	0.565494	1.18803	1.18803	BCC * 1 * 1 up vs Healthy * 0 * 1	-1.51644	2.14032	23.201	26.077	8.67714	3202.53	1
16	kegg_pathway_172	alpha-Linolenic acid metabolism	8.94532e-05	1.24827e-06	0.000319557	1.45917e-06	7.34486e-05	3.05336	3.05336	BCC * 0 * 0 up vs Healthy * 0 * 0	1.7629	5.28844	0.777432	1.05257	1.05257	BCC * 0 * 1 up vs Healthy * 0 * 1	-1.35603	1.50236	2.84718e-05	3.4927	3.4927	BCC * 1 * 0 up vs Healthy * 0 * 0	1.95048	6.25434	0.966651	1.01086	1.01086	BCC * 1 * 1 up vs Healthy * 0 * 1	-1.64261	1.67848	15.5416	41.5053	8.4249	4240.99	1
19	kegg_pathway_116	Glycosphingolipid biosynthesis - lacto and neolacto series	0.00048392	1.40192e-06	0.000358893	1.63133e-06	5.48621e-05	3.34763	3.34763	BCC * 0 * 0 up vs Healthy * 0 * 0	1.86554	6.00717	0.943256	0.986357	-1.01383	BCC * 0 * 1 down vs Healthy * 0 * 1	-1.48065	1.44052	0.000123904	3.3831	3.3831	BCC * 1 * 0 up vs Healthy * 0 * 0	1.81961	6.29	0.67797	0.892059	-1.121	BCC * 1 * 1 down vs Healthy * 0 * 1	-1.92324	1.53046	12.2809	20.8666	8.32883	6788.85	1
15	kegg_pathway_162	Proximal tubule bicarbonate reclamation	3.31475e-05	4.17994e-06	0.00107006	4.84192e-06	0.000128418	3.46493	3.46493	BCC * 0 * 0 up vs Healthy * 0 * 0	1.8395	6.52662	0.020564	1.62408	1.62408	BCC * 0 * 1 up vs Healthy * 0 * 1	1.07766	2.44757	6.77034e-05	3.9433	3.9433	BCC * 1 * 0 up vs Healthy * 0 * 0	2.01458	7.71854	0.662974	0.878283	-1.13858	BCC * 1 * 1 down vs Healthy * 0 * 1	-2.04285	1.57582	17.4883	62.3443	7.7629	4949.58	1
34	kegg_pathway_126	Steroid hormone biosynthesis	2.43823e-06	4.81946e-06	0.00123378	5.55758e-06	0.000405179	2.23384	2.23384	BCC * 0 * 0 up vs Healthy * 0 * 0	1.43191	3.48489	0.388118	1.13516	1.13516	BCC * 0 * 1 up vs Healthy * 0 * 1	-1.17503	1.51412	8.49109e-06	2.92888	2.92888	BCC * 1 * 0 up vs Healthy * 0 * 0	1.82747	4.69411	0.0872042	1.43076	1.43076	BCC * 1 * 1 up vs Healthy * 0 * 1	-1.05374	2.15708	22.4012	31.5671	7.58448	12629.2	1
23	kegg_pathway_62	Glycine, serine and threonine metabolism	2.89471e-07	5.37286e-06	0.00137545	6.16794e-06	3.23424e-06	3.52319	3.52319	BCC * 0 * 0 up vs Healthy * 0 * 0	2.07857	5.97185	0.066525	1.37706	1.37706	BCC * 0 * 1 up vs Healthy * 0 * 1	-1.0221	1.93821	4.36802e-06	3.73475	3.73475	BCC * 1 * 0 up vs Healthy * 0 * 0	2.13397	6.53636	0.510043	1.17773	1.17773	BCC * 1 * 1 up vs Healthy * 0 * 1	-1.38205	1.91697	26.7058	34.415	7.5617	8116.31	1
34	kegg_pathway_273	Retinol metabolism	1.02398e-06	6.18193e-06	0.00158257	7.06507e-06	0.000463741	2.24132	2.24132	BCC * 0 * 0 up vs Healthy * 0 * 0	1.42748	3.51913	0.140894	1.24543	1.24543	BCC * 0 * 1 up vs Healthy * 0 * 1	-1.07546	1.66815	1.17982e-06	3.28886	3.28886	BCC * 1 * 0 up vs Healthy * 0 * 0	2.03811	5.30717	0.204412	1.30941	1.30941	BCC * 1 * 1 up vs Healthy * 0 * 1	-1.15826	1.98589	24.0977	26.2925	7.44886	12997.5	1
29	kegg_pathway_287	Porphyrin and chlorophyll metabolism	3.68432e-12	1.13168e-05	0.00289711	1.28761e-05	1.67487e-08	4.00189	4.00189	BCC * 0 * 0 up vs Healthy * 0 * 0	2.47916	6.45989	0.0242883	1.42842	1.42842	BCC * 0 * 1 up vs Healthy * 0 * 1	1.04749	1.94788	1.9004e-08	4.32812	4.32812	BCC * 1 * 0 up vs Healthy * 0 * 0	2.6045	7.19241	0.0121005	1.76162	1.76162	BCC * 1 * 1 up vs Healthy * 0 * 1	1.13221	2.74094	49.305	27.322	7.13069	10642.6	1
13	kegg_pathway_209	Other glycan degradation	5.91489e-07	1.17676e-05	0.0030125	1.33296e-05	3.31489e-06	4.21381	4.21381	BCC * 0 * 0 up vs Healthy * 0 * 0	2.30999	7.68669	0.162314	1.31963	1.31963	BCC * 0 * 1 up vs Healthy * 0 * 1	-1.11854	1.94786	1.44611e-05	4.14062	4.14062	BCC * 1 * 0 up vs Healthy * 0 * 0	2.18859	7.83369	0.337651	1.31141	1.31141	BCC * 1 * 1 up vs Healthy * 0 * 1	-1.32823	2.28429	25.5629	12.9457	7.20787	3344.3	1
15	kegg_pathway_112	Linoleic acid metabolism	0.000192974	1.67449e-05	0.0042867	1.88841e-05	0.000228742	3.1445	3.1445	BCC * 0 * 0 up vs Healthy * 0 * 0	1.71384	5.76944	0.620287	0.905534	-1.10432	BCC * 0 * 1 down vs Healthy * 0 * 1	-1.63618	1.34165	2.72053e-05	3.99827	3.99827	BCC * 1 * 0 up vs Healthy * 0 * 0	2.1004	7.61103	0.67174	1.12858	1.12858	BCC * 1 * 1 up vs Healthy * 0 * 1	-1.55168	1.97637	14.0695	33.2919	6.98625	4547.27	1
17	kegg_pathway_169	Butanoate metabolism	9.24021e-09	2.18091e-05	0.00558312	2.44874e-05	3.81442e-06	3.812	3.812	BCC * 0 * 0 up vs Healthy * 0 * 0	2.16887	6.69994	0.0223831	1.53091	1.53091	BCC * 0 * 1 up vs Healthy * 0 * 1	1.06244	2.20595	4.26272e-07	4.73741	4.73741	BCC * 1 * 0 up vs Healthy * 0 * 0	2.60475	8.61621	0.175498	1.43276	1.43276	BCC * 1 * 1 up vs Healthy * 0 * 1	-1.17471	2.41145	33.819	25.4852	6.82165	5050.12	1
10	kegg_pathway_246	Non-homologous end-joining	4.20967e-07	2.3491e-05	0.0060137	2.62607e-05	3.84357e-06	4.3678	4.3678	BCC * 0 * 0 up vs Healthy * 0 * 0	2.35265	8.109	0.278517	1.2476	1.2476	BCC * 0 * 1 up vs Healthy * 0 * 1	-1.19668	1.86264	0.000118342	3.66098	3.66098	BCC * 1 * 0 up vs Healthy * 0 * 0	1.8993	7.0567	0.0495203	1.77251	1.77251	BCC * 1 * 1 up vs Healthy * 0 * 1	1.00121	3.138	26.4554	48.3518	6.86684	2087.52	1
10	kegg_pathway_284	Sulfur metabolism	1.68965e-08	2.61775e-05	0.00670144	2.91367e-05	9.56124e-06	5.23184	5.23184	BCC * 0 * 0 up vs Healthy * 0 * 0	2.53264	10.8078	0.00238643	2.07656	2.07656	BCC * 0 * 1 up vs Healthy * 0 * 1	1.29793	3.3223	4.83501e-05	4.99267	4.99267	BCC * 1 * 0 up vs Healthy * 0 * 0	2.3128	10.7777	0.0445339	1.987	1.987	BCC * 1 * 1 up vs Healthy * 0 * 1	1.01699	3.88219	33.1478	14.0027	6.80483	2870.3	1
37	kegg_pathway_227	Olfactory transduction	0.0241768	3.01251e-05	0.00771202	3.33854e-05	0.00209485	1.80826	1.80826	BCC * 0 * 0 up vs Healthy * 0 * 0	1.24027	2.63637	0.190039	1.17731	1.17731	BCC * 0 * 1 up vs Healthy * 0 * 1	-1.08436	1.503	0.125016	1.36743	1.36743	BCC * 1 * 0 up vs Healthy * 0 * 0	-1.09087	2.03977	0.523768	0.893008	-1.11981	BCC * 1 * 1 down vs Healthy * 0 * 1	-1.58603	1.2648	5.09214	81.3635	6.57878	10755.2	1
13	kegg_pathway_117	Glycosphingolipid biosynthesis - globo and isoglobo series	6.50389e-06	3.24322e-05	0.00830265	3.57873e-05	5.11277e-05	4.2268	4.2268	BCC * 0 * 0 up vs Healthy * 0 * 0	2.11297	8.45531	0.100165	1.45721	1.45721	BCC * 0 * 1 up vs Healthy * 0 * 1	-1.07529	2.28335	0.000356764	3.83918	3.83918	BCC * 1 * 0 up vs Healthy * 0 * 0	1.84016	8.00982	0.246519	1.45938	1.45938	BCC * 1 * 1 up vs Healthy * 0 * 1	-1.29963	2.76794	20.7504	29.7882	6.63598	4449.21	1
4	kegg_pathway_151	D-Glutamine and D-glutamate metabolism	2.82777e-06	4.4214e-05	0.0113188	4.85785e-05	7.2347e-06	10.5263	10.5263	BCC * 0 * 0 up vs Healthy * 0 * 0	3.86514	28.6674	0.572406	1.20428	1.20428	BCC * 0 * 1 up vs Healthy * 0 * 1	-1.58898	2.30447	6.16096e-06	12.3901	12.3901	BCC * 1 * 0 up vs Healthy * 0 * 0	4.28125	35.8577	0.43004	1.44847	1.44847	BCC * 1 * 1 up vs Healthy * 0 * 1	-1.74093	3.65256	23.5927	135.975	6.80428	851.622	1
13	kegg_pathway_164	Selenocompound metabolism	0.00388126	0.000154321	0.0395062	0.00016883	0.00115478	2.80755	2.80755	BCC * 0 * 0 up vs Healthy * 0 * 0	1.5094	5.2222	0.230734	1.2783	1.2783	BCC * 0 * 1 up vs Healthy * 0 * 1	-1.16937	1.91081	0.00312988	2.70373	2.70373	BCC * 1 * 0 up vs Healthy * 0 * 0	1.39987	5.222	0.383753	0.775507	-1.28948	BCC * 1 * 1 down vs Healthy * 0 * 1	-2.28684	1.37533	8.41275	32.9325	5.75367	3564.56	1
8	kegg_pathway_119	Ubiquinone and other terpenoid-quinone biosynthesis	3.198e-05	0.000328903	0.0841992	0.000358295	7.85938e-07	6.78618	6.78618	BCC * 0 * 0 up vs Healthy * 0 * 0	3.21254	14.3352	0.965823	0.989497	-1.01061	BCC * 0 * 1 down vs Healthy * 0 * 1	-1.64044	1.60616	0.000153408	4.68578	4.68578	BCC * 1 * 0 up vs Healthy * 0 * 0	2.11985	10.3576	0.812954	1.08665	1.08665	BCC * 1 * 1 up vs Healthy * 0 * 1	-1.83543	2.16731	17.796	6.6082	5.38517	1942.79	1
9	kegg_pathway_176	Glycosaminoglycan biosynthesis - keratan sulfate	3.51897e-05	0.000506324	0.129619	0.000549233	5.23439e-05	5.04997	5.04997	BCC * 0 * 0 up vs Healthy * 0 * 0	2.31976	10.9934	0.325121	1.28721	1.28721	BCC * 0 * 1 up vs Healthy * 0 * 1	-1.28585	2.13054	0.0300714	2.49356	2.49356	BCC * 1 * 0 up vs Healthy * 0 * 0	1.09265	5.6906	0.0184635	2.37349	2.37349	BCC * 1 * 1 up vs Healthy * 0 * 1	1.15743	4.86723	17.548	34.466	5.11755	2667.53	1
11	kegg_pathway_278	Pantothenate and CoA biosynthesis	3.63095e-05	0.000566371	0.144991	0.000611776	0.00194293	2.98225	2.98225	BCC * 0 * 0 up vs Healthy * 0 * 0	1.49752	5.93903	0.197539	1.34045	1.34045	BCC * 0 * 1 up vs Healthy * 0 * 1	-1.16557	2.09431	0.00200579	3.17525	3.17525	BCC * 1 * 0 up vs Healthy * 0 * 0	1.52918	6.59323	0.036203	1.9736	1.9736	BCC * 1 * 1 up vs Healthy * 0 * 1	1.04489	3.72779	17.4053	28.5521	5.02992	3136.41	1
3	kegg_pathway_107	Phenylalanine, tyrosine and tryptophan biosynthesis	0.00568451	0.00065373	0.167355	0.000703172	0.00496318	5.57567	5.57567	BCC * 0 * 0 up vs Healthy * 0 * 0	1.69884	18.2996	0.641029	1.19929	1.19929	BCC * 0 * 1 up vs Healthy * 0 * 1	-1.80057	2.58974	0.0252613	4.23158	4.23158	BCC * 1 * 0 up vs Healthy * 0 * 0	1.19963	14.9265	0.492968	1.46381	1.46381	BCC * 1 * 1 up vs Healthy * 0 * 1	-2.04651	4.38514	7.93542	118.378	5.22627	663.465	1
7	kegg_pathway_19	Riboflavin metabolism	9.46151e-05	0.00112929	0.289098	0.00120962	0.00109673	4.89144	4.89144	BCC * 0 * 0 up vs Healthy * 0 * 0	1.89675	12.6143	0.0387443	1.91051	1.91051	BCC * 0 * 1 up vs Healthy * 0 * 1	1.0343	3.52898	0.00291098	4.63227	4.63227	BCC * 1 * 0 up vs Healthy * 0 * 0	1.69594	12.6525	0.332985	1.53861	1.53861	BCC * 1 * 1 up vs Healthy * 0 * 1	-1.55846	3.68936	15.689	12.4997	4.68225	2379.14	1
13	kegg_pathway_54	Fatty acid biosynthesis	0.130013	0.00123332	0.315729	0.00131554	0.0449792	1.85028	1.85028	BCC * 0 * 0 up vs Healthy * 0 * 0	1.01392	3.37652	0.279064	0.806617	-1.23975	BCC * 0 * 1 down vs Healthy * 0 * 1	-1.8304	1.19091	0.0013558	2.84654	2.84654	BCC * 1 * 0 up vs Healthy * 0 * 0	1.50397	5.3876	0.134378	0.654534	-1.5278	BCC * 1 * 1 down vs Healthy * 0 * 1	-2.66216	1.14051	2.29951	38.6002	4.56918	3348.59	1
7	kegg_pathway_220	Synthesis and degradation of ketone bodies	4.57953e-05	0.00275399	0.705022	0.0029254	0.00108076	4.31471	4.31471	BCC * 0 * 0 up vs Healthy * 0 * 0	1.80522	10.3127	0.0946409	1.61748	1.61748	BCC * 0 * 1 up vs Healthy * 0 * 1	-1.08713	2.84421	0.000425084	5.33599	5.33599	BCC * 1 * 0 up vs Healthy * 0 * 0	2.11757	13.4459	0.305182	1.52166	1.52166	BCC * 1 * 1 up vs Healthy * 0 * 1	-1.46905	3.40149	17.145	19.3571	4.1553	2012.74	1
20	kegg_pathway_18	Pentose and glucuronate interconversions	2.60826e-06	0.00450729	1	0.00476804	0.000158293	3.09166	3.09166	BCC * 0 * 0 up vs Healthy * 0 * 0	1.72457	5.54245	0.104415	1.36772	1.36772	BCC * 0 * 1 up vs Healthy * 0 * 1	-1.06712	1.99622	0.00020151	3.24727	3.24727	BCC * 1 * 0 up vs Healthy * 0 * 0	1.74836	6.03125	0.0804657	1.61687	1.61687	BCC * 1 * 1 up vs Healthy * 0 * 1	-1.06014	2.77148	22.401	33.1498	3.80433	7500.87	1
14	kegg_pathway_210	Vitamin digestion and absorption	5.20135e-05	0.0161154	1	0.0167026	0.00119316	3.19478	3.19478	BCC * 0 * 0 up vs Healthy * 0 * 0	1.58574	6.4365	0.00353455	1.9673	1.9673	BCC * 0 * 1 up vs Healthy * 0 * 1	1.24974	3.09685	0.00875306	2.70491	2.70491	BCC * 1 * 0 up vs Healthy * 0 * 0	1.28674	5.6861	0.262041	1.4472	1.4472	BCC * 1 * 1 up vs Healthy * 0 * 1	-1.31921	2.76292	16.6259	12.5265	3.0704	5271.78	1
12	kegg_pathway_3	Mannose type O-glycan biosynthesis	0.0004368	0.0105778	1	0.0110527	0.000474748	3.27487	3.27487	BCC * 0 * 0 up vs Healthy * 0 * 0	1.68846	6.35184	0.103543	1.42789	1.42789	BCC * 0 * 1 up vs Healthy * 0 * 1	-1.07564	2.19308	0.0479173	2.03232	2.03232	BCC * 1 * 0 up vs Healthy * 0 * 0	1.00655	4.10345	0.225147	1.4594	1.4594	BCC * 1 * 1 up vs Healthy * 0 * 1	-1.26308	2.69017	12.5392	49.7152	3.32471	3456.75	1
6	kegg_pathway_206	Sulfur relay system	0.000475924	0.0791365	1	0.0807129	0.000860479	5.23291	5.23291	BCC * 0 * 0 up vs Healthy * 0 * 0	1.99172	13.7486	0.030753	1.9942	1.9942	BCC * 0 * 1 up vs Healthy * 0 * 1	1.06666	3.72828	0.0142909	3.60942	3.60942	BCC * 1 * 0 up vs Healthy * 0 * 0	1.29561	10.0554	0.663204	1.21823	1.21823	BCC * 1 * 1 up vs Healthy * 0 * 1	-2.00245	2.97179	12.5487	14.8438	2.11866	1809.31	1
6	kegg_pathway_38	Taurine and hypotaurine metabolism	0.000491984	0.0103898	1	0.0109008	0.0244097	3.33536	3.33536	BCC * 0 * 0 up vs Healthy * 0 * 0	1.16988	9.50916	0.0217824	2.21559	2.21559	BCC * 0 * 1 up vs Healthy * 0 * 1	1.12399	4.36733	0.00632991	4.72922	4.72922	BCC * 1 * 0 up vs Healthy * 0 * 0	1.55664	14.3678	0.234547	1.79523	1.79523	BCC * 1 * 1 up vs Healthy * 0 * 1	-1.46531	4.72247	12.4835	44.9246	3.37476	2128.35	1
15	kegg_pathway_17	Ascorbate and aldarate metabolism	0.000844668	0.0761669	1	0.0779949	0.0448216	1.94553	1.94553	BCC * 0 * 0 up vs Healthy * 0 * 0	1.01555	3.72714	0.452927	1.17473	1.17473	BCC * 0 * 1 up vs Healthy * 0 * 1	-1.29702	1.78988	0.000866151	3.23911	3.23911	BCC * 1 * 0 up vs Healthy * 0 * 0	1.6254	6.4549	0.146834	1.55884	1.55884	BCC * 1 * 1 up vs Healthy * 0 * 1	-1.16909	2.84087	11.2521	55.3984	2.12576	5217.44	1
7	kegg_pathway_111	Thiamine metabolism	0.00350741	0.122793	1	0.124742	0.00294855	3.05448	3.05448	BCC * 0 * 0 up vs Healthy * 0 * 0	1.4678	6.35635	0.145996	1.4213	1.4213	BCC * 0 * 1 up vs Healthy * 0 * 1	-1.13103	2.28479	0.0117757	2.72143	2.72143	BCC * 1 * 0 up vs Healthy * 0 * 0	1.25089	5.92071	0.872985	0.946488	-1.05654	BCC * 1 * 1 down vs Healthy * 0 * 1	-2.0783	1.86182	8.66836	19.2045	1.83189	1423.73	1
12	kegg_pathway_149	Phototransduction	0.00992468	0.0668736	1	0.0687536	0.0116905	2.16142	2.16142	BCC * 0 * 0 up vs Healthy * 0 * 0	1.18814	3.93198	0.0223393	1.57162	1.57162	BCC * 0 * 1 up vs Healthy * 0 * 1	1.06664	2.31569	0.0472421	1.90129	1.90129	BCC * 1 * 0 up vs Healthy * 0 * 0	1.00789	3.5866	0.646503	0.878955	-1.13772	BCC * 1 * 1 down vs Healthy * 0 * 1	-1.97671	1.52713	6.70087	68.4179	2.21002	2820.28	1
9	kegg_pathway_67	Primary bile acid biosynthesis	0.0135854	0.0544291	1	0.0561849	0.0309268	2.35587	2.35587	BCC * 0 * 0 up vs Healthy * 0 * 0	1.08229	5.12813	0.556614	1.16272	1.16272	BCC * 0 * 1 up vs Healthy * 0 * 1	-1.42345	1.92437	0.0495275	2.28584	2.28584	BCC * 1 * 0 up vs Healthy * 0 * 0	1.00172	5.21608	0.37212	1.38584	1.38584	BCC * 1 * 1 up vs Healthy * 0 * 1	-1.4796	2.84167	6.15099	51.9194	2.34379	2666.95	1
9	kegg_pathway_313	Glycosphingolipid biosynthesis - ganglio series	0.0211706	0.00474839	1	0.00500242	0.00775407	2.64884	2.64884	BCC * 0 * 0 up vs Healthy * 0 * 0	1.2952	5.41719	0.644007	1.11515	1.11515	BCC * 0 * 1 up vs Healthy * 0 * 1	-1.42539	1.77257	0.124929	1.81028	1.81028	BCC * 1 * 0 up vs Healthy * 0 * 0	-1.17983	3.86646	0.595433	1.19542	1.19542	BCC * 1 * 1 up vs Healthy * 0 * 1	-1.61931	2.31405	5.35905	8.64733	3.81181	2256.37	1
3	kegg_pathway_66	Vitamin B6 metabolism	0.0445111	0.21871	1	0.21871	0.0219012	6.98569	6.98569	BCC * 0 * 0 up vs Healthy * 0 * 0	1.33199	36.6368	0.712146	0.818328	-1.222	BCC * 0 * 1 down vs Healthy * 0 * 1	-3.5749	2.39397	0.0798148	4.79899	4.79899	BCC * 1 * 0 up vs Healthy * 0 * 0	-1.20842	27.8302	0.577389	1.53983	1.53983	BCC * 1 * 1 up vs Healthy * 0 * 1	-2.99882	7.11048	4.12461	44.4554	1.46021	1289.99	1
5	kegg_pathway_228	Phosphonate and phosphinate metabolism	0.0823446	0.0106759	1	0.0111099	0.014991	2.71131	2.71131	BCC * 0 * 0 up vs Healthy * 0 * 0	1.21639	6.04344	0.347305	0.780328	-1.28151	BCC * 0 * 1 down vs Healthy * 0 * 1	-2.15381	1.31148	0.0135169	2.92819	2.92819	BCC * 1 * 0 up vs Healthy * 0 * 0	1.25135	6.85206	0.488298	0.770632	-1.29764	BCC * 1 * 1 down vs Healthy * 0 * 1	-2.71969	1.61515	3.04855	34.2239	3.3743	859.755	1
14	kegg_pathway_57	Nicotine addiction	0.165216	0.127967	1	0.128974	0.4219	1.35954	1.35954	BCC * 0 * 0 up vs Healthy * 0 * 0	-1.55811	2.87992	0.0345583	0.591884	-1.68952	BCC * 0 * 1 down vs Healthy * 0 * 1	-2.7474	-1.03897	0.872096	0.936798	-1.06747	BCC * 1 * 0 down vs Healthy * 0 * 0	-2.36656	2.07687	0.0122037	0.411874	-2.42793	BCC * 1 * 1 down vs Healthy * 0 * 1	-4.85494	-1.21419	1.93078	12.9885	1.79664	6053.7	1
23	kegg_pathway_321	Taste transduction	0.260965	0.12772	1	0.128974	0.318876	1.32557	1.32557	BCC * 0 * 0 up vs Healthy * 0 * 0	-1.3136	2.30818	0.70713	1.07122	1.07122	BCC * 0 * 1 up vs Healthy * 0 * 1	-1.33703	1.53426	0.184647	1.48875	1.48875	BCC * 1 * 0 up vs Healthy * 0 * 0	-1.20964	2.68101	0.852772	0.952723	-1.04962	BCC * 1 * 1 down vs Healthy * 0 * 1	-1.75145	1.58976	1.26516	17.0188	1.79468	8965.71	1
4	kegg_pathway_41	Maturity onset diabetes of the young	0.552083	0.163447	1	0.164088	0.0744775	2.88646	2.88646	BCC * 0 * 0 up vs Healthy * 0 * 0	-1.11181	9.26324	0.995095	1.00236	1.00236	BCC * 0 * 1 up vs Healthy * 0 * 1	-2.12323	2.13325	0.327432	1.84991	1.84991	BCC * 1 * 0 up vs Healthy * 0 * 0	-1.86193	6.37185	0.0996865	0.40551	-2.46603	BCC * 1 * 1 down vs Healthy * 0 * 1	-7.23597	1.18987	0.355109	120.018	1.6537	1153.52	1
