# Supplementary material for: Gene–Environment Interaction: Small Deletions (DELs) and Transcriptomic Profiles in Non-Melanoma Skin Cancer (NMSC) and Potential Implications for Therapy
Source: Cells. 2025 Jan 10;14(2):95. doi: 10.3390/cells14020095 (PMC11764317; doi:10.3390/cells14020095)
Supplement: Supplementary file 1 [file cells-14-00095-s001.zip › Table_S11_Interact_Del MTR_UACR BF.csv]

# of genes	GO ID	GO Description	p-value(Tissue)	p-value(Tissue * MTR_DEL * UACR_Baseline_Cat192)	bonferroni(p-value(Tissue * MTR_DEL * UACR_Baseline_Cat192))	stepup(p-value(Tissue * MTR_DEL * UACR_Baseline_Cat192))	p-value(BCC * 0 * 0 vs. Healthy * 0 * 0)	Ratio(BCC * 0 * 0 vs. Healthy * 0 * 0)	Fold-Change(BCC * 0 * 0 vs. Healthy * 0 * 0)	Fold-Change(BCC * 0 * 0 vs. Healthy * 0 * 0) (Description)	Fold Change(BCC * 0 * 0 vs. Healthy * 0 * 0) 95% lower limit	Fold Change(BCC * 0 * 0 vs. Healthy * 0 * 0) 95% upper limit	p-value(BCC * 0 * 1 vs. Healthy * 0 * 1)	Ratio(BCC * 0 * 1 vs. Healthy * 0 * 1)	Fold-Change(BCC * 0 * 1 vs. Healthy * 0 * 1)	Fold-Change(BCC * 0 * 1 vs. Healthy * 0 * 1) (Description)	Fold Change(BCC * 0 * 1 vs. Healthy * 0 * 1) 95% lower limit	Fold Change(BCC * 0 * 1 vs. Healthy * 0 * 1) 95% upper limit	p-value(BCC * 1 * 0 vs. Healthy * 0 * 0)	Ratio(BCC * 1 * 0 vs. Healthy * 0 * 0)	Fold-Change(BCC * 1 * 0 vs. Healthy * 0 * 0)	Fold-Change(BCC * 1 * 0 vs. Healthy * 0 * 0) (Description)	Fold Change(BCC * 1 * 0 vs. Healthy * 0 * 0) 95% lower limit	Fold Change(BCC * 1 * 0 vs. Healthy * 0 * 0) 95% upper limit	p-value(BCC * 1 * 1 vs. Healthy * 0 * 1)	Ratio(BCC * 1 * 1 vs. Healthy * 0 * 1)	Fold-Change(BCC * 1 * 1 vs. Healthy * 0 * 1)	Fold-Change(BCC * 1 * 1 vs. Healthy * 0 * 1) (Description)	Fold Change(BCC * 1 * 1 vs. Healthy * 0 * 1) 95% lower limit	Fold Change(BCC * 1 * 1 vs. Healthy * 0 * 1) 95% upper limit	F(Tissue)	F(Marker ID)	F(Tissue * MTR_DEL * UACR_Baseline_Cat192)	SS(Error)	F(Error)
68	kegg_pathway_201	IL-17 signaling pathway	2.93451e-39	2.5487e-59	6.47369e-57	6.47369e-57	3.40704e-45	6.81068	6.81068	BCC * 0 * 0 up vs Healthy * 0 * 0	5.24156	8.84954	0.000630969	1.39899	1.39899	BCC * 0 * 1 up vs Healthy * 0 * 1	1.15414	1.69579	3.45187e-17	3.32658	3.32658	BCC * 1 * 0 up vs Healthy * 0 * 0	2.51981	4.39164	0.000108887	1.44459	1.44459	BCC * 1 * 1 up vs Healthy * 0 * 1	1.19928	1.74008	177.288	90.7968	73.5402	17563.8	1
89	kegg_pathway_310	Toxoplasmosis	1.55334e-47	1.86233e-56	4.73031e-54	2.36516e-54	1.43319e-47	4.96493	4.96493	BCC * 0 * 0 up vs Healthy * 0 * 0	4.00959	6.14789	9.96468e-05	1.36613	1.36613	BCC * 0 * 1 up vs Healthy * 0 * 1	1.16763	1.59839	1.02671e-25	3.39173	3.39173	BCC * 1 * 0 up vs Healthy * 0 * 0	2.70382	4.25465	6.84904e-05	1.36176	1.36176	BCC * 1 * 1 up vs Healthy * 0 * 1	1.16988	1.58511	215.94	45.2964	69.0874	20050.4	1
93	kegg_pathway_311	Carbon metabolism	2.45945e-51	4.69894e-54	1.19353e-51	3.97844e-52	3.09535e-54	5.89897	5.89897	BCC * 0 * 0 up vs Healthy * 0 * 0	4.73008	7.35673	0.004595	1.2645	1.2645	BCC * 0 * 1 up vs Healthy * 0 * 1	1.07512	1.48724	6.40029e-25	3.45693	3.45693	BCC * 1 * 0 up vs Healthy * 0 * 0	2.73504	4.36934	1.27699e-08	1.57839	1.57839	BCC * 1 * 1 up vs Healthy * 0 * 1	1.34913	1.8466	234.123	42.0526	65.995	23379.8	1
89	kegg_pathway_52	TNF signaling pathway	8.74579e-47	7.06929e-54	1.7956e-51	4.489e-52	3.62136e-46	5.06281	5.06281	BCC * 0 * 0 up vs Healthy * 0 * 0	4.0638	6.3074	4.50369e-05	1.39998	1.39998	BCC * 0 * 1 up vs Healthy * 0 * 1	1.19121	1.64534	3.74421e-25	3.45974	3.45974	BCC * 1 * 0 up vs Healthy * 0 * 0	2.74027	4.3681	8.65506e-05	1.36767	1.36767	BCC * 1 * 1 up vs Healthy * 0 * 1	1.16988	1.59889	212.297	48.4044	65.8743	21209.8	1
98	kegg_pathway_103	Alcoholism	3.03042e-47	3.35525e-53	8.52234e-51	1.70447e-51	4.99697e-49	5.16628	5.16628	BCC * 0 * 0 up vs Healthy * 0 * 0	4.16349	6.41061	0.00542896	1.25229	1.25229	BCC * 0 * 1 up vs Healthy * 0 * 1	1.06868	1.46744	2.1784e-30	3.85217	3.85217	BCC * 1 * 0 up vs Healthy * 0 * 0	3.06407	4.84296	0.00163454	1.2796	1.2796	BCC * 1 * 1 up vs Healthy * 0 * 1	1.09767	1.49169	213.96	67.1552	64.8268	24793.1	1
66	kegg_pathway_240	Rheumatoid arthritis	1.6797e-38	9.93664e-53	2.52391e-50	3.79279e-51	4.47436e-40	7.0814	7.0814	BCC * 0 * 0 up vs Healthy * 0 * 0	5.32559	9.41608	0.0034588	1.36674	1.36674	BCC * 0 * 1 up vs Healthy * 0 * 1	1.10858	1.68501	5.91876e-22	4.47018	4.47018	BCC * 1 * 0 up vs Healthy * 0 * 0	3.30421	6.0476	0.000663375	1.42188	1.42188	BCC * 1 * 1 up vs Healthy * 0 * 1	1.16123	1.74105	173.761	57.2775	65.2249	19588.5	1
99	kegg_pathway_94	Yersinia infection	9.34892e-42	1.04526e-52	2.65495e-50	3.79279e-51	7.66638e-43	3.95982	3.95982	BCC * 0 * 0 up vs Healthy * 0 * 0	3.26037	4.80933	0.00348288	1.23728	1.23728	BCC * 0 * 1 up vs Healthy * 0 * 1	1.07264	1.42719	7.84683e-26	3.04241	3.04241	BCC * 1 * 0 up vs Healthy * 0 * 0	2.47565	3.73893	0.00204484	1.24283	1.24283	BCC * 1 * 1 up vs Healthy * 0 * 1	1.08249	1.42692	187.503	57.6596	64.1973	20524	1
82	kegg_pathway_265	NF-kappa B signaling pathway	3.59893e-40	3.62564e-51	9.20913e-49	1.15114e-49	9.89284e-43	5.69607	5.69607	BCC * 0 * 0 up vs Healthy * 0 * 0	4.45628	7.28079	0.000161576	1.41537	1.41537	BCC * 0 * 1 up vs Healthy * 0 * 1	1.18181	1.69508	2.11096e-21	3.56092	3.56092	BCC * 1 * 0 up vs Healthy * 0 * 0	2.74469	4.61989	0.0032369	1.29972	1.29972	BCC * 1 * 1 up vs Healthy * 0 * 1	1.09166	1.54742	180.736	51.509	62.6865	22449.9	1
79	kegg_pathway_153	Th17 cell differentiation	8.49943e-45	8.16433e-51	2.07374e-48	2.30415e-49	1.83466e-41	4.98387	4.98387	BCC * 0 * 0 up vs Healthy * 0 * 0	3.9591	6.27389	0.000173832	1.38293	1.38293	BCC * 0 * 1 up vs Healthy * 0 * 1	1.16776	1.63775	2.73971e-27	3.89564	3.89564	BCC * 1 * 0 up vs Healthy * 0 * 0	3.05172	4.97294	0.000204863	1.36362	1.36362	BCC * 1 * 1 up vs Healthy * 0 * 1	1.15783	1.60597	203.376	66.0758	62.332	18323.5	1
90	kegg_pathway_53	Osteoclast differentiation	6.39734e-41	4.93123e-49	1.25253e-46	1.25253e-47	5.74993e-43	5.0246	5.0246	BCC * 0 * 0 up vs Healthy * 0 * 0	4.0027	6.30739	0.0160939	1.22772	1.22772	BCC * 0 * 1 up vs Healthy * 0 * 1	1.03885	1.45094	6.0498e-24	3.49029	3.49029	BCC * 1 * 0 up vs Healthy * 0 * 0	2.74235	4.44222	0.000151167	1.367	1.367	BCC * 1 * 1 up vs Healthy * 0 * 1	1.16303	1.60674	183.914	40.9304	59.8444	23210.1	1
77	kegg_pathway_294	T cell receptor signaling pathway	5.88791e-39	5.5088e-49	1.39924e-46	1.27203e-47	2.43009e-39	4.69901	4.69901	BCC * 0 * 0 up vs Healthy * 0 * 0	3.74092	5.90249	0.000638721	1.33916	1.33916	BCC * 0 * 1 up vs Healthy * 0 * 1	1.1326	1.58339	3.63148e-23	3.42991	3.42991	BCC * 1 * 0 up vs Healthy * 0 * 0	2.69307	4.36836	0.00400111	1.26876	1.26876	BCC * 1 * 1 up vs Healthy * 0 * 1	1.07895	1.49196	175.176	49.185	60.1044	17080	1
84	kegg_pathway_255	C-type lectin receptor signaling pathway	1.88744e-35	6.3707e-49	1.61816e-46	1.34847e-47	3.66681e-37	4.3646	4.3646	BCC * 0 * 0 up vs Healthy * 0 * 0	3.48823	5.46115	0.000719554	1.32883	1.32883	BCC * 0 * 1 up vs Healthy * 0 * 1	1.12708	1.5667	3.34558e-18	2.88831	2.88831	BCC * 1 * 0 up vs Healthy * 0 * 0	2.27719	3.66343	0.000859304	1.31129	1.31129	BCC * 1 * 1 up vs Healthy * 0 * 1	1.1182	1.53771	157.949	46.6633	59.8414	19643.1	1
78	kegg_pathway_84	Chagas disease (American trypanosomiasis)	6.14666e-35	2.62808e-48	6.67531e-46	5.13486e-47	1.55012e-36	4.73049	4.73049	BCC * 0 * 0 up vs Healthy * 0 * 0	3.72734	6.00362	0.00756371	1.26958	1.26958	BCC * 0 * 1 up vs Healthy * 0 * 1	1.06565	1.51253	9.31801e-21	3.36365	3.36365	BCC * 1 * 0 up vs Healthy * 0 * 0	2.61231	4.33108	0.00299241	1.29257	1.29257	BCC * 1 * 1 up vs Healthy * 0 * 1	1.09118	1.53114	155.764	54.1037	59.2293	19148.3	1
93	kegg_pathway_15	Cell adhesion molecules (CAMs)	6.44542e-54	3.75536e-48	9.53861e-46	6.81329e-47	8.82044e-43	5.55172	5.55172	BCC * 0 * 0 up vs Healthy * 0 * 0	4.35804	7.07236	7.87911e-09	1.68997	1.68997	BCC * 0 * 1 up vs Healthy * 0 * 1	1.41461	2.01894	7.66521e-29	4.35602	4.35602	BCC * 1 * 0 up vs Healthy * 0 * 0	3.36958	5.63125	1.64676e-07	1.58449	1.58449	BCC * 1 * 1 up vs Healthy * 0 * 1	1.33405	1.88195	246.71	52.4493	58.6962	28095.4	1
70	kegg_pathway_39	Natural killer cell mediated cytotoxicity	2.29107e-38	8.41192e-48	2.13663e-45	1.42442e-46	1.58383e-36	4.86757	4.86757	BCC * 0 * 0 up vs Healthy * 0 * 0	3.81976	6.20281	0.00137203	1.33773	1.33773	BCC * 0 * 1 up vs Healthy * 0 * 1	1.1195	1.59851	1.12202e-23	3.76966	3.76966	BCC * 1 * 0 up vs Healthy * 0 * 0	2.91501	4.87488	0.000826786	1.34189	1.34189	BCC * 1 * 1 up vs Healthy * 0 * 1	1.12954	1.59417	172.792	78.45	58.8383	15949.2	1
78	kegg_pathway_223	Ribosome biogenesis in eukaryotes	8.09336e-31	4.34199e-47	1.10286e-44	6.8929e-46	1.18832e-37	3.90331	3.90331	BCC * 0 * 0 up vs Healthy * 0 * 0	3.17821	4.79384	0.0380027	1.17332	1.17332	BCC * 0 * 1 up vs Healthy * 0 * 1	1.00889	1.36455	8.9654e-17	2.53398	2.53398	BCC * 1 * 0 up vs Healthy * 0 * 0	2.0377	3.15115	0.0171525	1.19438	1.19438	BCC * 1 * 1 up vs Healthy * 0 * 1	1.03208	1.3822	136.06	68.624	57.7114	14236.7	1
51	kegg_pathway_170	Antigen processing and presentation	1.78441e-40	9.63936e-47	2.4484e-44	1.44023e-45	5.61979e-37	6.18779	6.18779	BCC * 0 * 0 up vs Healthy * 0 * 0	4.69588	8.15368	0.000137206	1.48417	1.48417	BCC * 0 * 1 up vs Healthy * 0 * 1	1.21186	1.81766	8.72795e-24	4.56729	4.56729	BCC * 1 * 0 up vs Healthy * 0 * 0	3.40857	6.11991	0.000143308	1.46354	1.46354	BCC * 1 * 1 up vs Healthy * 0 * 1	1.20297	1.78056	185.216	83.2371	58.3488	10955.9	1
65	kegg_pathway_207	Th1 and Th2 cell differentiation	1.0411e-33	1.39888e-46	3.55315e-44	1.97397e-45	4.1515e-34	4.92707	4.92707	BCC * 0 * 0 up vs Healthy * 0 * 0	3.82488	6.34688	0.0132844	1.265	1.265	BCC * 0 * 1 up vs Healthy * 0 * 1	1.05026	1.52366	1.54762e-20	3.60717	3.60717	BCC * 1 * 0 up vs Healthy * 0 * 0	2.75755	4.71855	0.00132907	1.34295	1.34295	BCC * 1 * 1 up vs Healthy * 0 * 1	1.12178	1.60774	150.573	54.9656	57.4766	15003.2	1
97	kegg_pathway_65	Platelet activation	6.03193e-32	1.77186e-46	4.50053e-44	2.3687e-45	1.82735e-36	3.79445	3.79445	BCC * 0 * 0 up vs Healthy * 0 * 0	3.09044	4.65884	0.355585	1.07364	1.07364	BCC * 0 * 1 up vs Healthy * 0 * 1	-1.08299	1.24836	2.60434e-23	3.03845	3.03845	BCC * 1 * 0 up vs Healthy * 0 * 0	2.44409	3.77736	0.0367704	1.16813	1.16813	BCC * 1 * 1 up vs Healthy * 0 * 1	1.0096	1.35155	140.832	50.7882	56.5672	21967.3	1
94	kegg_pathway_260	Relaxin signaling pathway	1.61587e-46	2.56174e-46	6.50682e-44	3.25341e-45	3.78501e-44	4.42372	4.42372	BCC * 0 * 0 up vs Healthy * 0 * 0	3.59824	5.43857	0.000293807	1.32377	1.32377	BCC * 0 * 1 up vs Healthy * 0 * 1	1.1374	1.54068	1.09787e-25	3.25163	3.25163	BCC * 1 * 0 up vs Healthy * 0 * 0	2.61193	4.04799	5.22213e-06	1.40712	1.40712	BCC * 1 * 1 up vs Healthy * 0 * 1	1.21502	1.62958	210.684	43.315	56.4204	20892.3	1
92	kegg_pathway_105	JAK-STAT signaling pathway	5.23937e-40	3.71591e-46	9.43841e-44	4.49448e-45	1.17346e-38	4.19373	4.19373	BCC * 0 * 0 up vs Healthy * 0 * 0	3.38675	5.19298	7.80119e-05	1.37263	1.37263	BCC * 0 * 1 up vs Healthy * 0 * 1	1.17317	1.60599	1.06441e-20	2.95943	2.95943	BCC * 1 * 0 up vs Healthy * 0 * 0	2.35918	3.7124	8.53939e-05	1.35619	1.35619	BCC * 1 * 1 up vs Healthy * 0 * 1	1.16509	1.57864	179.431	63.7346	56.2566	21428	1
50	kegg_pathway_262	Staphylococcus aureus infection	2.32739e-39	1.08729e-45	2.76172e-43	1.25533e-44	2.60738e-34	9.24505	9.24505	BCC * 0 * 0 up vs Healthy * 0 * 0	6.51122	13.1267	2.78342e-06	1.85368	1.85368	BCC * 0 * 1 up vs Healthy * 0 * 1	1.43278	2.39822	3.09429e-22	6.4249	6.4249	BCC * 1 * 0 up vs Healthy * 0 * 0	4.4298	9.31856	0.000369076	1.57329	1.57329	BCC * 1 * 1 up vs Healthy * 0 * 1	1.22634	2.01839	179.812	72.6912	57.0515	17000.9	1
53	kegg_pathway_88	Hematopoietic cell lineage	2.49284e-33	4.96148e-45	1.26022e-42	5.47921e-44	2.97345e-29	6.07462	6.07462	BCC * 0 * 0 up vs Healthy * 0 * 0	4.45319	8.28642	0.00149428	1.44759	1.44759	BCC * 0 * 1 up vs Healthy * 0 * 1	1.15232	1.81851	5.49881e-20	4.72283	4.72283	BCC * 1 * 0 up vs Healthy * 0 * 0	3.39762	6.56494	9.8e-05	1.55138	1.55138	BCC * 1 * 1 up vs Healthy * 0 * 1	1.24419	1.93442	149.678	50.5781	56.0337	14988.7	1
85	kegg_pathway_158	Prostate cancer	3.22713e-52	8.34424e-45	2.11944e-42	8.83099e-44	1.61807e-48	4.43348	4.43348	BCC * 0 * 0 up vs Healthy * 0 * 0	3.64294	5.39557	2.62844e-06	1.41383	1.41383	BCC * 0 * 1 up vs Healthy * 0 * 1	1.22387	1.63329	5.85107e-30	3.38539	3.38539	BCC * 1 * 0 up vs Healthy * 0 * 0	2.7488	4.16942	0.000108267	1.31771	1.31771	BCC * 1 * 1 up vs Healthy * 0 * 1	1.14606	1.51508	239.112	50.3395	54.7214	15443.5	1
87	kegg_pathway_82	HIF-1 signaling pathway	2.96093e-40	2.66202e-44	6.76154e-42	2.70462e-43	4.70609e-38	3.95978	3.95978	BCC * 0 * 0 up vs Healthy * 0 * 0	3.22014	4.86933	0.00116126	1.28644	1.28644	BCC * 0 * 1 up vs Healthy * 0 * 1	1.10513	1.49748	7.22139e-20	2.79176	2.79176	BCC * 1 * 0 up vs Healthy * 0 * 0	2.24199	3.47634	1.42224e-07	1.48467	1.48467	BCC * 1 * 1 up vs Healthy * 0 * 1	1.28178	1.71967	180.867	40.529	54.0619	17933.7	1
83	kegg_pathway_244	AGE-RAGE signaling pathway in diabetic complications	1.95394e-51	2.93188e-44	7.44697e-42	2.86422e-43	2.87362e-46	5.09129	5.09129	BCC * 0 * 0 up vs Healthy * 0 * 0	4.08551	6.34468	4.6384e-07	1.51666	1.51666	BCC * 0 * 1 up vs Healthy * 0 * 1	1.29023	1.78284	9.4077e-28	3.71185	3.71185	BCC * 1 * 0 up vs Healthy * 0 * 0	2.93908	4.68781	1.2863e-05	1.41696	1.41696	BCC * 1 * 1 up vs Healthy * 0 * 1	1.2118	1.65686	235.47	42.0089	54.087	18491.3	1
59	kegg_pathway_120	Epithelial cell signaling in Helicobacter pylori infection	1.94282e-23	1.64824e-43	4.18653e-41	1.55057e-42	1.9677e-31	5.00013	5.00013	BCC * 0 * 0 up vs Healthy * 0 * 0	3.82934	6.52888	0.515038	1.06724	1.06724	BCC * 0 * 1 up vs Healthy * 0 * 1	-1.13987	1.29832	3.95143e-16	3.26349	3.26349	BCC * 1 * 0 up vs Healthy * 0 * 0	2.45921	4.3308	0.342592	1.09612	1.09612	BCC * 1 * 1 up vs Healthy * 0 * 1	-1.10276	1.32493	101.62	48.5759	53.8239	13716	1
69	kegg_pathway_22	PD-L1 expression and PD-1 checkpoint pathway in cancer	3.23414e-34	3.22057e-43	8.18024e-41	2.92151e-42	1.01528e-35	4.584	4.584	BCC * 0 * 0 up vs Healthy * 0 * 0	3.62037	5.80411	0.0161682	1.23713	1.23713	BCC * 0 * 1 up vs Healthy * 0 * 1	1.0402	1.47135	1.6427e-21	3.40736	3.40736	BCC * 1 * 0 up vs Healthy * 0 * 0	2.65283	4.37649	0.00547709	1.2684	1.2684	BCC * 1 * 1 up vs Healthy * 0 * 1	1.07255	1.50001	152.777	49.0437	53.1264	14687.2	1
82	kegg_pathway_332	Phosphatidylinositol signaling system	3.00585e-35	2.35988e-42	5.99409e-40	2.06693e-41	5.82775e-37	4.25131	4.25131	BCC * 0 * 0 up vs Healthy * 0 * 0	3.40932	5.30123	0.075765	1.15825	1.15825	BCC * 0 * 1 up vs Healthy * 0 * 1	-1.01536	1.36216	2.46112e-23	3.31088	3.31088	BCC * 1 * 0 up vs Healthy * 0 * 0	2.61984	4.1842	0.00245498	1.27442	1.27442	BCC * 1 * 1 up vs Healthy * 0 * 1	1.08941	1.49085	157.068	27.4977	51.753	18151	1
82	kegg_pathway_25	Leukocyte transendothelial migration	8.604e-37	2.88912e-42	7.33836e-40	2.44612e-41	1.27374e-31	3.99205	3.99205	BCC * 0 * 0 up vs Healthy * 0 * 0	3.17308	5.02239	0.000127888	1.39089	1.39089	BCC * 0 * 1 up vs Healthy * 0 * 1	1.17498	1.64646	3.41765e-22	3.35941	3.35941	BCC * 1 * 0 up vs Healthy * 0 * 0	2.63329	4.28574	0.00026928	1.35461	1.35461	BCC * 1 * 1 up vs Healthy * 0 * 1	1.15067	1.5947	164.47	72.274	51.6445	19642.3	1
59	kegg_pathway_96	Salmonella infection	5.39066e-29	3.75037e-42	9.52593e-40	3.07288e-41	8.43912e-35	4.69461	4.69461	BCC * 0 * 0 up vs Healthy * 0 * 0	3.68352	5.98322	0.0877166	1.16793	1.16793	BCC * 0 * 1 up vs Healthy * 0 * 1	-1.02323	1.39575	1.36991e-16	2.98152	2.98152	BCC * 1 * 0 up vs Healthy * 0 * 0	2.30522	3.85624	0.0134093	1.24298	1.24298	BCC * 1 * 1 up vs Healthy * 0 * 1	1.04618	1.47681	128.2	98.012	52.1083	11337.9	1
79	kegg_pathway_211	Colorectal cancer	1.0668e-40	9.08847e-42	2.30847e-39	7.21397e-41	1.49322e-42	4.62668	4.62668	BCC * 0 * 0 up vs Healthy * 0 * 0	3.72602	5.74504	0.0180597	1.21156	1.21156	BCC * 0 * 1 up vs Healthy * 0 * 1	1.03339	1.42044	2.38472e-24	3.32744	3.32744	BCC * 1 * 0 up vs Healthy * 0 * 0	2.64474	4.18637	0.000219179	1.33689	1.33689	BCC * 1 * 1 up vs Healthy * 0 * 1	1.14624	1.55925	183.474	32.2764	51.0878	16208.4	1
65	kegg_pathway_12	p53 signaling pathway	2.5762e-42	2.09922e-41	5.33202e-39	1.61576e-40	9.07077e-40	6.18941	6.18941	BCC * 0 * 0 up vs Healthy * 0 * 0	4.74197	8.07866	5.4798e-06	1.57556	1.57556	BCC * 0 * 1 up vs Healthy * 0 * 1	1.2955	1.91616	1.29872e-21	4.00715	4.00715	BCC * 1 * 0 up vs Healthy * 0 * 0	3.02084	5.3155	6.0174e-05	1.474	1.474	BCC * 1 * 1 up vs Healthy * 0 * 1	1.21977	1.78121	192.52	39.2211	50.9718	16604.2	1
77	kegg_pathway_90	Small cell lung cancer	1.28509e-38	8.94258e-40	2.27142e-37	6.68064e-39	3.945e-36	4.25329	4.25329	BCC * 0 * 0 up vs Healthy * 0 * 0	3.40201	5.3176	1.23308e-05	1.44255	1.44255	BCC * 0 * 1 up vs Healthy * 0 * 1	1.22426	1.69977	9.90041e-19	2.92777	2.92777	BCC * 1 * 0 up vs Healthy * 0 * 0	2.31027	3.71031	3.00336e-05	1.40256	1.40256	BCC * 1 * 1 up vs Healthy * 0 * 1	1.19672	1.6438	173.538	32.0659	48.6643	16384.1	1
79	kegg_pathway_122	mRNA surveillance pathway	4.49726e-31	1.45083e-39	3.6851e-37	1.05016e-38	5.60283e-38	3.58643	3.58643	BCC * 0 * 0 up vs Healthy * 0 * 0	2.96029	4.345	0.12622	1.11624	1.11624	BCC * 0 * 1 up vs Healthy * 0 * 1	-1.03148	1.28522	3.71006e-21	2.68244	2.68244	BCC * 1 * 0 up vs Healthy * 0 * 0	2.18851	3.28785	0.188931	1.09569	1.09569	BCC * 1 * 1 up vs Healthy * 0 * 1	-1.046	1.25576	137.239	54.1667	48.3683	12730.4	1
74	kegg_pathway_272	Fc gamma R-mediated phagocytosis	4.59615e-33	1.48842e-39	3.78059e-37	1.05016e-38	3.95382e-35	4.41762	4.41762	BCC * 0 * 0 up vs Healthy * 0 * 0	3.50099	5.57424	0.0452799	1.19068	1.19068	BCC * 0 * 1 up vs Healthy * 0 * 1	1.00368	1.41253	1.02822e-20	3.26315	3.26315	BCC * 1 * 0 up vs Healthy * 0 * 0	2.54984	4.176	0.00313846	1.28297	1.28297	BCC * 1 * 1 up vs Healthy * 0 * 1	1.08753	1.51353	146.966	41.7863	48.4497	16406.9	1
75	kegg_pathway_282	Amoebiasis	2.23636e-36	1.83513e-39	4.66123e-37	1.25979e-38	3.26988e-38	4.84699	4.84699	BCC * 0 * 0 up vs Healthy * 0 * 0	3.82738	6.13822	0.0030184	1.30041	1.30041	BCC * 0 * 1 up vs Healthy * 0 * 1	1.09325	1.54681	1.50387e-20	3.30598	3.30598	BCC * 1 * 0 up vs Healthy * 0 * 0	2.5734	4.2471	0.0017136	1.30823	1.30823	BCC * 1 * 1 up vs Healthy * 0 * 1	1.10609	1.54731	162.843	64.3483	48.3172	17383	1
64	kegg_pathway_51	Systemic lupus erythematosus	4.67887e-38	9.17404e-39	2.33021e-36	6.13212e-38	1.85739e-34	6.51482	6.51482	BCC * 0 * 0 up vs Healthy * 0 * 0	4.84626	8.75787	4.45472e-06	1.66494	1.66494	BCC * 0 * 1 up vs Healthy * 0 * 1	1.33966	2.0692	2.75349e-18	4.07993	4.07993	BCC * 1 * 0 up vs Healthy * 0 * 0	2.981	5.58397	1.6647e-05	1.58815	1.58815	BCC * 1 * 1 up vs Healthy * 0 * 1	1.28698	1.95979	171.762	63.1618	47.6991	19857.1	1
93	kegg_pathway_212	Insulin resistance	2.97203e-32	1.10771e-38	2.81357e-36	7.21429e-38	3.35163e-35	3.70667	3.70667	BCC * 0 * 0 up vs Healthy * 0 * 0	3.01847	4.55177	0.0428242	1.16875	1.16875	BCC * 0 * 1 up vs Healthy * 0 * 1	1.00505	1.35911	4.14129e-18	2.63455	2.63455	BCC * 1 * 0 up vs Healthy * 0 * 0	2.11885	3.27578	0.00067187	1.28838	1.28838	BCC * 1 * 1 up vs Healthy * 0 * 1	1.11341	1.49085	142.397	47.2936	47.0789	20222.2	1
70	kegg_pathway_167	Pancreatic cancer	3.46121e-34	2.4777e-38	6.29335e-36	1.57334e-37	7.88594e-36	4.45783	4.45783	BCC * 0 * 0 up vs Healthy * 0 * 0	3.53718	5.61809	0.0065273	1.2661	1.2661	BCC * 0 * 1 up vs Healthy * 0 * 1	1.06821	1.50065	3.89957e-20	3.18585	3.18585	BCC * 1 * 0 up vs Healthy * 0 * 0	2.49267	4.07179	0.00357431	1.27695	1.27695	BCC * 1 * 1 up vs Healthy * 0 * 1	1.08337	1.50513	152.576	36.261	47.0202	14525	1
79	kegg_pathway_233	Choline metabolism in cancer	1.64749e-31	3.82493e-38	9.71533e-36	2.36959e-37	2.01073e-35	3.97236	3.97236	BCC * 0 * 0 up vs Healthy * 0 * 0	3.20346	4.92582	0.0711951	1.1566	1.1566	BCC * 0 * 1 up vs Healthy * 0 * 1	-1.01264	1.35465	5.94187e-20	2.91919	2.91919	BCC * 1 * 0 up vs Healthy * 0 * 0	2.32362	3.66741	0.0155193	1.2078	1.2078	BCC * 1 * 1 up vs Healthy * 0 * 1	1.03657	1.40732	139.319	36.2902	46.618	16004.1	1
64	kegg_pathway_299	Renal cell carcinoma	3.74219e-30	4.50325e-38	1.14383e-35	2.7234e-37	5.68045e-35	4.21985	4.21985	BCC * 0 * 0 up vs Healthy * 0 * 0	3.36795	5.28723	0.101392	1.14849	1.14849	BCC * 0 * 1 up vs Healthy * 0 * 1	-1.02759	1.35543	9.78535e-20	3.05814	3.05814	BCC * 1 * 0 up vs Healthy * 0 * 0	2.40761	3.88445	0.0486836	1.1749	1.1749	BCC * 1 * 1 up vs Healthy * 0 * 1	1.00093	1.37911	133.496	21.1559	46.8372	11534	1
57	kegg_pathway_183	Pertussis	1.13086e-34	6.04047e-38	1.53428e-35	3.56809e-37	6.8338e-33	6.54441	6.54441	BCC * 0 * 0 up vs Healthy * 0 * 0	4.83056	8.86633	0.000468697	1.48961	1.48961	BCC * 0 * 1 up vs Healthy * 0 * 1	1.19175	1.86191	8.2846e-18	4.15011	4.15011	BCC * 1 * 0 up vs Healthy * 0 * 0	3.00737	5.72706	3.40458e-05	1.57929	1.57929	BCC * 1 * 1 up vs Healthy * 0 * 1	1.27275	1.95965	155.869	63.7178	46.8765	16584	1
43	kegg_pathway_322	Proteasome	2.69754e-26	8.56662e-38	2.17592e-35	4.94528e-37	3.04416e-30	4.88055	4.88055	BCC * 0 * 0 up vs Healthy * 0 * 0	3.7369	6.3742	0.0521761	1.2145	1.2145	BCC * 0 * 1 up vs Healthy * 0 * 1	-1.00183	1.47771	1.45798e-13	2.93201	2.93201	BCC * 1 * 0 up vs Healthy * 0 * 0	2.20889	3.89186	0.00186641	1.35176	1.35176	BCC * 1 * 1 up vs Healthy * 0 * 1	1.11813	1.6342	116.273	18.6968	47.2787	7289.68	1
46	kegg_pathway_295	Legionellosis	3.58802e-25	1.0507e-37	2.66877e-35	5.9306e-37	2.38151e-28	5.86837	5.86837	BCC * 0 * 0 up vs Healthy * 0 * 0	4.30773	7.99442	0.0331446	1.28006	1.28006	BCC * 0 * 1 up vs Healthy * 0 * 1	1.01996	1.60649	2.01895e-16	4.00356	4.00356	BCC * 1 * 0 up vs Healthy * 0 * 0	2.88424	5.55725	0.15047	1.17486	1.17486	BCC * 1 * 1 up vs Healthy * 0 * 1	-1.06031	1.46355	110.584	79.1927	47.0067	11188.3	1
53	kegg_pathway_286	Leishmaniasis	2.2588e-31	1.50637e-37	3.82617e-35	8.31776e-37	3.72891e-27	5.77774	5.77774	BCC * 0 * 0 up vs Healthy * 0 * 0	4.21906	7.91227	0.00084232	1.48258	1.48258	BCC * 0 * 1 up vs Healthy * 0 * 1	1.1768	1.86782	2.0189e-18	4.49252	4.49252	BCC * 1 * 0 up vs Healthy * 0 * 0	3.21858	6.27069	0.000159654	1.53869	1.53869	BCC * 1 * 1 up vs Healthy * 0 * 1	1.23059	1.92392	140.127	46.9673	46.5125	15367.8	1
95	kegg_pathway_254	Dopaminergic synapse	1.24782e-21	2.01739e-37	5.12418e-35	1.09025e-36	2.45759e-26	3.21509	3.21509	BCC * 0 * 0 up vs Healthy * 0 * 0	2.59553	3.98254	0.741265	1.02684	1.02684	BCC * 0 * 1 up vs Healthy * 0 * 1	-1.13972	1.20173	1.14857e-14	2.45401	2.45401	BCC * 1 * 0 up vs Healthy * 0 * 0	1.95555	3.07952	0.0340265	1.17885	1.17885	BCC * 1 * 1 up vs Healthy * 0 * 1	1.01249	1.37255	92.3703	40.6702	45.5185	22923.9	1
67	kegg_pathway_188	Adherens junction	1.0096e-37	2.89982e-37	7.36554e-35	1.53449e-36	6.39661e-38	3.95195	3.95195	BCC * 0 * 0 up vs Healthy * 0 * 0	3.21575	4.85669	0.00347864	1.25344	1.25344	BCC * 0 * 1 up vs Healthy * 0 * 1	1.07727	1.45841	1.02292e-23	3.09558	3.09558	BCC * 1 * 0 up vs Healthy * 0 * 0	2.48761	3.85214	0.00375315	1.242	1.242	BCC * 1 * 1 up vs Healthy * 0 * 1	1.07275	1.43796	169.889	71.4367	45.7598	10566.1	1
62	kegg_pathway_191	Platinum drug resistance	2.71408e-33	1.43159e-36	3.63625e-34	7.35438e-36	1.63483e-38	5.43619	5.43619	BCC * 0 * 0 up vs Healthy * 0 * 0	4.22712	6.99109	0.00668916	1.29151	1.29151	BCC * 0 * 1 up vs Healthy * 0 * 1	1.07358	1.55369	1.73183e-20	3.5727	3.5727	BCC * 1 * 0 up vs Healthy * 0 * 0	2.73601	4.66524	0.118031	1.15322	1.15322	BCC * 1 * 1 up vs Healthy * 0 * 1	-1.03688	1.37896	148.761	41.9308	45.0145	13470	1
70	kegg_pathway_109	Toll-like receptor signaling pathway	5.25716e-34	1.44771e-36	3.67719e-34	7.35438e-36	4.76051e-35	5.33003	5.33003	BCC * 0 * 0 up vs Healthy * 0 * 0	4.10117	6.9271	0.000898166	1.38601	1.38601	BCC * 0 * 1 up vs Healthy * 0 * 1	1.14325	1.68032	6.51175e-18	3.42328	3.42328	BCC * 1 * 0 up vs Healthy * 0 * 0	2.59248	4.52032	0.00111985	1.36321	1.36321	BCC * 1 * 1 up vs Healthy * 0 * 1	1.13155	1.6423	151.701	59.5296	44.8323	18643.7	1
80	kegg_pathway_113	Melanogenesis	6.57398e-41	1.5184e-36	3.85674e-34	7.56224e-36	5.08721e-40	4.90371	4.90371	BCC * 0 * 0 up vs Healthy * 0 * 0	3.88729	6.1859	0.000420862	1.3597	1.3597	BCC * 0 * 1 up vs Healthy * 0 * 1	1.14638	1.61272	4.61602e-24	3.60176	3.60176	BCC * 1 * 0 up vs Healthy * 0 * 0	2.81525	4.60799	0.00085318	1.3245	1.3245	BCC * 1 * 1 up vs Healthy * 0 * 1	1.12295	1.56222	184.427	50.4534	44.6372	19133.5	1
58	kegg_pathway_229	Shigellosis	2.65622e-26	2.51433e-36	6.38641e-34	1.22816e-35	2.65525e-29	4.067	4.067	BCC * 0 * 0 up vs Healthy * 0 * 0	3.19434	5.17806	0.00716093	1.27578	1.27578	BCC * 0 * 1 up vs Healthy * 0 * 1	1.06835	1.52349	2.43303e-13	2.61727	2.61727	BCC * 1 * 0 up vs Healthy * 0 * 0	2.02578	3.38145	0.00712484	1.26585	1.26585	BCC * 1 * 1 up vs Healthy * 0 * 1	1.0662	1.50289	115.326	55.0075	44.8149	10864.2	1
73	kegg_pathway_31	TGF-beta signaling pathway	2.51178e-49	4.17065e-36	1.05935e-33	1.96489e-35	8.93329e-41	5.3553	5.3553	BCC * 0 * 0 up vs Healthy * 0 * 0	4.20258	6.82418	7.76474e-09	1.69193	1.69193	BCC * 0 * 1 up vs Healthy * 0 * 1	1.41593	2.02172	1.13753e-25	3.99939	3.99939	BCC * 1 * 0 up vs Healthy * 0 * 0	3.09273	5.17186	3.63843e-06	1.50322	1.50322	BCC * 1 * 1 up vs Healthy * 0 * 1	1.26536	1.7858	226.152	49.5539	44.2095	17344.5	1
62	kegg_pathway_251	Bacterial invasion of epithelial cells	2.52826e-35	4.17733e-36	1.06104e-33	1.96489e-35	1.51994e-35	4.06149	4.06149	BCC * 0 * 0 up vs Healthy * 0 * 0	3.26764	5.0482	0.00232627	1.28194	1.28194	BCC * 0 * 1 up vs Healthy * 0 * 1	1.09264	1.50404	1.90379e-19	2.9142	2.9142	BCC * 1 * 0 up vs Healthy * 0 * 0	2.31387	3.67029	0.000316412	1.32878	1.32878	BCC * 1 * 1 up vs Healthy * 0 * 1	1.13849	1.55087	158.617	48.7851	44.4349	10067.8	1
68	kegg_pathway_95	EGFR tyrosine kinase inhibitor resistance	2.93613e-23	6.61069e-36	1.67911e-33	3.05294e-35	1.85656e-28	3.68019	3.68019	BCC * 0 * 0 up vs Healthy * 0 * 0	2.92888	4.62422	0.290121	1.09475	1.09475	BCC * 0 * 1 up vs Healthy * 0 * 1	-1.0803	1.29471	1.82663e-15	2.6858	2.6858	BCC * 1 * 0 up vs Healthy * 0 * 0	2.10809	3.42182	0.119406	1.1376	1.1376	BCC * 1 * 1 up vs Healthy * 0 * 1	-1.03392	1.33803	100.491	35.5995	44.0554	13354.1	1
46	kegg_pathway_138	Vibrio cholerae infection	5.77512e-31	2.06649e-35	5.24888e-33	9.37301e-35	1.41437e-31	5.95513	5.95513	BCC * 0 * 0 up vs Healthy * 0 * 0	4.43887	7.98933	0.000620746	1.45845	1.45845	BCC * 0 * 1 up vs Healthy * 0 * 1	1.17525	1.80989	3.88025e-19	4.20476	4.20476	BCC * 1 * 0 up vs Healthy * 0 * 0	3.0788	5.74251	0.062795	1.21925	1.21925	BCC * 1 * 1 up vs Healthy * 0 * 1	-1.01065	1.50241	138.808	49.7134	44.0784	10107.4	1
65	kegg_pathway_309	Glioma	5.40041e-36	5.56203e-35	1.41275e-32	2.47852e-34	2.01165e-35	4.61902	4.61902	BCC * 0 * 0 up vs Healthy * 0 * 0	3.64055	5.86048	0.00140469	1.32996	1.32996	BCC * 0 * 1 up vs Healthy * 0 * 1	1.11657	1.58414	4.51252e-20	3.29019	3.29019	BCC * 1 * 0 up vs Healthy * 0 * 0	2.55603	4.23521	0.000292941	1.36733	1.36733	BCC * 1 * 1 up vs Healthy * 0 * 1	1.15452	1.61936	161.644	46.0273	42.9702	13259.4	1
89	kegg_pathway_80	Growth hormone synthesis, secretion and action	4.0959e-34	5.86691e-35	1.4902e-32	2.5693e-34	6.21434e-33	3.5329	3.5329	BCC * 0 * 0 up vs Healthy * 0 * 0	2.87815	4.33659	0.00982964	1.21945	1.21945	BCC * 0 * 1 up vs Healthy * 0 * 1	1.04897	1.41764	1.12964e-19	2.7515	2.7515	BCC * 1 * 0 up vs Healthy * 0 * 0	2.21387	3.41969	8.0396e-05	1.34084	1.34084	BCC * 1 * 1 up vs Healthy * 0 * 1	1.15909	1.5511	151.372	41.1793	42.5813	18444	1
71	kegg_pathway_124	Chronic myeloid leukemia	2.51174e-40	1.30026e-34	3.30265e-32	5.59772e-34	2.02482e-38	4.59725	4.59725	BCC * 0 * 0 up vs Healthy * 0 * 0	3.6621	5.7712	3.27164e-05	1.42548	1.42548	BCC * 0 * 1 up vs Healthy * 0 * 1	1.20614	1.68471	2.46776e-21	3.24077	3.24077	BCC * 1 * 0 up vs Healthy * 0 * 0	2.54618	4.12484	0.000161942	1.36523	1.36523	BCC * 1 * 1 up vs Healthy * 0 * 1	1.16149	1.60471	182.244	29.1442	42.4019	14442.7	1
75	kegg_pathway_168	Progesterone-mediated oocyte maturation	5.0215e-33	1.46332e-34	3.71685e-32	6.19474e-34	1.05523e-33	4.90622	4.90622	BCC * 0 * 0 up vs Healthy * 0 * 0	3.80327	6.32903	0.00291897	1.3287	1.3287	BCC * 0 * 1 up vs Healthy * 0 * 1	1.10199	1.60205	7.19533e-18	3.2988	3.2988	BCC * 1 * 0 up vs Healthy * 0 * 0	2.51801	4.3217	0.000657036	1.36994	1.36994	BCC * 1 * 1 up vs Healthy * 0 * 1	1.14316	1.6417	146.735	34.8516	42.2749	20207.5	1
61	kegg_pathway_121	Non-small cell lung cancer	4.56423e-31	1.81988e-34	4.6225e-32	7.57787e-34	2.26813e-36	5.16296	5.16296	BCC * 0 * 0 up vs Healthy * 0 * 0	4.01487	6.63935	0.0404013	1.21317	1.21317	BCC * 0 * 1 up vs Healthy * 0 * 1	1.0085	1.45939	1.1415e-20	3.5945	3.5945	BCC * 1 * 0 up vs Healthy * 0 * 0	2.75287	4.69344	0.164669	1.13507	1.13507	BCC * 1 * 1 up vs Healthy * 0 * 1	-1.05342	1.35721	138.067	34.5136	42.4178	13032.8	1
79	kegg_pathway_248	Endocrine resistance	5.35693e-30	3.84918e-34	9.77691e-32	1.57692e-33	1.59799e-31	3.94282	3.94282	BCC * 0 * 0 up vs Healthy * 0 * 0	3.13948	4.95172	0.0107261	1.24353	1.24353	BCC * 0 * 1 up vs Healthy * 0 * 1	1.05187	1.47013	3.71296e-18	2.9361	2.9361	BCC * 1 * 0 up vs Healthy * 0 * 0	2.30579	3.73872	0.0129665	1.2279	1.2279	BCC * 1 * 1 up vs Healthy * 0 * 1	1.04434	1.44372	132.115	41.2991	41.7029	17951.1	1
58	kegg_pathway_292	Central carbon metabolism in cancer	5.24813e-37	9.22276e-34	2.34258e-31	3.71838e-33	1.21479e-36	5.69744	5.69744	BCC * 0 * 0 up vs Healthy * 0 * 0	4.36976	7.42851	0.00205681	1.35891	1.35891	BCC * 0 * 1 up vs Healthy * 0 * 1	1.11825	1.65137	1.10104e-23	4.28531	4.28531	BCC * 1 * 0 up vs Healthy * 0 * 0	3.23422	5.67798	0.00688836	1.29699	1.29699	BCC * 1 * 1 up vs Healthy * 0 * 1	1.07411	1.5661	167.188	45.5576	41.6108	13109.3	1
79	kegg_pathway_202	Parathyroid hormone synthesis, secretion and action	4.40487e-25	3.58548e-33	9.10712e-31	1.42299e-32	4.82554e-27	3.37601	3.37601	BCC * 0 * 0 up vs Healthy * 0 * 0	2.7106	4.20476	0.353935	1.07925	1.07925	BCC * 0 * 1 up vs Healthy * 0 * 1	-1.08874	1.26813	1.34565e-19	2.95188	2.95188	BCC * 1 * 0 up vs Healthy * 0 * 0	2.33872	3.72581	0.0868146	1.14602	1.14602	BCC * 1 * 1 up vs Healthy * 0 * 1	-1.01991	1.33951	108.829	53.7463	40.5161	16664.6	1
71	kegg_pathway_283	RNA degradation	1.28165e-36	9.88552e-33	2.51092e-30	3.86296e-32	1.97157e-34	4.02835	4.02835	BCC * 0 * 0 up vs Healthy * 0 * 0	3.23162	5.02151	0.0020692	1.2899	1.2899	BCC * 0 * 1 up vs Healthy * 0 * 1	1.09708	1.5166	1.51593e-22	3.23615	3.23615	BCC * 1 * 0 up vs Healthy * 0 * 0	2.56163	4.08829	0.000577713	1.31681	1.31681	BCC * 1 * 1 up vs Healthy * 0 * 1	1.12592	1.54007	164.254	44.8028	40.0857	13561.4	1
68	kegg_pathway_150	Glycerophospholipid metabolism	2.20029e-26	1.19574e-32	3.03719e-30	4.6018e-32	4.10585e-31	4.61038	4.61038	BCC * 0 * 0 up vs Healthy * 0 * 0	3.57197	5.95067	0.0436543	1.21287	1.21287	BCC * 0 * 1 up vs Healthy * 0 * 1	1.00551	1.46298	5.02761e-17	3.20616	3.20616	BCC * 1 * 0 up vs Healthy * 0 * 0	2.44587	4.20278	0.198708	1.12626	1.12626	BCC * 1 * 1 up vs Healthy * 0 * 1	-1.06445	1.35021	115.306	32.2757	40.0313	16679.1	1
94	kegg_pathway_140	Purine metabolism	2.39161e-40	1.61296e-32	4.09691e-30	6.11479e-32	2.60037e-41	5.3546	5.3546	BCC * 0 * 0 up vs Healthy * 0 * 0	4.20586	6.81711	0.0749244	1.17492	1.17492	BCC * 0 * 1 up vs Healthy * 0 * 1	-1.01635	1.403	2.28578e-23	3.70485	3.70485	BCC * 1 * 0 up vs Healthy * 0 * 0	2.86772	4.78636	2.28945e-06	1.51331	1.51331	BCC * 1 * 1 up vs Healthy * 0 * 1	1.27467	1.79663	180.974	27.0172	39.5661	28559.7	1
59	kegg_pathway_239	Mitophagy - animal	1.42987e-29	1.58918e-31	4.03653e-29	5.93607e-31	4.5121e-31	4.40426	4.40426	BCC * 0 * 0 up vs Healthy * 0 * 0	3.43937	5.63985	0.00252577	1.32328	1.32328	BCC * 0 * 1 up vs Healthy * 0 * 1	1.10344	1.58691	1.93129e-14	2.80179	2.80179	BCC * 1 * 0 up vs Healthy * 0 * 0	2.15539	3.64203	0.000538791	1.36419	1.36419	BCC * 1 * 1 up vs Healthy * 0 * 1	1.14433	1.62628	130.975	34.1383	38.8066	11785.3	1
76	kegg_pathway_10	GnRH signaling pathway	1.08273e-19	1.94468e-31	4.9395e-29	7.1587e-31	2.67253e-24	3.33729	3.33729	BCC * 0 * 0 up vs Healthy * 0 * 0	2.65058	4.2019	0.3337	1.08704	1.08704	BCC * 0 * 1 up vs Healthy * 0 * 1	-1.08958	1.28752	9.07988e-12	2.34724	2.34724	BCC * 1 * 0 up vs Healthy * 0 * 0	1.83838	2.99695	0.0444048	1.18285	1.18285	BCC * 1 * 1 up vs Healthy * 0 * 1	1.00421	1.39327	83.5678	43.4212	38.4305	16984.6	1
56	kegg_pathway_46	B cell receptor signaling pathway	4.03192e-23	6.38625e-31	1.62211e-28	2.3173e-30	5.76019e-24	3.93965	3.93965	BCC * 0 * 0 up vs Healthy * 0 * 0	3.02757	5.12651	0.195402	1.1363	1.1363	BCC * 0 * 1 up vs Healthy * 0 * 1	-1.0679	1.37884	9.06734e-15	3.03884	3.03884	BCC * 1 * 0 up vs Healthy * 0 * 0	2.2983	4.01799	0.0033118	1.32392	1.32392	BCC * 1 * 1 up vs Healthy * 0 * 1	1.09796	1.59638	100.225	39.0422	38.1196	12038	1
74	kegg_pathway_241	ErbB signaling pathway	4.05161e-19	2.08064e-29	5.28482e-27	7.4434e-29	2.52294e-24	3.37824	3.37824	BCC * 0 * 0 up vs Healthy * 0 * 0	2.67734	4.26262	0.41635	1.07339	1.07339	BCC * 0 * 1 up vs Healthy * 0 * 1	-1.10518	1.27336	9.79738e-13	2.46238	2.46238	BCC * 1 * 0 up vs Healthy * 0 * 0	1.92417	3.15114	0.21392	1.11046	1.11046	BCC * 1 * 1 up vs Healthy * 0 * 1	-1.06235	1.30999	80.9192	21.7648	35.9713	16403.4	1
46	kegg_pathway_238	Viral myocarditis	3.65337e-31	4.33005e-29	1.09983e-26	1.52754e-28	9.07504e-23	4.57267	4.57267	BCC * 0 * 0 up vs Healthy * 0 * 0	3.38883	6.17006	7.46747e-05	1.56134	1.56134	BCC * 0 * 1 up vs Healthy * 0 * 1	1.25285	1.94579	7.85861e-17	3.90803	3.90803	BCC * 1 * 0 up vs Healthy * 0 * 0	2.8441	5.36996	3.44398e-07	1.74264	1.74264	BCC * 1 * 1 up vs Healthy * 0 * 1	1.40843	2.15615	139.785	81.1482	36.0819	10507.5	1
89	kegg_pathway_114	Vascular smooth muscle contraction	2.6244e-28	1.09311e-28	2.77649e-26	3.80341e-28	7.17424e-27	3.43392	3.43392	BCC * 0 * 0 up vs Healthy * 0 * 0	2.74593	4.29428	0.0146886	1.22694	1.22694	BCC * 0 * 1 up vs Healthy * 0 * 1	1.04108	1.44598	1.26664e-16	2.73434	2.73434	BCC * 1 * 0 up vs Healthy * 0 * 0	2.15706	3.46611	0.000449744	1.32928	1.32928	BCC * 1 * 1 up vs Healthy * 0 * 1	1.134	1.5582	123.819	60.1143	34.9579	21945.5	1
53	kegg_pathway_204	Fc epsilon RI signaling pathway	3.58411e-23	1.21332e-28	3.08183e-26	4.16463e-28	1.73527e-24	4.35496	4.35496	BCC * 0 * 0 up vs Healthy * 0 * 0	3.29439	5.75696	0.0980259	1.18895	1.18895	BCC * 0 * 1 up vs Healthy * 0 * 1	-1.0325	1.45953	2.31851e-14	3.18966	3.18966	BCC * 1 * 0 up vs Healthy * 0 * 0	2.37237	4.2885	0.0087968	1.30371	1.30371	BCC * 1 * 1 up vs Healthy * 0 * 1	1.06916	1.58972	100.593	39.7816	35.3496	12110	1
42	kegg_pathway_45	Glutathione metabolism	9.81099e-25	2.0212e-28	5.13384e-26	6.84512e-28	6.23727e-28	7.8907	7.8907	BCC * 0 * 0 up vs Healthy * 0 * 0	5.48696	11.3475	0.0769186	1.27235	1.27235	BCC * 0 * 1 up vs Healthy * 0 * 1	-1.02639	1.66162	4.81323e-13	4.18571	4.18571	BCC * 1 * 0 up vs Healthy * 0 * 0	2.84717	6.15352	0.00159836	1.51611	1.51611	BCC * 1 * 1 up vs Healthy * 0 * 1	1.17112	1.96274	108.771	31.6309	35.3631	12875.2	1
54	kegg_pathway_83	Endometrial cancer	1.88901e-25	3.18071e-28	8.07901e-26	1.06303e-27	1.65841e-28	4.40144	4.40144	BCC * 0 * 0 up vs Healthy * 0 * 0	3.39802	5.70118	0.126125	1.15989	1.15989	BCC * 0 * 1 up vs Healthy * 0 * 1	-1.04265	1.40273	1.40287e-16	3.20815	3.20815	BCC * 1 * 0 up vs Healthy * 0 * 0	2.4382	4.22125	0.033672	1.22052	1.22052	BCC * 1 * 1 up vs Healthy * 0 * 1	1.01552	1.46691	111.444	33.1394	34.8092	10805.2	1
45	kegg_pathway_214	VEGF signaling pathway	2.13469e-20	3.61774e-28	9.18905e-26	1.19338e-27	1.59524e-22	4.52711	4.52711	BCC * 0 * 0 up vs Healthy * 0 * 0	3.35598	6.10693	0.0448937	1.25239	1.25239	BCC * 0 * 1 up vs Healthy * 0 * 1	1.00514	1.56045	1.14658e-11	3.02146	3.02146	BCC * 1 * 0 up vs Healthy * 0 * 0	2.19953	4.15054	0.0318454	1.26236	1.26236	BCC * 1 * 1 up vs Healthy * 0 * 1	1.02046	1.56161	87.7117	33.8324	34.9521	10036.4	1
56	kegg_pathway_154	Melanoma	1.42361e-33	4.36589e-28	1.10894e-25	1.42171e-27	2.44296e-30	4.91466	4.91466	BCC * 0 * 0 up vs Healthy * 0 * 0	3.75606	6.43064	0.000138674	1.46884	1.46884	BCC * 0 * 1 up vs Healthy * 0 * 1	1.20556	1.7896	3.48017e-17	3.4399	3.4399	BCC * 1 * 0 up vs Healthy * 0 * 0	2.58644	4.57499	3.22848e-05	1.50052	1.50052	BCC * 1 * 1 up vs Healthy * 0 * 1	1.23954	1.81643	150.591	48.5356	34.601	12548	1
62	kegg_pathway_91	Inositol phosphate metabolism	1.44359e-27	5.00557e-28	1.27141e-25	1.60939e-27	1.97856e-28	4.68343	4.68343	BCC * 0 * 0 up vs Healthy * 0 * 0	3.57362	6.1379	0.0703275	1.20137	1.20137	BCC * 0 * 1 up vs Healthy * 0 * 1	-1.01535	1.46545	4.2048e-18	3.59077	3.59077	BCC * 1 * 0 up vs Healthy * 0 * 0	2.6953	4.78374	0.00822183	1.29595	1.29595	BCC * 1 * 1 up vs Healthy * 0 * 1	1.06934	1.57058	121.192	20.8887	34.4301	15569.3	1
54	kegg_pathway_73	Biosynthesis of amino acids	9.7513e-26	8.70468e-28	2.21099e-25	2.76374e-27	1.26288e-27	5.71101	5.71101	BCC * 0 * 0 up vs Healthy * 0 * 0	4.19091	7.78248	0.00362015	1.40172	1.40172	BCC * 0 * 1 up vs Healthy * 0 * 1	1.11665	1.75958	2.64454e-13	3.42605	3.42605	BCC * 1 * 0 up vs Healthy * 0 * 0	2.46738	4.7572	0.00900903	1.34067	1.34067	BCC * 1 * 1 up vs Healthy * 0 * 1	1.07598	1.67048	112.821	41.595	34.2666	15458.5	1
57	kegg_pathway_26	Acute myeloid leukemia	2.12362e-29	2.21663e-27	5.63024e-25	6.95092e-27	2.65011e-30	4.6681	4.6681	BCC * 0 * 0 up vs Healthy * 0 * 0	3.59794	6.05656	0.00974182	1.28708	1.28708	BCC * 0 * 1 up vs Healthy * 0 * 1	1.06297	1.55844	8.44931e-17	3.2588	3.2588	BCC * 1 * 0 up vs Healthy * 0 * 0	2.47236	4.2954	0.00258717	1.32927	1.32927	BCC * 1 * 1 up vs Healthy * 0 * 1	1.10471	1.59948	130.27	32.0611	33.7107	12195.4	1
59	kegg_pathway_174	Viral protein interaction with cytokine and cytokine receptor	6.26769e-25	2.55247e-27	6.48326e-25	7.90642e-27	6.40564e-26	5.44475	5.44475	BCC * 0 * 0 up vs Healthy * 0 * 0	3.98549	7.4383	0.000127403	1.5661	1.5661	BCC * 0 * 1 up vs Healthy * 0 * 1	1.24529	1.96955	6.43419e-10	2.84921	2.84921	BCC * 1 * 0 up vs Healthy * 0 * 0	2.04649	3.9668	0.000863266	1.45817	1.45817	BCC * 1 * 1 up vs Healthy * 0 * 1	1.16819	1.82012	108.721	59.197	33.6031	18759.9	1
66	kegg_pathway_312	Inflammatory mediator regulation of TRP channels	1.16009e-21	1.66705e-26	4.23431e-24	5.10158e-26	1.03189e-20	3.44131	3.44131	BCC * 0 * 0 up vs Healthy * 0 * 0	2.65996	4.45219	0.135535	1.15497	1.15497	BCC * 0 * 1 up vs Healthy * 0 * 1	-1.04617	1.39555	2.7848e-13	2.78075	2.78075	BCC * 1 * 0 up vs Healthy * 0 * 0	2.11606	3.65424	0.000587463	1.37882	1.37882	BCC * 1 * 1 up vs Healthy * 0 * 1	1.1482	1.65575	93.0055	37.7609	32.5082	16001.9	1
83	kegg_pathway_291	Glucagon signaling pathway	4.72177e-34	1.81435e-26	4.60846e-24	5.48626e-26	5.39424e-30	3.73414	3.73414	BCC * 0 * 0 up vs Healthy * 0 * 0	2.98218	4.67571	0.000801237	1.32674	1.32674	BCC * 0 * 1 up vs Healthy * 0 * 1	1.1247	1.56507	2.01329e-17	2.82558	2.82558	BCC * 1 * 0 up vs Healthy * 0 * 0	2.22601	3.58665	1.33869e-06	1.48393	1.48393	BCC * 1 * 1 up vs Healthy * 0 * 1	1.26477	1.74107	151.303	49.7721	32.3085	19302.9	1
58	kegg_pathway_222	Peroxisome	1.49387e-24	5.11834e-26	1.30006e-23	1.52948e-25	1.63762e-31	5.47226	5.47226	BCC * 0 * 0 up vs Healthy * 0 * 0	4.13059	7.24974	0.0159592	1.28935	1.28935	BCC * 0 * 1 up vs Healthy * 0 * 1	1.04863	1.58532	5.21067e-10	2.58345	2.58345	BCC * 1 * 0 up vs Healthy * 0 * 0	1.91706	3.48149	0.00489069	1.3326	1.3326	BCC * 1 * 1 up vs Healthy * 0 * 1	1.09116	1.62746	106.964	32.7608	32.0126	14734.4	1
75	kegg_pathway_7	Longevity regulating pathway	3.43269e-33	6.04748e-26	1.53606e-23	1.78612e-25	4.98419e-29	3.57085	3.57085	BCC * 0 * 0 up vs Healthy * 0 * 0	2.86312	4.45353	0.000485993	1.33514	1.33514	BCC * 0 * 1 up vs Healthy * 0 * 1	1.13513	1.57039	4.47771e-18	2.83477	2.83477	BCC * 1 * 0 up vs Healthy * 0 * 0	2.24267	3.58318	2.39469e-05	1.40318	1.40318	BCC * 1 * 1 up vs Healthy * 0 * 1	1.19933	1.64169	147.527	27.3493	31.7355	15205.9	1
45	kegg_pathway_261	RIG-I-like receptor signaling pathway	7.57074e-18	2.96498e-25	7.53105e-23	8.65638e-25	1.6847e-23	5.02871	5.02871	BCC * 0 * 0 up vs Healthy * 0 * 0	3.67814	6.87519	0.124437	1.19732	1.19732	BCC * 0 * 1 up vs Healthy * 0 * 1	-1.05095	1.50662	1.1929e-10	2.99105	2.99105	BCC * 1 * 0 up vs Healthy * 0 * 0	2.14662	4.16765	0.423809	1.0949	1.0949	BCC * 1 * 1 up vs Healthy * 0 * 1	-1.14065	1.36743	75.5935	40.6952	31.3019	10956.3	1
61	kegg_pathway_280	Aminoacyl-tRNA biosynthesis	1.57112e-17	3.13229e-25	7.95602e-23	9.04093e-25	1.03283e-24	3.37916	3.37916	BCC * 0 * 0 up vs Healthy * 0 * 0	2.6844	4.25374	0.781405	1.02422	1.02422	BCC * 0 * 1 up vs Healthy * 0 * 1	-1.15624	1.21293	7.49391e-12	2.3553	2.3553	BCC * 1 * 0 up vs Healthy * 0 * 0	1.8451	3.00657	0.40977	1.07119	1.07119	BCC * 1 * 1 up vs Healthy * 0 * 1	-1.09944	1.26156	73.7025	57.1528	31.0049	10915.6	1
43	kegg_pathway_29	Notch signaling pathway	4.0287e-25	3.50505e-25	8.90283e-23	1.00032e-24	5.51364e-31	5.24466	5.24466	BCC * 0 * 0 up vs Healthy * 0 * 0	3.98199	6.90773	0.222675	1.13412	1.13412	BCC * 0 * 1 up vs Healthy * 0 * 1	-1.0795	1.38849	2.58349e-18	3.72287	3.72287	BCC * 1 * 0 up vs Healthy * 0 * 0	2.77974	4.98599	0.435454	1.08096	1.08096	BCC * 1 * 1 up vs Healthy * 0 * 1	-1.12512	1.31468	110.566	55.6289	31.2586	7757.18	1
51	kegg_pathway_301	Fatty acid metabolism	1.99309e-17	4.43676e-25	1.12694e-22	1.25215e-24	2.29356e-23	4.70114	4.70114	BCC * 0 * 0 up vs Healthy * 0 * 0	3.47878	6.35301	0.412003	1.09699	1.09699	BCC * 0 * 1 up vs Healthy * 0 * 1	-1.13731	1.36861	4.31725e-09	2.61258	2.61258	BCC * 1 * 0 up vs Healthy * 0 * 0	1.89828	3.59566	0.0361283	1.2571	1.2571	BCC * 1 * 1 up vs Healthy * 0 * 1	1.01492	1.55708	73.4315	40.1612	30.9644	13051.6	1
36	kegg_pathway_171	Bladder cancer	5.30089e-22	5.10218e-25	1.29595e-22	1.42412e-24	4.53798e-26	6.41231	6.41231	BCC * 0 * 0 up vs Healthy * 0 * 0	4.5706	8.99612	0.0398715	1.29802	1.29802	BCC * 0 * 1 up vs Healthy * 0 * 1	1.01216	1.6646	2.37817e-14	4.09888	4.09888	BCC * 1 * 0 up vs Healthy * 0 * 0	2.86223	5.86983	0.382726	1.11305	1.11305	BCC * 1 * 1 up vs Healthy * 0 * 1	-1.14283	1.41583	96.0077	49.52	31.2609	8209.22	1
40	kegg_pathway_9	N-Glycan biosynthesis	6.48634e-23	1.3122e-24	3.333e-22	3.62283e-24	1.13096e-24	6.21321	6.21321	BCC * 0 * 0 up vs Healthy * 0 * 0	4.40585	8.76196	0.0581394	1.2765	1.2765	BCC * 0 * 1 up vs Healthy * 0 * 1	-1.00846	1.64323	6.58248e-15	4.31556	4.31556	BCC * 1 * 0 up vs Healthy * 0 * 0	2.99707	6.21411	0.0565338	1.26829	1.26829	BCC * 1 * 1 up vs Healthy * 0 * 1	-1.00664	1.61923	100.106	16.8881	30.6176	10451.9	1
77	kegg_pathway_226	Cholinergic synapse	3.47391e-21	1.54708e-24	3.92958e-22	4.22536e-24	7.59954e-22	3.38398	3.38398	BCC * 0 * 0 up vs Healthy * 0 * 0	2.64335	4.33214	0.0541723	1.19516	1.19516	BCC * 0 * 1 up vs Healthy * 0 * 1	-1.0032	1.43297	3.14086e-12	2.54767	2.54767	BCC * 1 * 0 up vs Healthy * 0 * 0	1.96048	3.31073	0.00618193	1.278	1.278	BCC * 1 * 1 up vs Healthy * 0 * 1	1.07224	1.52323	90.5433	46.0618	30.0073	20042.7	1
52	kegg_pathway_333	Prolactin signaling pathway	3.83279e-18	2.66097e-24	6.75887e-22	7.19029e-24	2.32182e-19	3.59069	3.59069	BCC * 0 * 0 up vs Healthy * 0 * 0	2.72476	4.73182	0.0844176	1.19541	1.19541	BCC * 0 * 1 up vs Healthy * 0 * 1	-1.02456	1.4641	3.04633e-10	2.57099	2.57099	BCC * 1 * 0 up vs Healthy * 0 * 0	1.91858	3.44524	0.0123516	1.28457	1.28457	BCC * 1 * 1 up vs Healthy * 0 * 1	1.0558	1.5629	76.7766	43.972	29.9848	11396.6	1
35	kegg_pathway_115	Sphingolipid metabolism	2.99329e-14	6.85498e-24	1.74117e-21	1.83281e-23	5.65496e-20	5.57231	5.57231	BCC * 0 * 0 up vs Healthy * 0 * 0	3.87679	8.00935	0.746528	0.957023	-1.04491	BCC * 0 * 1 down vs Healthy * 0 * 1	-1.36407	1.24934	8.24788e-11	3.61105	3.61105	BCC * 1 * 0 up vs Healthy * 0 * 0	2.45761	5.30583	0.467335	1.10027	1.10027	BCC * 1 * 1 up vs Healthy * 0 * 1	-1.17618	1.42388	58.9413	38.3029	29.8643	8908.37	1
37	kegg_pathway_148	Inflammatory bowel disease (IBD)	6.58173e-20	7.89091e-24	2.00429e-21	2.0878e-23	7.24376e-18	4.82011	4.82011	BCC * 0 * 0 up vs Healthy * 0 * 0	3.38368	6.86631	0.0119161	1.39607	1.39607	BCC * 0 * 1 up vs Healthy * 0 * 1	1.07649	1.81053	1.66742e-12	3.90465	3.90465	BCC * 1 * 0 up vs Healthy * 0 * 0	2.68283	5.6829	0.0114157	1.3836	1.3836	BCC * 1 * 1 up vs Healthy * 0 * 1	1.07598	1.77917	85.8099	66.9549	29.7225	9472.03	1
64	kegg_pathway_314	Serotonergic synapse	3.33304e-14	2.16726e-23	5.50483e-21	5.63673e-23	1.62864e-18	3.61236	3.61236	BCC * 0 * 0 up vs Healthy * 0 * 0	2.71738	4.80209	0.740982	1.03589	1.03589	BCC * 0 * 1 up vs Healthy * 0 * 1	-1.18993	1.27689	2.68761e-10	2.65488	2.65488	BCC * 1 * 0 up vs Healthy * 0 * 0	1.96293	3.59075	0.408418	1.08905	1.08905	BCC * 1 * 1 up vs Healthy * 0 * 1	-1.12413	1.33327	58.1751	42.8332	28.7178	18384.7	1
54	kegg_pathway_205	Longevity regulating pathway - multiple species	2.20912e-32	2.1748e-23	5.524e-21	5.63673e-23	3.04541e-25	4.24065	4.24065	BCC * 0 * 0 up vs Healthy * 0 * 0	3.23859	5.55277	1.58327e-05	1.54798	1.54798	BCC * 0 * 1 up vs Healthy * 0 * 1	1.26984	1.88704	1.54971e-17	3.50152	3.50152	BCC * 1 * 0 up vs Healthy * 0 * 0	2.63074	4.66053	1.46607e-05	1.52857	1.52857	BCC * 1 * 1 up vs Healthy * 0 * 1	1.26206	1.85134	144.96	36.9048	28.8294	11729.5	1
44	kegg_pathway_252	Complement and coagulation cascades	1.55729e-27	2.39915e-23	6.09385e-21	6.1554e-23	2.92557e-24	7.73407	7.73407	BCC * 0 * 0 up vs Healthy * 0 * 0	5.24113	11.4128	3.60491e-05	1.82886	1.82886	BCC * 0 * 1 up vs Healthy * 0 * 1	1.37414	2.43406	1.19064e-12	4.50927	4.50927	BCC * 1 * 0 up vs Healthy * 0 * 0	2.9845	6.81302	7.20271e-05	1.75236	1.75236	BCC * 1 * 1 up vs Healthy * 0 * 1	1.32902	2.31054	122.218	31.198	28.9425	16211	1
51	kegg_pathway_328	Long-term depression	4.00512e-16	3.21371e-23	8.16281e-21	8.16281e-23	2.47654e-19	3.73499	3.73499	BCC * 0 * 0 up vs Healthy * 0 * 0	2.80976	4.96491	0.896534	1.01397	1.01397	BCC * 0 * 1 up vs Healthy * 0 * 1	-1.21563	1.24982	3.24305e-13	3.09155	3.09155	BCC * 1 * 0 up vs Healthy * 0 * 0	2.2859	4.18116	0.329758	1.10578	1.10578	BCC * 1 * 1 up vs Healthy * 0 * 1	-1.10709	1.35371	67.3127	47.3603	28.6627	11662.5	1
51	kegg_pathway_98	Synaptic vesicle cycle	1.61419e-16	4.43296e-23	1.12597e-20	1.11482e-22	9.86588e-20	4.14476	4.14476	BCC * 0 * 0 up vs Healthy * 0 * 0	3.05927	5.6154	0.0243269	1.29224	1.29224	BCC * 0 * 1 up vs Healthy * 0 * 1	1.03383	1.61523	1.30719e-09	2.7207	2.7207	BCC * 1 * 0 up vs Healthy * 0 * 0	1.97151	3.75459	0.412735	1.09434	1.09434	BCC * 1 * 1 up vs Healthy * 0 * 1	-1.13389	1.35793	69.1633	43.2494	28.4901	13273.1	1
48	kegg_pathway_296	Basal cell carcinoma	2.0794e-36	2.28393e-22	5.80118e-20	5.68743e-22	4.93087e-33	7.42055	7.42055	BCC * 0 * 0 up vs Healthy * 0 * 0	5.37614	10.2424	0.000941798	1.4917	1.4917	BCC * 0 * 1 up vs Healthy * 0 * 1	1.1772	1.89022	2.50957e-22	5.55543	5.55543	BCC * 1 * 0 up vs Healthy * 0 * 0	3.94695	7.81941	0.00026867	1.5316	1.5316	BCC * 1 * 1 up vs Healthy * 0 * 1	1.21808	1.92582	165.433	38.7073	27.6551	13240.2	1
49	kegg_pathway_60	Lysine degradation	4.88967e-19	2.43216e-22	6.17769e-20	5.99776e-22	4.40826e-20	3.29549	3.29549	BCC * 0 * 0 up vs Healthy * 0 * 0	2.56107	4.24052	0.178972	1.1354	1.1354	BCC * 0 * 1 up vs Healthy * 0 * 1	-1.05998	1.36646	1.70113e-13	2.75114	2.75114	BCC * 1 * 0 up vs Healthy * 0 * 0	2.10558	3.59463	0.0838689	1.17119	1.17119	BCC * 1 * 1 up vs Healthy * 0 * 1	-1.02139	1.40102	81.09	78.2635	27.606	8445.27	1
43	kegg_pathway_104	Glycerolipid metabolism	4.09228e-20	2.48922e-22	6.32263e-20	6.07945e-22	3.65376e-21	5.00332	5.00332	BCC * 0 * 0 up vs Healthy * 0 * 0	3.59639	6.96065	0.0219469	1.32795	1.32795	BCC * 0 * 1 up vs Healthy * 0 * 1	1.04192	1.69251	5.81866e-12	3.44759	3.44759	BCC * 1 * 0 up vs Healthy * 0 * 0	2.42899	4.89334	0.0500029	1.26445	1.26445	BCC * 1 * 1 up vs Healthy * 0 * 1	-1	1.59885	86.458	43.7252	27.6963	11147.1	1
33	kegg_pathway_225	Malaria	2.64459e-22	2.60687e-22	6.62146e-20	6.30615e-22	1.37725e-19	7.62382	7.62382	BCC * 0 * 0 up vs Healthy * 0 * 0	4.94275	11.7592	0.00177261	1.66253	1.66253	BCC * 0 * 1 up vs Healthy * 0 * 1	1.2092	2.28582	1.00084e-14	6.25889	6.25889	BCC * 1 * 0 up vs Healthy * 0 * 0	3.95254	9.911	0.0395494	1.38191	1.38191	BCC * 1 * 1 up vs Healthy * 0 * 1	1.01562	1.88032	97.767	37.0962	27.9275	11295.5	1
27	kegg_pathway_325	Type I diabetes mellitus	2.65681e-19	1.06587e-21	2.70731e-19	2.55407e-21	1.64786e-15	5.35443	5.35443	BCC * 0 * 0 up vs Healthy * 0 * 0	3.56308	8.04637	0.00169991	1.61572	1.61572	BCC * 0 * 1 up vs Healthy * 0 * 1	1.19787	2.17933	1.13873e-10	4.19266	4.19266	BCC * 1 * 0 up vs Healthy * 0 * 0	2.7219	6.45813	0.000840879	1.63874	1.63874	BCC * 1 * 1 up vs Healthy * 0 * 1	1.22688	2.18887	83.7437	101.652	27.3866	6671.26	1
45	kegg_pathway_131	Glycolysis / Gluconeogenesis	4.81002e-26	2.60041e-21	6.60503e-19	6.17293e-21	4.22072e-25	5.65538	5.65538	BCC * 0 * 0 up vs Healthy * 0 * 0	4.09217	7.81573	0.00813772	1.3786	1.3786	BCC * 0 * 1 up vs Healthy * 0 * 1	1.08695	1.74851	5.25314e-13	3.56867	3.56867	BCC * 1 * 0 up vs Healthy * 0 * 0	2.53207	5.02965	5.03775e-05	1.61023	1.61023	BCC * 1 * 1 up vs Healthy * 0 * 1	1.27948	2.02648	114.885	52.5307	26.3939	11724.2	1
41	kegg_pathway_256	Valine, leucine and isoleucine degradation	2.21508e-23	4.02264e-21	1.02175e-18	9.46065e-21	8.1369e-22	4.96789	4.96789	BCC * 0 * 0 up vs Healthy * 0 * 0	3.59651	6.86218	0.00853057	1.37526	1.37526	BCC * 0 * 1 up vs Healthy * 0 * 1	1.08472	1.74364	1.44904e-12	3.4769	3.4769	BCC * 1 * 0 up vs Healthy * 0 * 0	2.46827	4.89771	0.000413019	1.51314	1.51314	BCC * 1 * 1 up vs Healthy * 0 * 1	1.20276	1.90362	102.289	35.3181	26.2291	9698.62	1
42	kegg_pathway_235	Cytosolic DNA-sensing pathway	8.51759e-18	4.27995e-21	1.08711e-18	9.97345e-21	2.62575e-20	4.7738	4.7738	BCC * 0 * 0 up vs Healthy * 0 * 0	3.43926	6.62617	0.0469623	1.27657	1.27657	BCC * 0 * 1 up vs Healthy * 0 * 1	1.00329	1.62429	1.05609e-09	2.9677	2.9677	BCC * 1 * 0 up vs Healthy * 0 * 0	2.09596	4.202	0.055365	1.25582	1.25582	BCC * 1 * 1 up vs Healthy * 0 * 1	-1.00525	1.58535	75.4619	45.2567	26.1767	10486.8	1
58	kegg_pathway_101	Adipocytokine signaling pathway	4.15502e-20	1.32586e-20	3.36769e-18	3.06154e-20	1.95256e-19	3.68465	3.68465	BCC * 0 * 0 up vs Healthy * 0 * 0	2.78145	4.88113	0.0637497	1.21581	1.21581	BCC * 0 * 1 up vs Healthy * 0 * 1	-1.01125	1.49483	1.64774e-11	2.7991	2.7991	BCC * 1 * 0 up vs Healthy * 0 * 0	2.07723	3.77182	0.00126799	1.38939	1.38939	BCC * 1 * 1 up vs Healthy * 0 * 1	1.13771	1.69674	85.8805	43.9624	25.3646	14727	1
34	kegg_pathway_288	Amino sugar and nucleotide sugar metabolism	1.70487e-24	4.73018e-20	1.20146e-17	1.0739e-19	1.12929e-21	6.40798	6.40798	BCC * 0 * 0 up vs Healthy * 0 * 0	4.40562	9.32041	0.0045807	1.48955	1.48955	BCC * 0 * 1 up vs Healthy * 0 * 1	1.13112	1.96155	1.01219e-12	4.29614	4.29614	BCC * 1 * 0 up vs Healthy * 0 * 0	2.88732	6.39239	3.62717e-05	1.75489	1.75489	BCC * 1 * 1 up vs Healthy * 0 * 1	1.34466	2.29026	108.398	23.658	25.0434	8963.94	1
34	kegg_pathway_277	Thyroid cancer	9.13178e-23	4.73531e-20	1.20277e-17	1.0739e-19	4.70952e-23	5.59557	5.59557	BCC * 0 * 0 up vs Healthy * 0 * 0	4.00041	7.8268	0.0117451	1.37314	1.37314	BCC * 0 * 1 up vs Healthy * 0 * 1	1.0731	1.75707	3.62654e-13	3.78774	3.78774	BCC * 1 * 0 up vs Healthy * 0 * 0	2.65338	5.40705	0.0118479	1.35847	1.35847	BCC * 1 * 1 up vs Healthy * 0 * 1	1.07023	1.72434	99.9194	50.402	25.0428	7191.24	1
42	kegg_pathway_44	Fanconi anemia pathway	1.626e-16	1.04553e-19	2.65564e-17	2.35012e-19	3.958e-19	4.95598	4.95598	BCC * 0 * 0 up vs Healthy * 0 * 0	3.50257	7.0125	0.0752966	1.26036	1.26036	BCC * 0 * 1 up vs Healthy * 0 * 1	-1.02389	1.62646	1.66896e-10	3.3421	3.3421	BCC * 1 * 0 up vs Healthy * 0 * 0	2.31277	4.82955	0.295328	1.14072	1.14072	BCC * 1 * 1 up vs Healthy * 0 * 1	-1.12189	1.45984	69.3963	20.831	24.4512	11751.8	1
73	kegg_pathway_89	Glutamatergic synapse	6.9484e-09	1.65969e-19	4.2156e-17	3.6979e-19	2.4221e-12	2.56942	2.56942	BCC * 0 * 0 up vs Healthy * 0 * 0	1.97535	3.34215	0.800655	0.975428	-1.02519	BCC * 0 * 1 down vs Healthy * 0 * 1	-1.24366	1.18329	1.25807e-07	2.12443	2.12443	BCC * 1 * 0 up vs Healthy * 0 * 0	1.6074	2.80776	0.976371	1.00283	1.00283	BCC * 1 * 1 up vs Healthy * 0 * 1	-1.20206	1.20887	33.7439	41.4493	23.9254	20409.9	1
59	kegg_pathway_11	Pancreatic secretion	1.15379e-11	2.59093e-19	6.58096e-17	5.72258e-19	8.22152e-14	3.03262	3.03262	BCC * 0 * 0 up vs Healthy * 0 * 0	2.26999	4.05146	0.893587	1.01462	1.01462	BCC * 0 * 1 up vs Healthy * 0 * 1	-1.21931	1.25524	4.28738e-08	2.36575	2.36575	BCC * 1 * 0 up vs Healthy * 0 * 0	1.73998	3.21658	0.0848233	1.19839	1.19839	BCC * 1 * 1 up vs Healthy * 0 * 1	-1.02518	1.4723	46.4999	62.8535	23.7774	16169.6	1
39	kegg_pathway_242	Arachidonic acid metabolism	1.55794e-14	2.74041e-19	6.96064e-17	6.00056e-19	1.35691e-16	5.33492	5.33492	BCC * 0 * 0 up vs Healthy * 0 * 0	3.60173	7.90214	0.193931	1.21074	1.21074	BCC * 0 * 1 up vs Healthy * 0 * 1	-1.1023	1.61586	2.14223e-08	3.30603	3.30603	BCC * 1 * 0 up vs Healthy * 0 * 0	2.17942	5.01502	0.0500335	1.32201	1.32201	BCC * 1 * 1 up vs Healthy * 0 * 1	-1.00004	1.74778	60.1491	32.586	23.9813	12976.6	1
67	kegg_pathway_317	Gap junction	7.70508e-25	5.13767e-19	1.30497e-16	1.11536e-18	1.53427e-21	3.62207	3.62207	BCC * 0 * 0 up vs Healthy * 0 * 0	2.78575	4.70946	0.00388216	1.3288	1.3288	BCC * 0 * 1 up vs Healthy * 0 * 1	1.09571	1.61149	3.18034e-12	2.7026	2.7026	BCC * 1 * 0 up vs Healthy * 0 * 0	2.04575	3.57036	7.6401e-06	1.53206	1.53206	BCC * 1 * 1 up vs Healthy * 0 * 1	1.2713	1.8463	108.005	48.9418	23.3618	17135.7	1
22	kegg_pathway_58	Graft-versus-host disease	6.28521e-15	5.71385e-19	1.45132e-16	1.22993e-18	1.32186e-11	4.99858	4.99858	BCC * 0 * 0 up vs Healthy * 0 * 0	3.15338	7.92348	0.0179076	1.50537	1.50537	BCC * 0 * 1 up vs Healthy * 0 * 1	1.07313	2.1117	6.82401e-09	4.29232	4.29232	BCC * 1 * 0 up vs Healthy * 0 * 0	2.63321	6.99677	0.00153814	1.69892	1.69892	BCC * 1 * 1 up vs Healthy * 0 * 1	1.22458	2.35698	62.9549	97.1698	24.1116	5657.56	1
53	kegg_pathway_195	PPAR signaling pathway	3.81567e-14	2.32366e-18	5.9021e-16	4.95975e-18	8.04451e-18	4.01023	4.01023	BCC * 0 * 0 up vs Healthy * 0 * 0	2.92954	5.48959	0.911607	1.01315	1.01315	BCC * 0 * 1 up vs Healthy * 0 * 1	-1.24313	1.27603	1.32715e-08	2.63477	2.63477	BCC * 1 * 0 up vs Healthy * 0 * 0	1.88843	3.67609	0.0266131	1.2872	1.2872	BCC * 1 * 1 up vs Healthy * 0 * 1	1.02975	1.60901	58.0379	49.0748	22.6604	15329	1
26	kegg_pathway_49	Antifolate resistance	8.7754e-14	3.02941e-18	7.69469e-16	6.41224e-18	1.77401e-14	5.52009	5.52009	BCC * 0 * 0 up vs Healthy * 0 * 0	3.58679	8.49545	0.0622735	1.35158	1.35158	BCC * 0 * 1 up vs Healthy * 0 * 1	-1.0156	1.85526	4.04114e-09	3.98483	3.98483	BCC * 1 * 0 up vs Healthy * 0 * 0	2.52239	6.29519	0.25105	1.19641	1.19641	BCC * 1 * 1 up vs Healthy * 0 * 1	-1.1355	1.62535	57.1352	38.4744	22.9962	6929.79	1
62	kegg_pathway_217	Cardiac muscle contraction	3.39782e-20	5.24593e-18	1.33247e-15	1.10121e-17	1.99367e-22	3.95088	3.95088	BCC * 0 * 0 up vs Healthy * 0 * 0	3.00417	5.19593	0.204172	1.13923	1.13923	BCC * 0 * 1 up vs Healthy * 0 * 1	-1.07348	1.39322	2.38688e-08	2.29248	2.29248	BCC * 1 * 0 up vs Healthy * 0 * 0	1.71443	3.06544	4.78134e-06	1.57634	1.57634	BCC * 1 * 1 up vs Healthy * 0 * 1	1.29749	1.91513	86.1914	111.371	22.1631	15973.3	1
35	kegg_pathway_123	Ferroptosis	1.13405e-12	6.20753e-18	1.57671e-15	1.29239e-17	5.41588e-14	3.88748	3.88748	BCC * 0 * 0 up vs Healthy * 0 * 0	2.73795	5.51962	0.0165845	1.37015	1.37015	BCC * 0 * 1 up vs Healthy * 0 * 1	1.05905	1.77263	2.40047e-07	2.67462	2.67462	BCC * 1 * 0 up vs Healthy * 0 * 0	1.84411	3.87917	0.422553	1.10725	1.10725	BCC * 1 * 1 up vs Healthy * 0 * 1	-1.15863	1.4205	51.5213	31.9418	22.3637	8316.85	1
55	kegg_pathway_190	Long-term potentiation	1.42233e-13	7.40074e-18	1.87979e-15	1.52828e-17	3.84703e-16	3.26869	3.26869	BCC * 0 * 0 up vs Healthy * 0 * 0	2.46281	4.33827	0.679777	1.04476	1.04476	BCC * 0 * 1 up vs Healthy * 0 * 1	-1.17845	1.28629	2.04634e-10	2.65905	2.65905	BCC * 1 * 0 up vs Healthy * 0 * 0	1.96936	3.59027	0.313017	1.10908	1.10908	BCC * 1 * 1 up vs Healthy * 0 * 1	-1.10258	1.35623	55.3567	53.0427	22.028	13418.7	1
38	kegg_pathway_127	Amyotrophic lateral sclerosis (ALS)	1.47061e-09	7.47924e-18	1.89973e-15	1.53204e-17	5.82606e-13	3.65958	3.65958	BCC * 0 * 0 up vs Healthy * 0 * 0	2.57832	5.19429	0.806003	1.03274	1.03274	BCC * 0 * 1 up vs Healthy * 0 * 1	-1.25242	1.33578	1.8103e-06	2.478	2.478	BCC * 1 * 0 up vs Healthy * 0 * 0	1.70915	3.59272	0.435245	1.1041	1.1041	BCC * 1 * 1 up vs Healthy * 0 * 1	-1.16167	1.41611	37.019	40.2765	22.21	9788.84	1
22	kegg_pathway_319	Allograft rejection	2.73236e-14	1.88115e-17	4.77813e-15	3.82251e-17	2.48423e-11	4.88193	4.88193	BCC * 0 * 0 up vs Healthy * 0 * 0	3.08087	7.73589	0.0249199	1.47271	1.47271	BCC * 0 * 1 up vs Healthy * 0 * 1	1.05012	2.06536	1.17948e-08	4.18729	4.18729	BCC * 1 * 0 up vs Healthy * 0 * 0	2.56973	6.82306	0.00290039	1.64507	1.64507	BCC * 1 * 1 up vs Healthy * 0 * 1	1.18606	2.2817	59.8633	91.8591	22.1427	5649.02	1
32	kegg_pathway_160	Ether lipid metabolism	5.11926e-14	2.0671e-17	5.25042e-15	4.167e-17	2.66264e-16	5.11732	5.11732	BCC * 0 * 0 up vs Healthy * 0 * 0	3.47826	7.52876	0.22878	1.19018	1.19018	BCC * 0 * 1 up vs Healthy * 0 * 1	-1.11579	1.58054	1.82378e-09	3.54003	3.54003	BCC * 1 * 0 up vs Healthy * 0 * 0	2.35047	5.33162	0.280399	1.16304	1.16304	BCC * 1 * 1 up vs Healthy * 0 * 1	-1.13128	1.53024	57.9531	27.1537	21.7701	8429.69	1
53	kegg_pathway_68	Drug metabolism - other enzymes	5.02564e-25	2.52777e-17	6.42054e-15	5.05554e-17	1.32516e-27	6.53845	6.53845	BCC * 0 * 0 up vs Healthy * 0 * 0	4.68391	9.12726	0.00330955	1.44411	1.44411	BCC * 0 * 1 up vs Healthy * 0 * 1	1.13023	1.84515	2.85547e-10	3.13658	3.13658	BCC * 1 * 0 up vs Healthy * 0 * 0	2.20193	4.46797	0.000292535	1.55042	1.55042	BCC * 1 * 1 up vs Healthy * 0 * 1	1.2232	1.96517	109.458	37.2471	21.3903	17298.5	1
62	kegg_pathway_71	ECM-receptor interaction	2.8511e-31	3.53929e-17	8.98979e-15	7.02327e-17	3.01237e-21	3.63852	3.63852	BCC * 0 * 0 up vs Healthy * 0 * 0	2.79074	4.74386	1.85864e-08	1.75214	1.75214	BCC * 0 * 1 up vs Healthy * 0 * 1	1.44188	2.12917	2.85466e-14	2.99679	2.99679	BCC * 1 * 0 up vs Healthy * 0 * 0	2.26184	3.97056	6.44106e-07	1.61568	1.61568	BCC * 1 * 1 up vs Healthy * 0 * 1	1.33808	1.95087	138.992	49.5659	21.1532	14978.8	1
29	kegg_pathway_108	DNA replication	4.62386e-14	4.99521e-17	1.26878e-14	9.83554e-17	3.8792e-17	6.03451	6.03451	BCC * 0 * 0 up vs Healthy * 0 * 0	3.99411	9.11724	0.103001	1.2868	1.2868	BCC * 0 * 1 up vs Healthy * 0 * 1	-1.05236	1.74254	6.43719e-09	3.68626	3.68626	BCC * 1 * 0 up vs Healthy * 0 * 0	2.37954	5.71057	0.506723	1.10437	1.10437	BCC * 1 * 1 up vs Healthy * 0 * 1	-1.21409	1.48075	58.2973	16.565	21.358	7904.36	1
32	kegg_pathway_125	Cholesterol metabolism	7.32059e-17	5.74513e-17	1.45926e-14	1.12251e-16	1.17261e-16	5.27578	5.27578	BCC * 0 * 0 up vs Healthy * 0 * 0	3.57725	7.78078	0.0326834	1.36496	1.36496	BCC * 0 * 1 up vs Healthy * 0 * 1	1.02601	1.81589	1.25983e-10	3.90455	3.90455	BCC * 1 * 0 up vs Healthy * 0 * 0	2.58583	5.89581	0.0601273	1.30319	1.30319	BCC * 1 * 1 up vs Healthy * 0 * 1	-1.01136	1.71761	71.4982	44.9826	21.2128	8536.18	1
40	kegg_pathway_315	Nucleotide excision repair	1.54924e-11	7.39936e-17	1.87944e-14	1.43469e-16	1.57865e-15	3.62172	3.62172	BCC * 0 * 0 up vs Healthy * 0 * 0	2.64687	4.95562	0.41267	1.10103	1.10103	BCC * 0 * 1 up vs Healthy * 0 * 1	-1.14355	1.38628	1.96962e-06	2.24673	2.24673	BCC * 1 * 0 up vs Healthy * 0 * 0	1.61105	3.13325	0.211028	1.15276	1.15276	BCC * 1 * 1 up vs Healthy * 0 * 1	-1.08403	1.44052	46.1234	18.144	20.9452	8697.7	1
46	kegg_pathway_118	Renin secretion	2.42924e-17	8.83035e-17	2.24291e-14	1.69917e-16	2.23935e-18	4.16741	4.16741	BCC * 0 * 0 up vs Healthy * 0 * 0	3.03579	5.72085	0.183685	1.17099	1.17099	BCC * 0 * 1 up vs Healthy * 0 * 1	-1.0778	1.47789	3.36018e-11	3.13553	3.13553	BCC * 1 * 0 up vs Healthy * 0 * 0	2.24063	4.38786	0.0340216	1.27576	1.27576	BCC * 1 * 1 up vs Healthy * 0 * 1	1.01855	1.59791	73.167	46.4602	20.7835	11749.4	1
41	kegg_pathway_56	Endocrine and other factor-regulated calcium reabsorption	1.84743e-09	2.09108e-16	5.31134e-14	3.99349e-16	4.67723e-13	3.10354	3.10354	BCC * 0 * 0 up vs Healthy * 0 * 0	2.28857	4.20872	0.132845	0.842336	-1.18718	BCC * 0 * 1 down vs Healthy * 0 * 1	-1.48494	1.05361	2.47475e-08	2.51626	2.51626	BCC * 1 * 0 up vs Healthy * 0 * 0	1.82154	3.47595	0.221939	1.14437	1.14437	BCC * 1 * 1 up vs Healthy * 0 * 1	-1.08505	1.42097	36.5315	46.9119	20.3744	8624.35	1
28	kegg_pathway_129	Prion diseases	7.18432e-18	3.00065e-16	7.62164e-14	5.68779e-16	1.29743e-15	6.21394	6.21394	BCC * 0 * 0 up vs Healthy * 0 * 0	3.99413	9.66743	9.14307e-06	2.09083	2.09083	BCC * 0 * 1 up vs Healthy * 0 * 1	1.51112	2.89293	3.69403e-07	3.39355	3.39355	BCC * 1 * 0 up vs Healthy * 0 * 0	2.12357	5.42304	0.00456115	1.57614	1.57614	BCC * 1 * 1 up vs Healthy * 0 * 1	1.15129	2.15777	76.6588	44.3041	20.3993	8450.05	1
20	kegg_pathway_86	Collecting duct acid secretion	6.01965e-12	3.2902e-16	8.35712e-14	6.19046e-16	1.72631e-13	6.20603	6.20603	BCC * 0 * 0 up vs Healthy * 0 * 0	3.84759	10.0101	0.1811	1.27063	1.27063	BCC * 0 * 1 up vs Healthy * 0 * 1	-1.1182	1.80534	2.74093e-08	4.26212	4.26212	BCC * 1 * 0 up vs Healthy * 0 * 0	2.56688	7.07692	0.411291	1.15291	1.15291	BCC * 1 * 1 up vs Healthy * 0 * 1	-1.21831	1.61937	48.7547	36.477	20.6288	5031.28	1
28	kegg_pathway_78	Propanoate metabolism	1.25783e-12	3.57315e-16	9.0758e-14	6.67338e-16	1.36982e-14	4.74071	4.74071	BCC * 0 * 0 up vs Healthy * 0 * 0	3.20537	7.01147	0.907325	1.01721	1.01721	BCC * 0 * 1 up vs Healthy * 0 * 1	-1.31057	1.35607	4.58785e-08	3.20399	3.20399	BCC * 1 * 0 up vs Healthy * 0 * 0	2.11551	4.85251	0.0160315	1.40759	1.40759	BCC * 1 * 1 up vs Healthy * 0 * 1	1.06583	1.85894	51.5443	23.0722	20.3035	6625.65	1
23	kegg_pathway_196	Protein export	2.16462e-15	4.09277e-16	1.03956e-13	7.58287e-16	6.71719e-15	5.22195	5.22195	BCC * 0 * 0 up vs Healthy * 0 * 0	3.46698	7.86529	0.025949	1.40779	1.40779	BCC * 0 * 1 up vs Healthy * 0 * 1	1.04195	1.90206	1.21485e-08	3.57015	3.57015	BCC * 1 * 0 up vs Healthy * 0 * 0	2.31214	5.51263	0.0172638	1.42446	1.42446	BCC * 1 * 1 up vs Healthy * 0 * 1	1.06472	1.90574	65.1024	25.8257	20.3787	4889.86	1
30	kegg_pathway_145	RNA polymerase	5.16838e-14	4.11983e-16	1.04644e-13	7.58287e-16	2.01277e-15	4.97514	4.97514	BCC * 0 * 0 up vs Healthy * 0 * 0	3.36426	7.35735	0.0485208	1.33553	1.33553	BCC * 0 * 1 up vs Healthy * 0 * 1	1.00188	1.78029	1.04851e-07	3.10073	3.10073	BCC * 1 * 0 up vs Healthy * 0 * 0	2.04758	4.69557	0.0891357	1.27267	1.27267	BCC * 1 * 1 up vs Healthy * 0 * 1	-1.03762	1.68062	58.0198	18.4249	20.1798	7604.89	1
40	kegg_pathway_334	Arginine and proline metabolism	2.48014e-15	4.39332e-16	1.1159e-13	8.02809e-16	4.08107e-16	4.59108	4.59108	BCC * 0 * 0 up vs Healthy * 0 * 0	3.1914	6.60464	0.0996171	1.25162	1.25162	BCC * 0 * 1 up vs Healthy * 0 * 1	-1.04367	1.63495	2.99583e-09	3.23164	3.23164	BCC * 1 * 0 up vs Healthy * 0 * 0	2.1974	4.75267	0.044474	1.30342	1.30342	BCC * 1 * 1 up vs Healthy * 0 * 1	1.00657	1.68781	63.8765	52.4518	19.9871	11698	1
33	kegg_pathway_179	ABC transporters	7.72978e-10	4.90089e-16	1.24483e-13	8.89161e-16	8.75134e-14	4.55291	4.55291	BCC * 0 * 0 up vs Healthy * 0 * 0	3.06875	6.75485	0.898328	0.981296	-1.01906	BCC * 0 * 1 down vs Healthy * 0 * 1	-1.36167	1.31121	2.13475e-08	3.32612	3.32612	BCC * 1 * 0 up vs Healthy * 0 * 0	2.18886	5.05427	0.890206	0.980461	-1.01993	BCC * 1 * 1 down vs Healthy * 0 * 1	-1.34998	1.29774	38.3773	38.5067	20.0278	9360.49	1
43	kegg_pathway_155	Pyrimidine metabolism	3.48116e-27	8.56194e-16	2.17473e-13	1.54236e-15	7.92928e-24	6.56412	6.56412	BCC * 0 * 0 up vs Healthy * 0 * 0	4.57342	9.42134	0.000447465	1.60974	1.60974	BCC * 0 * 1 up vs Healthy * 0 * 1	1.2344	2.09921	6.39989e-13	4.12058	4.12058	BCC * 1 * 0 up vs Healthy * 0 * 0	2.80869	6.04525	1.0948e-05	1.78152	1.78152	BCC * 1 * 1 up vs Healthy * 0 * 1	1.37804	2.30314	120.608	30.0131	19.597	13352.3	1
26	kegg_pathway_110	Intestinal immune network for IgA production	7.97807e-14	8.92588e-16	2.26717e-13	1.5966e-15	8.12519e-12	5.11931	5.11931	BCC * 0 * 0 up vs Healthy * 0 * 0	3.22059	8.13743	0.0394957	1.43008	1.43008	BCC * 0 * 1 up vs Healthy * 0 * 1	1.01739	2.01019	6.45223e-09	4.33245	4.33245	BCC * 1 * 0 up vs Healthy * 0 * 0	2.65001	7.08303	0.0206798	1.47544	1.47544	BCC * 1 * 1 up vs Healthy * 0 * 1	1.06141	2.05099	57.3327	47.4066	19.852	8007.68	1
44	kegg_pathway_85	Amphetamine addiction	4.38163e-14	1.01802e-15	2.58576e-13	1.80822e-15	1.02574e-14	3.667	3.667	BCC * 0 * 0 up vs Healthy * 0 * 0	2.64516	5.08359	0.264936	1.1462	1.1462	BCC * 0 * 1 up vs Healthy * 0 * 1	-1.10908	1.45708	4.72725e-09	2.82819	2.82819	BCC * 1 * 0 up vs Healthy * 0 * 0	2.00007	3.9992	0.0346848	1.28424	1.28424	BCC * 1 * 1 up vs Healthy * 0 * 1	1.01819	1.6198	57.918	49.6962	19.4948	11424.6	1
70	kegg_pathway_316	Circadian entrainment	5.89893e-11	1.17444e-15	2.98308e-13	2.07159e-15	2.01201e-12	2.69584	2.69584	BCC * 0 * 0 up vs Healthy * 0 * 0	2.04718	3.55003	0.463827	1.07849	1.07849	BCC * 0 * 1 up vs Healthy * 0 * 1	-1.13503	1.3202	2.84216e-07	2.15152	2.15152	BCC * 1 * 0 up vs Healthy * 0 * 0	1.60678	2.88093	0.132162	1.16212	1.16212	BCC * 1 * 1 up vs Healthy * 0 * 1	-1.04641	1.41319	43.1834	36.3397	19.2693	20563.1	1
15	kegg_pathway_1	Asthma	2.16682e-12	1.46875e-15	3.73061e-13	2.57284e-15	1.08259e-09	7.09445	7.09445	BCC * 0 * 0 up vs Healthy * 0 * 0	3.81155	13.2049	0.0325668	1.64529	1.64529	BCC * 0 * 1 up vs Healthy * 0 * 1	1.04234	2.59701	8.15047e-08	6.18408	6.18408	BCC * 1 * 0 up vs Healthy * 0 * 0	3.19956	11.9525	0.00791267	1.8204	1.8204	BCC * 1 * 1 up vs Healthy * 0 * 1	1.17062	2.83086	51.4196	35.0723	20.0939	4764.96	1
38	kegg_pathway_93	Basal transcription factors	1.75656e-16	3.33749e-15	8.47723e-13	5.80632e-15	2.28331e-17	4.06863	4.06863	BCC * 0 * 0 up vs Healthy * 0 * 0	2.95191	5.60782	0.0233849	1.31354	1.31354	BCC * 0 * 1 up vs Healthy * 0 * 1	1.03769	1.66272	6.37627e-09	2.75412	2.75412	BCC * 1 * 0 up vs Healthy * 0 * 0	1.95968	3.87063	0.0383402	1.2725	1.2725	BCC * 1 * 1 up vs Healthy * 0 * 1	1.01304	1.5984	69.3857	25.9837	18.9199	8216.57	1
54	kegg_pathway_37	Protein digestion and absorption	7.82979e-25	4.25783e-15	1.08149e-12	7.35706e-15	7.01206e-17	3.58567	3.58567	BCC * 0 * 0 up vs Healthy * 0 * 0	2.66268	4.82862	5.5853e-05	1.5686	1.5686	BCC * 0 * 1 up vs Healthy * 0 * 1	1.26053	1.95197	1.92118e-13	3.29109	3.29109	BCC * 1 * 0 up vs Healthy * 0 * 0	2.4002	4.51266	8.66801e-06	1.61747	1.61747	BCC * 1 * 1 up vs Healthy * 0 * 1	1.30912	1.99844	108.485	64.3303	18.6602	14296	1
22	kegg_pathway_76	Primary immunodeficiency	3.78861e-14	4.37048e-15	1.1101e-12	7.50069e-15	3.03311e-12	6.71896	6.71896	BCC * 0 * 0 up vs Healthy * 0 * 0	3.9607	11.3981	0.0104004	1.66196	1.66196	BCC * 0 * 1 up vs Healthy * 0 * 1	1.12716	2.45049	1.86819e-08	5.05824	5.05824	BCC * 1 * 0 up vs Healthy * 0 * 0	2.88766	8.86039	0.0281388	1.52321	1.52321	BCC * 1 * 1 up vs Healthy * 0 * 1	1.04626	2.21758	59.1774	33.3062	19.0961	7446.39	1
27	kegg_pathway_13	Citrate cycle (TCA cycle)	4.16803e-18	5.39429e-15	1.37015e-12	9.19563e-15	2.08627e-17	5.89572	5.89572	BCC * 0 * 0 up vs Healthy * 0 * 0	3.93894	8.82458	0.0574294	1.33274	1.33274	BCC * 0 * 1 up vs Healthy * 0 * 1	-1.00912	1.79239	7.00089e-10	3.88185	3.88185	BCC * 1 * 0 up vs Healthy * 0 * 0	2.53079	5.95417	0.000959522	1.62203	1.62203	BCC * 1 * 1 up vs Healthy * 0 * 1	1.21781	2.16041	77.9045	19.7826	18.8383	6541.41	1
40	kegg_pathway_165	Metabolism of xenobiotics by cytochrome P450	4.58103e-12	1.0367e-14	2.63322e-12	1.75548e-14	1.71464e-17	6.213	6.213	BCC * 0 * 0 up vs Healthy * 0 * 0	4.09773	9.42018	0.292605	1.17836	1.17836	BCC * 0 * 1 up vs Healthy * 0 * 1	-1.15218	1.59986	2.74072e-06	2.88394	2.88394	BCC * 1 * 0 up vs Healthy * 0 * 0	1.85466	4.48445	0.386521	1.13954	1.13954	BCC * 1 * 1 up vs Healthy * 0 * 1	-1.17959	1.53175	48.5809	29.1666	18.2894	15323.3	1
23	kegg_pathway_173	African trypanosomiasis	1.55821e-11	1.1425e-14	2.90196e-12	1.92183e-14	2.8493e-12	5.48125	5.48125	BCC * 0 * 0 up vs Healthy * 0 * 0	3.42006	8.78468	0.953799	1.01029	1.01029	BCC * 0 * 1 up vs Healthy * 0 * 1	-1.39976	1.42871	1.08875e-10	5.2814	5.2814	BCC * 1 * 0 up vs Healthy * 0 * 0	3.20241	8.71007	0.371797	1.16488	1.16488	BCC * 1 * 1 up vs Healthy * 0 * 1	-1.20031	1.62877	46.6045	52.5353	18.5297	6484.7	1
32	kegg_pathway_302	Various types of N-glycan biosynthesis	3.66384e-22	1.55145e-14	3.94069e-12	2.59256e-14	1.03577e-18	5.41962	5.41962	BCC * 0 * 0 up vs Healthy * 0 * 0	3.74439	7.84435	0.000774518	1.59461	1.59461	BCC * 0 * 1 up vs Healthy * 0 * 1	1.21527	2.09236	8.14669e-13	4.24431	4.24431	BCC * 1 * 0 up vs Healthy * 0 * 0	2.86733	6.28256	0.00336238	1.48221	1.48221	BCC * 1 * 1 up vs Healthy * 0 * 1	1.13969	1.92768	97.1832	34.7262	18.1694	7731.64	1
37	kegg_pathway_181	Vasopressin-regulated water reabsorption	3.88492e-13	2.28876e-14	5.81344e-12	3.79963e-14	3.44087e-14	3.10935	3.10935	BCC * 0 * 0 up vs Healthy * 0 * 0	2.32497	4.15835	0.138214	1.17528	1.17528	BCC * 0 * 1 up vs Healthy * 0 * 1	-1.05346	1.45511	4.66398e-07	2.21592	2.21592	BCC * 1 * 0 up vs Healthy * 0 * 0	1.62796	3.01623	0.0213229	1.27472	1.27472	BCC * 1 * 1 up vs Healthy * 0 * 1	1.0368	1.56726	53.6477	50.345	17.8949	6393.78	1
32	kegg_pathway_48	Fatty acid degradation	1.00049e-11	3.36393e-14	8.54437e-12	5.54829e-14	2.98041e-13	4.25868	4.25868	BCC * 0 * 0 up vs Healthy * 0 * 0	2.89606	6.2624	0.450047	1.11529	1.11529	BCC * 0 * 1 up vs Healthy * 0 * 1	-1.19028	1.48055	4.63858e-07	2.8755	2.8755	BCC * 1 * 0 up vs Healthy * 0 * 0	1.91024	4.32851	0.03879	1.33502	1.33502	BCC * 1 * 1 up vs Healthy * 0 * 1	1.01502	1.7559	47.1767	35.1954	17.7498	8408.17	1
26	kegg_pathway_305	Fructose and mannose metabolism	1.10214e-15	4.14997e-14	1.05409e-11	6.8006e-14	2.04796e-17	6.89338	6.89338	BCC * 0 * 0 up vs Healthy * 0 * 0	4.44638	10.6871	0.388307	1.15222	1.15222	BCC * 0 * 1 up vs Healthy * 0 * 1	-1.19776	1.59015	1.28134e-08	3.89204	3.89204	BCC * 1 * 0 up vs Healthy * 0 * 0	2.44456	6.19661	0.00255398	1.61646	1.61646	BCC * 1 * 1 up vs Healthy * 0 * 1	1.18368	2.20747	66.2554	34.8501	17.7417	7167.6	1
56	kegg_pathway_335	Arrhythmogenic right ventricular cardiomyopathy (ARVC)	5.08331e-22	4.97849e-14	1.26454e-11	8.10601e-14	6.6023e-19	3.56561	3.56561	BCC * 0 * 0 up vs Healthy * 0 * 0	2.69951	4.70959	0.000978646	1.41075	1.41075	BCC * 0 * 1 up vs Healthy * 0 * 1	1.14991	1.73077	4.43442e-10	2.56756	2.56756	BCC * 1 * 0 up vs Healthy * 0 * 0	1.91135	3.44906	3.89114e-05	1.51538	1.51538	BCC * 1 * 1 up vs Healthy * 0 * 1	1.24348	1.84674	94.9929	89.1754	17.346	13442.1	1
57	kegg_pathway_258	GABAergic synapse	1.25119e-10	6.54737e-14	1.66303e-11	1.05926e-13	6.35562e-12	2.98627	2.98627	BCC * 0 * 0 up vs Healthy * 0 * 0	2.18895	4.07401	0.393266	1.10447	1.10447	BCC * 0 * 1 up vs Healthy * 0 * 1	-1.1375	1.38758	7.48066e-07	2.30162	2.30162	BCC * 1 * 0 up vs Healthy * 0 * 0	1.65561	3.19969	0.122009	1.19021	1.19021	BCC * 1 * 1 up vs Healthy * 0 * 1	-1.04771	1.48419	41.7617	45.3411	17.1964	17352.2	1
19	kegg_pathway_194	Terpenoid backbone biosynthesis	2.31972e-09	1.94228e-13	4.9334e-11	3.12241e-13	5.75262e-12	5.25504	5.25504	BCC * 0 * 0 up vs Healthy * 0 * 0	3.29876	8.37145	0.482858	1.13015	1.13015	BCC * 0 * 1 up vs Healthy * 0 * 1	-1.24577	1.59114	2.07927e-07	3.73664	3.73664	BCC * 1 * 0 up vs Healthy * 0 * 0	2.28029	6.12313	0.923821	0.984005	-1.01626	BCC * 1 * 1 down vs Healthy * 0 * 1	-1.41487	1.36997	36.5442	23.3887	17.0867	4305.55	1
23	kegg_pathway_185	Biosynthesis of unsaturated fatty acids	2.51136e-09	2.04476e-13	5.19369e-11	3.26647e-13	8.96231e-14	5.16959	5.16959	BCC * 0 * 0 up vs Healthy * 0 * 0	3.37658	7.91473	0.703648	1.06255	1.06255	BCC * 0 * 1 up vs Healthy * 0 * 1	-1.28692	1.45296	6.40043e-05	2.5204	2.5204	BCC * 1 * 0 up vs Healthy * 0 * 0	1.60424	3.95977	0.239823	1.19891	1.19891	BCC * 1 * 1 up vs Healthy * 0 * 1	-1.12894	1.62273	36.2312	40.5449	16.9347	5287.87	1
27	kegg_pathway_198	SNARE interactions in vesicular transport	3.18935e-12	2.29856e-13	5.83833e-11	3.64896e-13	1.63347e-12	3.80229	3.80229	BCC * 0 * 0 up vs Healthy * 0 * 0	2.63485	5.48699	0.0396113	1.32703	1.32703	BCC * 0 * 1 up vs Healthy * 0 * 1	1.01356	1.73743	1.87905e-07	2.82863	2.82863	BCC * 1 * 0 up vs Healthy * 0 * 0	1.91701	4.17376	0.188255	1.19113	1.19113	BCC * 1 * 1 up vs Healthy * 0 * 1	-1.08954	1.54582	49.6777	25.0965	16.7849	5409.86	1
23	kegg_pathway_231	Fatty acid elongation	2.00395e-14	2.58092e-13	6.55553e-11	4.07176e-13	7.16505e-16	7.0651	7.0651	BCC * 0 * 0 up vs Healthy * 0 * 0	4.42787	11.2731	0.0378322	1.43874	1.43874	BCC * 0 * 1 up vs Healthy * 0 * 1	1.0207	2.02801	1.06488e-06	3.45685	3.45685	BCC * 1 * 0 up vs Healthy * 0 * 0	2.10595	5.67431	0.0130902	1.52294	1.52294	BCC * 1 * 1 up vs Healthy * 0 * 1	1.09263	2.12273	60.4258	40.5115	16.8062	6363.52	1
16	kegg_pathway_70	Steroid biosynthesis	0.000191596	3.48997e-13	8.86453e-11	5.44329e-13	1.08175e-07	4.54444	4.54444	BCC * 0 * 0 up vs Healthy * 0 * 0	2.61325	7.90278	0.579456	0.891558	-1.12163	BCC * 0 * 1 down vs Healthy * 0 * 1	-1.68421	1.33874	0.00110597	2.66267	2.66267	BCC * 1 * 0 up vs Healthy * 0 * 0	1.48061	4.78843	0.599074	0.900026	-1.11108	BCC * 1 * 1 down vs Healthy * 0 * 1	-1.64633	1.33361	14.0724	50.5351	16.8884	4303.42	1
35	kegg_pathway_23	Cysteine and methionine metabolism	1.24596e-12	3.49313e-13	8.87256e-11	5.44329e-13	5.28007e-13	4.15491	4.15491	BCC * 0 * 0 up vs Healthy * 0 * 0	2.83147	6.09694	0.0102898	1.44634	1.44634	BCC * 0 * 1 up vs Healthy * 0 * 1	1.09121	1.91705	5.246e-07	2.84372	2.84372	BCC * 1 * 0 up vs Healthy * 0 * 0	1.89336	4.27109	0.211786	1.18953	1.18953	BCC * 1 * 1 up vs Healthy * 0 * 1	-1.10404	1.56221	51.3299	35.9292	16.4484	9953.62	1
29	kegg_pathway_6	Pyruvate metabolism	3.01551e-14	3.518e-13	8.93571e-11	5.4486e-13	2.81485e-14	4.71369	4.71369	BCC * 0 * 0 up vs Healthy * 0 * 0	3.17567	6.99661	0.135716	1.24708	1.24708	BCC * 0 * 1 up vs Healthy * 0 * 1	-1.07183	1.66691	4.01933e-08	3.25423	3.25423	BCC * 1 * 0 up vs Healthy * 0 * 0	2.14051	4.94743	0.00818263	1.46076	1.46076	BCC * 1 * 1 up vs Healthy * 0 * 1	1.10327	1.93409	59.1801	41.9052	16.5198	7240.15	1
41	kegg_pathway_77	Chemical carcinogenesis	1.89322e-10	4.04677e-13	1.02788e-10	6.22957e-13	1.64729e-14	4.80764	4.80764	BCC * 0 * 0 up vs Healthy * 0 * 0	3.23019	7.15542	0.300246	1.1669	1.1669	BCC * 0 * 1 up vs Healthy * 0 * 1	-1.14775	1.56285	1.32276e-05	2.55897	2.55897	BCC * 1 * 0 up vs Healthy * 0 * 0	1.67836	3.90161	0.365842	1.13921	1.13921	BCC * 1 * 1 up vs Healthy * 0 * 1	-1.16448	1.51125	41.0814	33.5837	16.3168	14697.9	1
24	kegg_pathway_5	Autoimmune thyroid disease	2.44652e-14	4.58216e-13	1.16387e-10	7.01125e-13	1.14397e-10	4.51907	4.51907	BCC * 0 * 0 up vs Healthy * 0 * 0	2.86953	7.11683	0.0455459	1.40554	1.40554	BCC * 0 * 1 up vs Healthy * 0 * 1	1.00678	1.96225	4.40324e-08	3.8743	3.8743	BCC * 1 * 0 up vs Healthy * 0 * 0	2.39326	6.27185	8.39286e-05	1.91473	1.91473	BCC * 1 * 1 up vs Healthy * 0 * 1	1.38655	2.6441	59.9278	88.0158	16.4666	6548.26	1
63	kegg_pathway_306	Hypertrophic cardiomyopathy (HCM)	1.32498e-24	6.53829e-13	1.66073e-10	9.94446e-13	4.62188e-20	3.46627	3.46627	BCC * 0 * 0 up vs Healthy * 0 * 0	2.6632	4.51151	0.000166603	1.4511	1.4511	BCC * 0 * 1 up vs Healthy * 0 * 1	1.19565	1.76112	2.87511e-10	2.46563	2.46563	BCC * 1 * 0 up vs Healthy * 0 * 0	1.86434	3.26084	8.16796e-07	1.60349	1.60349	BCC * 1 * 1 up vs Healthy * 0 * 1	1.32961	1.9338	107.021	74.2057	15.9574	15266.7	1
27	kegg_pathway_243	Alanine, aspartate and glutamate metabolism	2.50867e-12	1.09173e-12	2.77299e-10	1.65059e-12	5.33089e-12	4.43842	4.43842	BCC * 0 * 0 up vs Healthy * 0 * 0	2.91817	6.75067	0.0284156	1.41137	1.41137	BCC * 0 * 1 up vs Healthy * 0 * 1	1.03714	1.92061	1.2467e-06	3.01957	3.01957	BCC * 1 * 0 up vs Healthy * 0 * 0	1.93544	4.71097	0.0381097	1.37072	1.37072	BCC * 1 * 1 up vs Healthy * 0 * 1	1.01747	1.84661	50.1701	46.7521	15.9344	7071.65	1
29	kegg_pathway_304	Autophagy - other	6.15436e-15	1.10526e-12	2.80736e-10	1.66116e-12	1.67899e-16	5.12583	5.12583	BCC * 0 * 0 up vs Healthy * 0 * 0	3.49368	7.52047	0.107542	1.2601	1.2601	BCC * 0 * 1 up vs Healthy * 0 * 1	-1.05174	1.67	8.72472e-09	3.32356	3.32356	BCC * 1 * 0 up vs Healthy * 0 * 0	2.21322	4.99096	0.0672661	1.28958	1.28958	BCC * 1 * 1 up vs Healthy * 0 * 1	-1.01827	1.69341	62.4694	18.1663	15.8975	6820.48	1
26	kegg_pathway_87	Apoptosis - multiple species	2.14502e-15	1.21747e-12	3.09238e-10	1.81905e-12	5.1666e-13	4.97531	4.97531	BCC * 0 * 0 up vs Healthy * 0 * 0	3.23468	7.6526	0.00112029	1.69339	1.69339	BCC * 0 * 1 up vs Healthy * 0 * 1	1.23418	2.32347	1.14048e-07	3.46484	3.46484	BCC * 1 * 0 up vs Healthy * 0 * 0	2.19458	5.47034	0.0063627	1.53162	1.53162	BCC * 1 * 1 up vs Healthy * 0 * 1	1.12788	2.07987	64.8619	24.4377	15.8918	6911.16	1
42	kegg_pathway_192	Hedgehog signaling pathway	7.14365e-33	1.61128e-12	4.09266e-10	2.39337e-12	1.54275e-23	4.94033	4.94033	BCC * 0 * 0 up vs Healthy * 0 * 0	3.62799	6.72738	1.26181e-06	1.75493	1.75493	BCC * 0 * 1 up vs Healthy * 0 * 1	1.39877	2.20178	9.55984e-17	4.06253	4.06253	BCC * 1 * 0 up vs Healthy * 0 * 0	2.92801	5.63664	4.44965e-07	1.76296	1.76296	BCC * 1 * 1 up vs Healthy * 0 * 1	1.41562	2.19551	148.748	34.4287	15.5706	9298.74	1
65	kegg_pathway_182	Dilated cardiomyopathy (DCM)	1.12404e-22	2.86155e-12	7.26834e-10	4.22578e-12	3.8466e-17	3.19762	3.19762	BCC * 0 * 0 up vs Healthy * 0 * 0	2.44355	4.18441	0.000130236	1.47127	1.47127	BCC * 0 * 1 up vs Healthy * 0 * 1	1.20747	1.7927	3.4662e-09	2.36884	2.36884	BCC * 1 * 0 up vs Healthy * 0 * 0	1.78092	3.15085	2.21484e-07	1.65912	1.65912	BCC * 1 * 1 up vs Healthy * 0 * 1	1.37047	2.00858	97.8168	69.1133	15.1719	16926.1	1
18	kegg_pathway_266	Galactose metabolism	3.408e-15	3.09134e-12	7.852e-10	4.53873e-12	1.73009e-14	8.18123	8.18123	BCC * 0 * 0 up vs Healthy * 0 * 0	4.82952	13.8591	0.0735911	1.42394	1.42394	BCC * 0 * 1 up vs Healthy * 0 * 1	-1.03441	2.09736	9.63829e-09	5.22172	5.22172	BCC * 1 * 0 up vs Healthy * 0 * 0	2.98547	9.13302	0.00492462	1.71286	1.71286	BCC * 1 * 1 up vs Healthy * 0 * 1	1.17771	2.49118	64.76	21.7894	15.5734	4948.95	1
66	kegg_pathway_276	Aldosterone synthesis and secretion	1.07413e-11	3.52414e-12	8.95132e-10	5.14444e-12	9.67678e-12	2.50162	2.50162	BCC * 0 * 0 up vs Healthy * 0 * 0	1.92346	3.25357	0.445507	1.07803	1.07803	BCC * 0 * 1 up vs Healthy * 0 * 1	-1.12519	1.30764	7.23177e-06	1.89476	1.89476	BCC * 1 * 0 up vs Healthy * 0 * 0	1.43381	2.5039	0.000422193	1.3997	1.3997	BCC * 1 * 1 up vs Healthy * 0 * 1	1.16123	1.68714	46.5942	64.5345	15.0594	16663.7	1
26	kegg_pathway_237	Glyoxylate and dicarboxylate metabolism	4.70444e-13	3.87838e-12	9.85108e-10	5.62919e-12	1.68533e-12	4.84919	4.84919	BCC * 0 * 0 up vs Healthy * 0 * 0	3.14291	7.4818	0.0121122	1.50391	1.50391	BCC * 0 * 1 up vs Healthy * 0 * 1	1.09359	2.0682	1.07098e-05	2.82058	2.82058	BCC * 1 * 0 up vs Healthy * 0 * 0	1.78064	4.46786	0.0036433	1.5804	1.5804	BCC * 1 * 1 up vs Healthy * 0 * 1	1.16124	2.15087	53.6621	30.6886	15.2588	7011.19	1
38	kegg_pathway_30	Mineral absorption	1.06359e-16	4.5604e-12	1.15834e-09	6.58149e-12	1.29664e-13	3.91953	3.91953	BCC * 0 * 0 up vs Healthy * 0 * 0	2.73865	5.6096	0.0910152	1.25494	1.25494	BCC * 0 * 1 up vs Healthy * 0 * 1	-1.03697	1.6331	2.25302e-10	3.44824	3.44824	BCC * 1 * 0 up vs Healthy * 0 * 0	2.35752	5.04359	0.000330838	1.59574	1.59574	BCC * 1 * 1 up vs Healthy * 0 * 1	1.23684	2.05878	70.4199	63.0567	15.0408	10258.1	1
31	kegg_pathway_213	Homologous recombination	6.67518e-18	7.95121e-12	2.01961e-09	1.14102e-11	3.45605e-17	4.71811	4.71811	BCC * 0 * 0 up vs Healthy * 0 * 0	3.30518	6.73506	0.0010432	1.54963	1.54963	BCC * 0 * 1 up vs Healthy * 0 * 1	1.19307	2.01276	7.16058e-09	3.06859	3.06859	BCC * 1 * 0 up vs Healthy * 0 * 0	2.10373	4.47599	0.0188854	1.35404	1.35404	BCC * 1 * 1 up vs Healthy * 0 * 1	1.05143	1.74374	76.5656	25.9197	14.8031	6721.37	1
29	kegg_pathway_75	Circadian rhythm	7.71679e-10	1.07998e-11	2.74314e-09	1.54109e-11	3.96909e-13	3.84857	3.84857	BCC * 0 * 0 up vs Healthy * 0 * 0	2.68437	5.51768	0.324421	1.14224	1.14224	BCC * 0 * 1 up vs Healthy * 0 * 1	-1.14075	1.48835	1.12751e-06	2.59359	2.59359	BCC * 1 * 0 up vs Healthy * 0 * 0	1.76992	3.80058	0.90865	1.01509	1.01509	BCC * 1 * 1 up vs Healthy * 0 * 1	-1.27258	1.31127	38.4578	29.3206	14.6598	6023.91	1
24	kegg_pathway_61	Hippo signaling pathway - multiple species	1.35771e-07	1.35684e-11	3.44637e-09	1.92535e-11	5.0175e-10	3.84495	3.84495	BCC * 0 * 0 up vs Healthy * 0 * 0	2.52455	5.85596	0.757138	1.04993	1.04993	BCC * 0 * 1 up vs Healthy * 0 * 1	-1.2974	1.43019	3.5316e-06	2.88787	2.88787	BCC * 1 * 0 up vs Healthy * 0 * 0	1.84837	4.51199	0.95766	0.991942	-1.00812	BCC * 1 * 1 down vs Healthy * 0 * 1	-1.35943	1.33761	28.1947	27.7289	14.6071	5618.94	1
36	kegg_pathway_92	Drug metabolism - cytochrome P450	4.70133e-12	1.60481e-11	4.07622e-09	2.26457e-11	2.59879e-16	6.09097	6.09097	BCC * 0 * 0 up vs Healthy * 0 * 0	3.9713	9.34203	0.316288	1.1742	1.1742	BCC * 0 * 1 up vs Healthy * 0 * 1	-1.16608	1.60774	6.8797e-06	2.84024	2.84024	BCC * 1 * 0 up vs Healthy * 0 * 0	1.8044	4.47072	0.0962816	1.29419	1.29419	BCC * 1 * 1 up vs Healthy * 0 * 1	-1.04716	1.75391	48.6098	31.8211	14.3798	13101	1
41	kegg_pathway_33	Regulation of lipolysis in adipocytes	6.39715e-18	2.10013e-11	5.33434e-09	2.94715e-11	1.44134e-10	3.30156	3.30156	BCC * 0 * 0 up vs Healthy * 0 * 0	2.2963	4.74689	0.000869906	1.57406	1.57406	BCC * 0 * 1 up vs Healthy * 0 * 1	1.2055	2.0553	1.4648e-09	3.30111	3.30111	BCC * 1 * 0 up vs Healthy * 0 * 0	2.24597	4.85194	1.80619e-06	1.87818	1.87818	BCC * 1 * 1 up vs Healthy * 0 * 1	1.45101	2.43109	76.0933	25.7363	14.2032	12253.5	1
28	kegg_pathway_230	Aldosterone-regulated sodium reabsorption	1.87147e-11	2.15748e-11	5.47999e-09	3.01098e-11	4.50149e-11	3.30529	3.30529	BCC * 0 * 0 up vs Healthy * 0 * 0	2.32297	4.70301	0.249887	1.1642	1.1642	BCC * 0 * 1 up vs Healthy * 0 * 1	-1.11302	1.50854	1.47746e-07	2.74083	2.74083	BCC * 1 * 0 up vs Healthy * 0 * 0	1.88549	3.98418	0.0371873	1.30537	1.30537	BCC * 1 * 1 up vs Healthy * 0 * 1	1.01598	1.6772	46.0229	50.7166	14.2961	5380.63	1
26	kegg_pathway_279	Nicotinate and nicotinamide metabolism	6.19927e-13	2.18227e-11	5.54296e-09	3.02894e-11	2.55687e-12	5.26843	5.26843	BCC * 0 * 0 up vs Healthy * 0 * 0	3.32481	8.34826	0.0766119	1.35728	1.35728	BCC * 0 * 1 up vs Healthy * 0 * 1	-1.03325	1.90347	7.83763e-08	3.84143	3.84143	BCC * 1 * 0 up vs Healthy * 0 * 0	2.3575	6.25942	0.0297639	1.43735	1.43735	BCC * 1 * 1 up vs Healthy * 0 * 1	1.03631	1.99359	53.0928	30.3095	14.3161	7899.68	1
25	kegg_pathway_257	Base excision repair	7.23564e-10	2.4462e-11	6.21336e-09	3.37683e-11	9.29978e-11	4.01213	4.01213	BCC * 0 * 0 up vs Healthy * 0 * 0	2.64559	6.08453	0.377675	1.14752	1.14752	BCC * 0 * 1 up vs Healthy * 0 * 1	-1.18334	1.55823	3.30315e-06	2.86545	2.86545	BCC * 1 * 0 up vs Healthy * 0 * 0	1.84234	4.45672	0.0862788	1.29557	1.29557	BCC * 1 * 1 up vs Healthy * 0 * 1	-1.03768	1.74176	38.6904	20.5099	14.2684	5975.62	1
31	kegg_pathway_175	Type II diabetes mellitus	5.1896e-14	2.85686e-11	7.25642e-09	3.92239e-11	1.2404e-11	4.02609	4.02609	BCC * 0 * 0 up vs Healthy * 0 * 0	2.69997	6.00356	0.00242444	1.57568	1.57568	BCC * 0 * 1 up vs Healthy * 0 * 1	1.17484	2.11327	1.2424e-05	2.57993	2.57993	BCC * 1 * 0 up vs Healthy * 0 * 0	1.68872	3.94148	0.000203328	1.71473	1.71473	BCC * 1 * 1 up vs Healthy * 0 * 1	1.29085	2.27779	57.9668	38.0968	14.1113	8470.59	1
22	kegg_pathway_63	Pentose phosphate pathway	2.50206e-16	6.61471e-11	1.68014e-08	9.03299e-11	1.69964e-14	7.24018	7.24018	BCC * 0 * 0 up vs Healthy * 0 * 0	4.40006	11.9135	0.036208	1.47859	1.47859	BCC * 0 * 1 up vs Healthy * 0 * 1	1.02551	2.13184	1.29372e-08	4.68782	4.68782	BCC * 1 * 0 up vs Healthy * 0 * 0	2.76414	7.95027	0.000385022	1.90153	1.90153	BCC * 1 * 1 up vs Healthy * 0 * 1	1.33473	2.70904	69.7794	43.7334	13.773	6612.14	1
27	kegg_pathway_232	Ovarian steroidogenesis	6.56179e-12	1.41265e-10	3.58814e-08	1.91879e-10	1.11689e-11	4.47028	4.47028	BCC * 0 * 0 up vs Healthy * 0 * 0	2.91358	6.85871	0.0402158	1.38988	1.38988	BCC * 0 * 1 up vs Healthy * 0 * 1	1.01483	1.90354	6.90739e-07	3.17521	3.17521	BCC * 1 * 0 up vs Healthy * 0 * 0	2.01645	4.99985	0.0762902	1.31665	1.31665	BCC * 1 * 1 up vs Healthy * 0 * 1	-1.02955	1.7848	48.1998	35.1586	13.2864	7369	1
21	kegg_pathway_134	Tryptophan metabolism	1.85881e-10	1.72053e-10	4.37014e-08	2.32454e-10	3.56344e-11	4.82025	4.82025	BCC * 0 * 0 up vs Healthy * 0 * 0	3.0425	7.63673	0.404247	1.15457	1.15457	BCC * 0 * 1 up vs Healthy * 0 * 1	-1.2145	1.61898	4.28755e-06	3.1598	3.1598	BCC * 1 * 0 up vs Healthy * 0 * 0	1.93954	5.14777	0.0210461	1.46977	1.46977	BCC * 1 * 1 up vs Healthy * 0 * 1	1.05981	2.0383	41.6132	60.9704	13.2652	5140.96	1
55	kegg_pathway_218	Salivary secretion	2.30708e-12	1.90773e-10	4.84563e-08	2.56383e-10	2.32971e-11	2.76741	2.76741	BCC * 0 * 0 up vs Healthy * 0 * 0	2.05601	3.72495	0.410273	1.09602	1.09602	BCC * 0 * 1 up vs Healthy * 0 * 1	-1.13499	1.36341	1.03278e-08	2.51836	2.51836	BCC * 1 * 0 up vs Healthy * 0 * 0	1.83756	3.45139	0.0138406	1.30377	1.30377	BCC * 1 * 1 up vs Healthy * 0 * 1	1.05558	1.61031	49.7569	58.7872	12.9733	14784.4	1
16	kegg_pathway_267	Renin-angiotensin system	7.14759e-12	2.08371e-10	5.29261e-08	2.78559e-10	5.63495e-11	7.28817	7.28817	BCC * 0 * 0 up vs Healthy * 0 * 0	4.05966	13.0842	0.00899734	1.77468	1.77468	BCC * 0 * 1 up vs Healthy * 0 * 1	1.15455	2.72789	1.50953e-05	3.96767	3.96767	BCC * 1 * 0 up vs Healthy * 0 * 0	2.133	7.38041	0.0114811	1.71059	1.71059	BCC * 1 * 1 up vs Healthy * 0 * 1	1.12861	2.59267	48.7623	35.958	13.2804	4813.02	1
27	kegg_pathway_215	Cocaine addiction	8.54057e-12	2.2824e-10	5.79731e-08	3.03524e-10	2.66522e-12	4.60423	4.60423	BCC * 0 * 0 up vs Healthy * 0 * 0	3.01457	7.03217	0.476778	1.11948	1.11948	BCC * 0 * 1 up vs Healthy * 0 * 1	-1.21931	1.5281	2.58368e-08	3.61087	3.61087	BCC * 1 * 0 up vs Healthy * 0 * 0	2.30421	5.6585	0.0675777	1.324	1.324	BCC * 1 * 1 up vs Healthy * 0 * 1	-1.02053	1.78897	47.6605	43.6135	13.0255	7213.23	1
16	kegg_pathway_34	Folate biosynthesis	2.52653e-08	2.65957e-10	6.7553e-08	3.51839e-10	6.55927e-10	7.38822	7.38822	BCC * 0 * 0 up vs Healthy * 0 * 0	3.9496	13.8206	0.987512	1.00368	1.00368	BCC * 0 * 1 up vs Healthy * 0 * 1	-1.57846	1.59009	2.0224e-05	4.27419	4.27419	BCC * 1 * 0 up vs Healthy * 0 * 0	2.19972	8.30502	0.0691773	1.51071	1.51071	BCC * 1 * 1 up vs Healthy * 0 * 1	-1.03302	2.35763	31.8177	9.93072	13.1435	5513.23	1
14	kegg_pathway_97	2-Oxocarboxylic acid metabolism	0.000240815	3.19656e-10	8.11926e-08	4.20687e-10	6.93501e-07	4.15693	4.15693	BCC * 0 * 0 up vs Healthy * 0 * 0	2.38041	7.25928	0.38443	1.19904	1.19904	BCC * 0 * 1 up vs Healthy * 0 * 1	-1.25618	1.80599	0.039144	1.86344	1.86344	BCC * 1 * 0 up vs Healthy * 0 * 0	1.03159	3.36607	0.89416	1.02721	1.02721	BCC * 1 * 1 up vs Healthy * 0 * 1	-1.4468	1.52661	13.6555	17.6874	13.111	3339.49	1
15	kegg_pathway_144	Arginine biosynthesis	3.10138e-07	4.02621e-10	1.02266e-07	5.27142e-10	1.50939e-08	4.95496	4.95496	BCC * 0 * 0 up vs Healthy * 0 * 0	2.86524	8.5688	0.119355	1.37657	1.37657	BCC * 0 * 1 up vs Healthy * 0 * 1	-1.08635	2.05858	0.00130353	2.60018	2.60018	BCC * 1 * 0 up vs Healthy * 0 * 0	1.45444	4.6485	0.250242	1.25623	1.25623	BCC * 1 * 1 up vs Healthy * 0 * 1	-1.17486	1.85405	26.778	64.4135	12.9432	3703.68	1
56	kegg_pathway_159	Gastric acid secretion	1.73048e-13	4.6527e-10	1.18179e-07	6.06045e-10	9.29572e-11	2.74473	2.74473	BCC * 0 * 0 up vs Healthy * 0 * 0	2.02479	3.72065	0.0433795	1.25906	1.25906	BCC * 0 * 1 up vs Healthy * 0 * 1	1.00688	1.57439	2.94627e-08	2.49802	2.49802	BCC * 1 * 0 up vs Healthy * 0 * 0	1.8091	3.4493	0.00402704	1.37355	1.37355	BCC * 1 * 1 up vs Healthy * 0 * 1	1.1065	1.70505	54.9497	62.5625	12.4972	16066.2	1
56	kegg_pathway_331	Morphine addiction	1.35346e-07	5.50942e-10	1.39939e-07	7.13976e-10	1.81743e-08	2.58068	2.58068	BCC * 0 * 0 up vs Healthy * 0 * 0	1.85693	3.58651	0.829755	1.02687	1.02687	BCC * 0 * 1 up vs Healthy * 0 * 1	-1.24022	1.30777	1.20319e-05	2.18344	2.18344	BCC * 1 * 0 up vs Healthy * 0 * 0	1.54004	3.09563	0.199411	1.16545	1.16545	BCC * 1 * 1 up vs Healthy * 0 * 1	-1.08415	1.47256	27.9636	26.9486	12.4074	18805	1
15	kegg_pathway_135	One carbon pool by folate	2.21266e-09	1.81099e-09	4.59992e-07	2.33498e-09	1.00453e-12	5.98176	5.98176	BCC * 0 * 0 up vs Healthy * 0 * 0	3.69309	9.68876	0.974741	0.994302	-1.00573	BCC * 0 * 1 down vs Healthy * 0 * 1	-1.43336	1.41707	2.1588e-08	4.38331	4.38331	BCC * 1 * 0 up vs Healthy * 0 * 0	2.6282	7.31049	0.757077	0.947427	-1.05549	BCC * 1 * 1 down vs Healthy * 0 * 1	-1.48695	1.33471	36.8778	17.5183	12.0973	2871.02	1
25	kegg_pathway_178	beta-Alanine metabolism	1.27801e-06	1.83448e-09	4.65957e-07	2.35332e-09	1.40068e-07	3.36379	3.36379	BCC * 0 * 0 up vs Healthy * 0 * 0	2.14716	5.26981	0.02871	1.44511	1.44511	BCC * 0 * 1 up vs Healthy * 0 * 1	1.03911	2.00974	0.0112116	1.85243	1.85243	BCC * 1 * 0 up vs Healthy * 0 * 0	1.15067	2.98218	0.220626	1.22051	1.22051	BCC * 1 * 1 up vs Healthy * 0 * 1	-1.12724	1.67917	23.7396	63.9391	11.9121	6944.61	1
21	kegg_pathway_327	Glycosylphosphatidylinositol (GPI)-anchor biosynthesis	1.80243e-06	2.26471e-09	5.75237e-07	2.89064e-09	9.39362e-10	4.95927	4.95927	BCC * 0 * 0 up vs Healthy * 0 * 0	2.98448	8.24074	0.780489	0.948388	-1.05442	BCC * 0 * 1 down vs Healthy * 0 * 1	-1.53126	1.37728	1.63969e-05	3.28487	3.28487	BCC * 1 * 0 up vs Healthy * 0 * 0	1.91686	5.62918	0.73375	0.939353	-1.06456	BCC * 1 * 1 down vs Healthy * 0 * 1	-1.52724	1.34761	23.1148	23.7213	11.8466	6261.77	1
15	kegg_pathway_24	Glycosaminoglycan biosynthesis - chondroitin sulfate / dermatan sulfate	2.74382e-15	3.09082e-09	7.85069e-07	3.92534e-09	2.5192e-15	14.0495	14.0495	BCC * 0 * 0 up vs Healthy * 0 * 0	7.41681	26.6138	0.0675297	1.54913	1.54913	BCC * 0 * 1 up vs Healthy * 0 * 1	-1.03217	2.47698	3.44632e-10	9.04506	9.04506	BCC * 1 * 0 up vs Healthy * 0 * 0	4.59343	17.8109	0.0903157	1.4802	1.4802	BCC * 1 * 1 up vs Healthy * 0 * 1	-1.06378	2.33073	65.8062	10.4228	11.797	5038.17	1
19	kegg_pathway_132	Mismatch repair	1.7988e-06	5.09723e-09	1.2947e-06	6.44127e-09	2.2461e-09	4.43531	4.43531	BCC * 0 * 0 up vs Healthy * 0 * 0	2.73551	7.19131	0.897478	1.02359	1.02359	BCC * 0 * 1 up vs Healthy * 0 * 1	-1.3934	1.45991	5.52872e-05	2.8828	2.8828	BCC * 1 * 0 up vs Healthy * 0 * 0	1.72663	4.81317	0.889731	0.976027	-1.02456	BCC * 1 * 1 down vs Healthy * 0 * 1	-1.44443	1.37601	23.153	15.9892	11.4309	4637.89	1
32	kegg_pathway_126	Steroid hormone biosynthesis	2.18079e-07	5.74597e-09	1.45948e-06	7.22513e-09	7.65305e-10	4.23597	4.23597	BCC * 0 * 0 up vs Healthy * 0 * 0	2.68231	6.68954	0.162684	1.27003	1.27003	BCC * 0 * 1 up vs Healthy * 0 * 1	-1.10149	1.77668	0.00189802	2.15723	2.15723	BCC * 1 * 0 up vs Healthy * 0 * 0	1.32867	3.5025	0.338277	1.17183	1.17183	BCC * 1 * 1 up vs Healthy * 0 * 1	-1.18077	1.6214	27.1543	26.1314	11.2381	11806.4	1
51	kegg_pathway_336	Thyroid hormone synthesis	2.74233e-20	5.84249e-09	1.48399e-06	7.3103e-09	5.99025e-15	3.31682	3.31682	BCC * 0 * 0 up vs Healthy * 0 * 0	2.45946	4.47305	0.0304976	1.27452	1.27452	BCC * 0 * 1 up vs Healthy * 0 * 1	1.02311	1.58771	6.18716e-14	3.39451	3.39451	BCC * 1 * 0 up vs Healthy * 0 * 0	2.47182	4.66163	0.000282218	1.48319	1.48319	BCC * 1 * 1 up vs Healthy * 0 * 1	1.1992	1.83442	86.9504	55.0035	11.1614	12873.7	1
19	kegg_pathway_163	Fat digestion and absorption	7.81716e-06	7.06021e-09	1.79329e-06	8.79066e-09	9.11073e-08	4.07657	4.07657	BCC * 0 * 0 up vs Healthy * 0 * 0	2.44475	6.79761	0.949882	0.98804	-1.0121	BCC * 0 * 1 down vs Healthy * 0 * 1	-1.47357	1.43854	0.000726188	2.55338	2.55338	BCC * 1 * 0 up vs Healthy * 0 * 0	1.48451	4.39184	0.304337	1.20957	1.20957	BCC * 1 * 1 up vs Healthy * 0 * 1	-1.189	1.73957	20.2555	56.1428	11.2508	5191.62	1
32	kegg_pathway_273	Retinol metabolism	3.19748e-07	7.90279e-09	2.00731e-06	9.79175e-09	3.98632e-09	4.03508	4.03508	BCC * 0 * 0 up vs Healthy * 0 * 0	2.54247	6.40394	0.215935	1.23881	1.23881	BCC * 0 * 1 up vs Healthy * 0 * 1	-1.13337	1.73932	0.00537306	2.0064	2.0064	BCC * 1 * 0 up vs Healthy * 0 * 0	1.22929	3.27478	0.0772106	1.34435	1.34435	BCC * 1 * 1 up vs Healthy * 0 * 1	-1.03287	1.86668	26.3997	23.6726	11.066	12063.9	1
44	kegg_pathway_236	GnRH secretion	0.00103846	1.43735e-08	3.65087e-06	1.77227e-08	8.13967e-06	2.10488	2.10488	BCC * 0 * 0 up vs Healthy * 0 * 0	1.51897	2.91681	0.703271	0.954511	-1.04766	BCC * 0 * 1 down vs Healthy * 0 * 1	-1.33141	1.21303	0.00554227	1.63222	1.63222	BCC * 1 * 0 up vs Healthy * 0 * 0	1.15479	2.30703	0.915577	0.987545	-1.01261	BCC * 1 * 1 down vs Healthy * 0 * 1	-1.27682	1.24522	10.7929	43.7218	10.6974	11395.7	1
13	kegg_pathway_177	Glycosaminoglycan biosynthesis - heparan sulfate / heparin	3.72631e-11	2.68297e-08	6.81475e-06	3.29215e-08	2.46752e-10	7.81438	7.81438	BCC * 0 * 0 up vs Healthy * 0 * 0	4.17946	14.6106	0.075309	1.51752	1.51752	BCC * 0 * 1 up vs Healthy * 0 * 1	-1.04361	2.40328	6.56105e-09	7.33684	7.33684	BCC * 1 * 0 up vs Healthy * 0 * 0	3.77789	14.2485	0.471929	1.177	1.177	BCC * 1 * 1 up vs Healthy * 0 * 1	-1.32546	1.83619	45.6612	15.8356	10.6387	3624.31	1
25	kegg_pathway_221	Carbohydrate digestion and absorption	8.98617e-08	3.1423e-08	7.98144e-06	3.82055e-08	4.01213e-08	3.1587	3.1587	BCC * 0 * 0 up vs Healthy * 0 * 0	2.10059	4.74981	0.935667	1.01241	1.01241	BCC * 0 * 1 up vs Healthy * 0 * 1	-1.33293	1.36622	3.3695e-05	2.50554	2.50554	BCC * 1 * 0 up vs Healthy * 0 * 0	1.6255	3.86203	0.0273498	1.38605	1.38605	BCC * 1 * 1 up vs Healthy * 0 * 1	1.03722	1.8522	28.9995	39.6721	10.3632	5734.6	1
37	kegg_pathway_47	Bile secretion	1.79707e-08	3.14368e-08	7.98494e-06	3.82055e-08	4.89355e-08	3.19417	3.19417	BCC * 0 * 0 up vs Healthy * 0 * 0	2.10826	4.83939	0.380011	1.14642	1.14642	BCC * 0 * 1 up vs Healthy * 0 * 1	-1.18363	1.55564	6.71559e-06	2.75956	2.75956	BCC * 1 * 0 up vs Healthy * 0 * 0	1.77608	4.28764	0.0780528	1.30397	1.30397	BCC * 1 * 1 up vs Healthy * 0 * 1	-1.03029	1.75185	32.0477	36.8881	10.2989	13059.1	1
42	kegg_pathway_141	Cortisol synthesis and secretion	1.39117e-07	6.80404e-08	1.72823e-05	8.22965e-08	7.78468e-09	2.7285	2.7285	BCC * 0 * 0 up vs Healthy * 0 * 0	1.9434	3.83077	0.670144	1.05564	1.05564	BCC * 0 * 1 up vs Healthy * 0 * 1	-1.21548	1.35451	0.000158232	2.0032	2.0032	BCC * 1 * 0 up vs Healthy * 0 * 0	1.39773	2.87095	0.0807708	1.23964	1.23964	BCC * 1 * 1 up vs Healthy * 0 * 1	-1.02667	1.57768	27.9685	50.7475	9.86846	11230.6	1
16	kegg_pathway_172	alpha-Linolenic acid metabolism	9.55574e-05	8.70502e-08	2.21108e-05	1.0479e-07	1.26195e-07	4.42963	4.42963	BCC * 0 * 0 up vs Healthy * 0 * 0	2.56357	7.65404	0.957896	0.989251	-1.01087	BCC * 0 * 1 down vs Healthy * 0 * 1	-1.51078	1.47847	0.00802542	2.19368	2.19368	BCC * 1 * 0 up vs Healthy * 0 * 0	1.22813	3.91837	0.655242	1.09245	1.09245	BCC * 1 * 1 up vs Healthy * 0 * 1	-1.35021	1.61139	15.4138	41.865	9.90805	4204.56	1
28	kegg_pathway_287	Porphyrin and chlorophyll metabolism	6.01411e-12	1.03477e-07	2.62831e-05	1.23977e-07	1.7682e-12	5.80085	5.80085	BCC * 0 * 0 up vs Healthy * 0 * 0	3.57612	9.40962	0.0411958	1.44804	1.44804	BCC * 0 * 1 up vs Healthy * 0 * 1	1.01493	2.06598	3.33963e-05	2.97216	2.97216	BCC * 1 * 0 up vs Healthy * 0 * 0	1.7793	4.96473	0.00758666	1.59781	1.59781	BCC * 1 * 1 up vs Healthy * 0 * 1	1.13299	2.25332	48.3399	25.3072	9.69442	10122.3	1
15	kegg_pathway_156	Other types of O-glycan biosynthesis	4.73129e-06	1.2976e-07	3.2959e-05	1.54737e-07	4.1522e-06	3.54566	3.54566	BCC * 0 * 0 up vs Healthy * 0 * 0	2.0765	6.05429	0.652834	1.09427	1.09427	BCC * 0 * 1 up vs Healthy * 0 * 1	-1.35392	1.62121	3.66576e-05	3.32552	3.32552	BCC * 1 * 0 up vs Healthy * 0 * 0	1.88538	5.86571	0.444829	1.15955	1.15955	BCC * 1 * 1 up vs Healthy * 0 * 1	-1.26138	1.69599	21.3245	32.5612	9.70367	3533.98	1
17	kegg_pathway_36	Mucin type O-glycan biosynthesis	2.01938e-07	1.31062e-07	3.32896e-05	1.55559e-07	9.51808e-09	5.75663	5.75663	BCC * 0 * 0 up vs Healthy * 0 * 0	3.18633	10.4003	0.437222	1.18774	1.18774	BCC * 0 * 1 up vs Healthy * 0 * 1	-1.30019	1.8342	9.56799e-06	4.15808	4.15808	BCC * 1 * 0 up vs Healthy * 0 * 0	2.22041	7.78668	0.800806	1.05552	1.05552	BCC * 1 * 1 up vs Healthy * 0 * 1	-1.4424	1.60703	27.5689	38.4862	9.66429	5555.34	1
10	kegg_pathway_323	Nitrogen metabolism	0.000226326	1.40894e-07	3.57871e-05	1.66451e-07	2.12484e-06	6.00776	6.00776	BCC * 0 * 0 up vs Healthy * 0 * 0	2.88738	12.5003	0.72959	1.09935	1.09935	BCC * 0 * 1 up vs Healthy * 0 * 1	-1.55829	1.88331	0.00319745	3.22995	3.22995	BCC * 1 * 0 up vs Healthy * 0 * 0	1.48486	7.02596	0.769358	0.925225	-1.08082	BCC * 1 * 1 down vs Healthy * 0 * 1	-1.81925	1.55736	13.847	41.5177	9.80248	2927.53	1
49	kegg_pathway_146	Insulin secretion	9.78288e-08	3.57848e-07	9.08933e-05	4.20803e-07	2.97627e-07	2.17083	2.17083	BCC * 0 * 0 up vs Healthy * 0 * 0	1.61528	2.91744	0.176492	1.16152	1.16152	BCC * 0 * 1 up vs Healthy * 0 * 1	-1.06977	1.44326	0.000141429	1.83968	1.83968	BCC * 1 * 0 up vs Healthy * 0 * 0	1.34455	2.51714	0.0623238	1.22113	1.22113	BCC * 1 * 1 up vs Healthy * 0 * 1	-1.01035	1.50659	28.6261	44.2284	8.96266	11608.4	1
25	kegg_pathway_62	Glycine, serine and threonine metabolism	3.56282e-09	4.98137e-07	0.000126527	5.83073e-07	2.34334e-09	4.71141	4.71141	BCC * 0 * 0 up vs Healthy * 0 * 0	2.84414	7.80461	0.0960147	1.37003	1.37003	BCC * 0 * 1 up vs Healthy * 0 * 1	-1.05758	1.98506	0.000151451	2.82218	2.82218	BCC * 1 * 0 up vs Healthy * 0 * 0	1.6523	4.82038	0.0323141	1.47965	1.47965	BCC * 1 * 1 up vs Healthy * 0 * 1	1.03367	2.11805	35.4689	37.5515	8.85485	8778.35	1
23	kegg_pathway_133	Tyrosine metabolism	6.1801e-07	7.2805e-07	0.000184925	8.48278e-07	2.8363e-07	3.76936	3.76936	BCC * 0 * 0 up vs Healthy * 0 * 0	2.2782	6.23653	0.26559	1.23365	1.23365	BCC * 0 * 1 up vs Healthy * 0 * 1	-1.17346	1.78588	0.000727389	2.51584	2.51584	BCC * 1 * 0 up vs Healthy * 0 * 0	1.47483	4.29165	0.0891502	1.3638	1.3638	BCC * 1 * 1 up vs Healthy * 0 * 1	-1.04871	1.95055	25.2011	48.0588	8.65934	7389.84	1
13	kegg_pathway_152	Glycosaminoglycan degradation	1.49624e-07	9.41288e-07	0.000239087	1.09172e-06	8.64684e-09	6.59465	6.59465	BCC * 0 * 0 up vs Healthy * 0 * 0	3.50014	12.4251	0.250512	1.31328	1.31328	BCC * 0 * 1 up vs Healthy * 0 * 1	-1.21272	2.0916	0.000128282	3.74199	3.74199	BCC * 1 * 0 up vs Healthy * 0 * 0	1.91121	7.32652	0.350672	1.2387	1.2387	BCC * 1 * 1 up vs Healthy * 0 * 1	-1.26632	1.94301	28.3554	25.8623	8.63098	3713.74	1
15	kegg_pathway_64	Histidine metabolism	0.011046	1.0732e-06	0.000272594	1.23906e-06	0.000462566	2.99711	2.99711	BCC * 0 * 0 up vs Healthy * 0 * 0	1.62478	5.52856	0.794629	0.942094	-1.06147	BCC * 0 * 1 down vs Healthy * 0 * 1	-1.66444	1.47725	0.0165201	2.21427	2.21427	BCC * 1 * 0 up vs Healthy * 0 * 0	1.15662	4.23906	0.576138	0.883441	-1.13194	BCC * 1 * 1 down vs Healthy * 0 * 1	-1.74902	1.36506	6.49756	53.9197	8.52289	4627.93	1
19	kegg_pathway_169	Butanoate metabolism	1.32159e-10	2.25169e-06	0.000571928	2.58791e-06	1.62421e-08	4.60483	4.60483	BCC * 0 * 0 up vs Healthy * 0 * 0	2.72362	7.78539	0.0693901	1.42959	1.42959	BCC * 0 * 1 up vs Healthy * 0 * 1	-1.02884	2.10267	7.55797e-07	4.11711	4.11711	BCC * 1 * 0 up vs Healthy * 0 * 0	2.3588	7.1861	0.0188645	1.56419	1.56419	BCC * 1 * 1 up vs Healthy * 0 * 1	1.07699	2.2718	42.4248	48.1884	8.06685	5476.25	1
20	kegg_pathway_224	Starch and sucrose metabolism	2.70086e-08	3.54731e-06	0.000901016	4.05863e-06	1.54036e-07	3.64108	3.64108	BCC * 0 * 0 up vs Healthy * 0 * 0	2.25496	5.87924	0.617241	1.09381	1.09381	BCC * 0 * 1 up vs Healthy * 0 * 1	-1.3	1.55533	6.88159e-05	2.81766	2.81766	BCC * 1 * 0 up vs Healthy * 0 * 0	1.69502	4.68385	0.00234617	1.69804	1.69804	BCC * 1 * 1 up vs Healthy * 0 * 1	1.20799	2.38688	31.5247	39.0708	7.80809	5053.92	1
21	kegg_pathway_116	Glycosphingolipid biosynthesis - lacto and neolacto series	3.22432e-05	3.58192e-06	0.000909809	4.07986e-06	2.38441e-05	3.39811	3.39811	BCC * 0 * 0 up vs Healthy * 0 * 0	1.93123	5.97917	0.157869	1.34848	1.34848	BCC * 0 * 1 up vs Healthy * 0 * 1	-1.12319	2.0424	0.000605539	2.86058	2.86058	BCC * 1 * 0 up vs Healthy * 0 * 0	1.57096	5.20887	0.944752	1.01428	1.01428	BCC * 1 * 1 up vs Healthy * 0 * 1	-1.47313	1.51551	17.4667	20.3542	7.79613	7752.62	1
13	kegg_pathway_209	Other glycan degradation	4.33713e-07	4.61459e-06	0.00117211	5.23262e-06	1.30676e-07	5.12569	5.12569	BCC * 0 * 0 up vs Healthy * 0 * 0	2.81307	9.3395	0.230855	1.30887	1.30887	BCC * 0 * 1 up vs Healthy * 0 * 1	-1.18725	2.03394	0.000310857	3.24129	3.24129	BCC * 1 * 0 up vs Healthy * 0 * 0	1.7153	6.12486	0.194663	1.32559	1.32559	BCC * 1 * 1 up vs Healthy * 0 * 1	-1.15551	2.03043	26.1912	12.9948	7.73541	3331.68	1
11	kegg_pathway_69	Phenylalanine metabolism	0.00428124	4.95819e-06	0.00125938	5.59725e-06	0.000657041	3.84856	3.84856	BCC * 0 * 0 up vs Healthy * 0 * 0	1.77848	8.32814	0.972483	1.01001	1.01001	BCC * 0 * 1 up vs Healthy * 0 * 1	-1.74574	1.78086	0.0155682	2.75005	2.75005	BCC * 1 * 0 up vs Healthy * 0 * 0	1.21271	6.23629	0.840883	1.05768	1.05768	BCC * 1 * 1 up vs Healthy * 0 * 1	-1.63643	1.83064	8.24493	40.8212	7.7328	3938.47	1
13	kegg_pathway_117	Glycosphingolipid biosynthesis - globo and isoglobo series	3.92223e-06	9.01297e-06	0.0022893	1.01296e-05	1.079e-05	4.77907	4.77907	BCC * 0 * 0 up vs Healthy * 0 * 0	2.39335	9.54291	0.0279257	1.76851	1.76851	BCC * 0 * 1 up vs Healthy * 0 * 1	1.06403	2.93943	0.00149821	3.29286	3.29286	BCC * 1 * 0 up vs Healthy * 0 * 0	1.58131	6.85691	0.41272	1.22763	1.22763	BCC * 1 * 1 up vs Healthy * 0 * 1	-1.3316	2.00682	21.759	29.9433	7.35819	4426.15	1
15	kegg_pathway_112	Linoleic acid metabolism	0.000410904	9.22207e-06	0.00234241	1.0319e-05	2.21292e-06	4.3723	4.3723	BCC * 0 * 0 up vs Healthy * 0 * 0	2.38453	8.01708	0.967677	0.990847	-1.00924	BCC * 0 * 1 down vs Healthy * 0 * 1	-1.57559	1.54688	0.00305591	2.64804	2.64804	BCC * 1 * 0 up vs Healthy * 0 * 0	1.39202	5.03736	0.710758	0.921826	-1.0848	BCC * 1 * 1 down vs Healthy * 0 * 1	-1.66907	1.41831	12.621	33.3616	7.32024	4537.77	1
10	kegg_pathway_246	Non-homologous end-joining	1.00294e-06	1.588e-05	0.00403352	1.76909e-05	5.09885e-07	4.97815	4.97815	BCC * 0 * 0 up vs Healthy * 0 * 0	2.68313	9.23622	0.078684	1.50261	1.50261	BCC * 0 * 1 up vs Healthy * 0 * 1	-1.04801	2.36622	0.000737604	3.10879	3.10879	BCC * 1 * 0 up vs Healthy * 0 * 0	1.61392	5.98825	0.343326	1.23613	1.23613	BCC * 1 * 1 up vs Healthy * 0 * 1	-1.25516	1.9179	24.6743	48.452	7.09103	2083.2	1
10	kegg_pathway_284	Sulfur metabolism	7.83259e-09	2.13679e-05	0.00542744	2.37006e-05	2.8965e-06	5.75575	5.75575	BCC * 0 * 0 up vs Healthy * 0 * 0	2.78734	11.8854	0.0102725	2.01132	2.01132	BCC * 0 * 1 up vs Healthy * 0 * 1	1.18064	3.42645	0.000163633	4.43122	4.43122	BCC * 1 * 0 up vs Healthy * 0 * 0	2.05356	9.56177	0.00502226	2.09488	2.09488	BCC * 1 * 1 up vs Healthy * 0 * 1	1.2513	3.50717	34.7693	14.0178	6.92108	2867.21	1
4	kegg_pathway_151	D-Glutamine and D-glutamate metabolism	2.92324e-06	4.07205e-05	0.010343	4.49696e-05	1.24941e-06	12.8803	12.8803	BCC * 0 * 0 up vs Healthy * 0 * 0	4.73211	35.0587	0.412786	1.35781	1.35781	BCC * 0 * 1 up vs Healthy * 0 * 1	-1.53694	2.83358	4.23915e-05	9.62756	9.62756	BCC * 1 * 0 up vs Healthy * 0 * 0	3.32864	27.8462	0.655051	1.17501	1.17501	BCC * 1 * 1 up vs Healthy * 0 * 1	-1.73384	2.39381	23.5194	136.126	6.85599	850.677	1
13	kegg_pathway_54	Fatty acid biosynthesis	0.0242672	4.77663e-05	0.0121326	5.25222e-05	1.74911e-05	3.52656	3.52656	BCC * 0 * 0 up vs Healthy * 0 * 0	1.99199	6.24332	0.0996243	0.703012	-1.42245	BCC * 0 * 1 down vs Healthy * 0 * 1	-2.16415	1.06958	0.0389039	1.89363	1.89363	BCC * 1 * 0 up vs Healthy * 0 * 0	1.0332	3.47061	0.517753	0.874815	-1.1431	BCC * 1 * 1 down vs Healthy * 0 * 1	-1.71544	1.31283	5.10476	62.8286	6.41732	3019.5	1
15	kegg_pathway_210	Vitamin digestion and absorption	3.33329e-05	0.00012049	0.0306046	0.000131916	1.15214e-05	4.5579	4.5579	BCC * 0 * 0 up vs Healthy * 0 * 0	2.3242	8.93834	0.0119837	1.88697	1.88697	BCC * 0 * 1 up vs Healthy * 0 * 1	1.15047	3.09497	0.240734	1.53287	1.53287	BCC * 1 * 0 up vs Healthy * 0 * 0	-1.33269	3.13141	0.0390281	1.65548	1.65548	BCC * 1 * 1 up vs Healthy * 0 * 1	1.02579	2.67171	17.4774	15.1396	5.87802	5599.48	1
10	kegg_pathway_67	Primary bile acid biosynthesis	0.00340991	0.000128279	0.032583	0.000139841	1.72181e-05	5.46866	5.46866	BCC * 0 * 0 up vs Healthy * 0 * 0	2.53778	11.7844	0.285524	0.735766	-1.35913	BCC * 0 * 1 down vs Healthy * 0 * 1	-2.38906	1.29332	0.0636725	2.1604	2.1604	BCC * 1 * 0 up vs Healthy * 0 * 0	-1.04501	4.87739	0.262696	1.3652	1.3652	BCC * 1 * 1 up vs Healthy * 0 * 1	-1.26404	2.35587	8.67624	31.9258	5.89406	3214.27	1
19	kegg_pathway_18	Pentose and glucuronate interconversions	3.01222e-06	0.000140506	0.0356886	0.000152515	1.34533e-06	4.36472	4.36472	BCC * 0 * 0 up vs Healthy * 0 * 0	2.41026	7.90406	0.145972	1.38189	1.38189	BCC * 0 * 1 up vs Healthy * 0 * 1	-1.11944	2.13769	0.00864483	2.32715	2.32715	BCC * 1 * 0 up vs Healthy * 0 * 0	1.23961	4.36879	0.0517902	1.52007	1.52007	BCC * 1 * 1 up vs Healthy * 0 * 1	-1.00326	2.31814	22.1334	31.1877	5.7705	7002.29	1
36	kegg_pathway_227	Olfactory transduction	0.00726029	0.00016459	0.0418059	0.000177898	0.0296905	1.5339	1.5339	BCC * 0 * 0 up vs Healthy * 0 * 0	1.04312	2.25559	0.650468	1.06764	1.06764	BCC * 0 * 1 up vs Healthy * 0 * 1	-1.24339	1.41729	0.00966739	1.71635	1.71635	BCC * 1 * 0 up vs Healthy * 0 * 0	1.14021	2.58362	0.461106	1.10848	1.10848	BCC * 1 * 1 up vs Healthy * 0 * 1	-1.18654	1.45794	7.22756	76.5003	5.64645	10647.9	1
8	kegg_pathway_220	Synthesis and degradation of ketone bodies	7.18518e-06	0.000254269	0.0645844	0.000273663	8.94472e-05	4.97074	4.97074	BCC * 0 * 0 up vs Healthy * 0 * 0	2.24445	11.0086	0.290265	1.36962	1.36962	BCC * 0 * 1 up vs Healthy * 0 * 1	-1.30948	2.45639	0.000209043	4.99169	4.99169	BCC * 1 * 0 up vs Healthy * 0 * 0	2.14777	11.6013	0.126892	1.55204	1.55204	BCC * 1 * 1 up vs Healthy * 0 * 1	-1.13371	2.73089	20.8177	55.5601	5.53506	2196.24	1
13	kegg_pathway_164	Selenocompound metabolism	0.000849098	0.000336139	0.0853793	0.00036025	0.000610376	2.97709	2.97709	BCC * 0 * 0 up vs Healthy * 0 * 0	1.59895	5.54308	0.256928	1.30192	1.30192	BCC * 0 * 1 up vs Healthy * 0 * 1	-1.2127	2.05551	0.00625332	2.51265	2.51265	BCC * 1 * 0 up vs Healthy * 0 * 0	1.29957	4.8581	0.974684	1.00717	1.00717	BCC * 1 * 1 up vs Healthy * 0 * 1	-1.54437	1.56658	11.2596	32.8268	5.31158	3576.04	1
8	kegg_pathway_38	Taurine and hypotaurine metabolism	5.3456e-05	0.000391633	0.0994748	0.000417962	0.00333563	3.83698	3.83698	BCC * 0 * 0 up vs Healthy * 0 * 0	1.56837	9.38704	0.117886	1.68849	1.68849	BCC * 0 * 1 up vs Healthy * 0 * 1	-1.14277	3.25803	0.0134444	3.3162	3.3162	BCC * 1 * 0 up vs Healthy * 0 * 0	1.2839	8.56542	0.00399555	2.55231	2.55231	BCC * 1 * 1 up vs Healthy * 0 * 1	1.35148	4.8201	16.7673	49.6119	5.28346	2780.52	1
7	kegg_pathway_19	Riboflavin metabolism	4.78936e-05	0.000413949	0.105143	0.000439929	0.000113857	6.52973	6.52973	BCC * 0 * 0 up vs Healthy * 0 * 0	2.54142	16.777	0.0360017	2.10033	2.10033	BCC * 0 * 1 up vs Healthy * 0 * 1	1.05002	4.20125	0.0219018	3.22828	3.22828	BCC * 1 * 0 up vs Healthy * 0 * 0	1.18657	8.78314	0.17159	1.59512	1.59512	BCC * 1 * 1 up vs Healthy * 0 * 1	-1.22589	3.11917	17.0547	12.5979	5.27312	2360.58	1
10	kegg_pathway_313	Glycosphingolipid biosynthesis - ganglio series	0.00503149	0.000535803	0.136094	0.000567058	0.00155962	3.15616	3.15616	BCC * 0 * 0 up vs Healthy * 0 * 0	1.55263	6.41579	0.790884	1.07288	1.07288	BCC * 0 * 1 up vs Healthy * 0 * 1	-1.56964	1.80677	0.0335309	2.26233	2.26233	BCC * 1 * 0 up vs Healthy * 0 * 0	1.06605	4.80105	0.55209	1.16489	1.16489	BCC * 1 * 1 up vs Healthy * 0 * 1	-1.42124	1.92857	7.95491	12.5813	5.07209	2744.34	1
12	kegg_pathway_176	Glycosaminoglycan biosynthesis - keratan sulfate	3.41177e-07	0.000864	0.219456	0.000910606	3.33092e-05	4.62668	4.62668	BCC * 0 * 0 up vs Healthy * 0 * 0	2.2553	9.4915	0.00347069	2.20147	2.20147	BCC * 0 * 1 up vs Healthy * 0 * 1	1.2985	3.73238	0.000491251	3.90074	3.90074	BCC * 1 * 0 up vs Healthy * 0 * 0	1.82034	8.35878	0.139931	1.46851	1.46851	BCC * 1 * 1 up vs Healthy * 0 * 1	-1.13475	2.4471	26.736	31.8878	4.77949	4066.92	1
16	kegg_pathway_162	Proximal tubule bicarbonate reclamation	3.96941e-05	0.00354347	0.900041	0.00371918	0.00183051	2.64868	2.64868	BCC * 0 * 0 up vs Healthy * 0 * 0	1.43741	4.88064	0.261525	1.29304	1.29304	BCC * 0 * 1 up vs Healthy * 0 * 1	-1.21175	2.02597	0.00298526	2.67517	2.67517	BCC * 1 * 0 up vs Healthy * 0 * 0	1.39895	5.11566	0.0124241	1.74114	1.74114	BCC * 1 * 1 up vs Healthy * 0 * 1	1.12769	2.68831	17.1202	71.1086	3.95103	5251.3	1
14	kegg_pathway_3	Mannose type O-glycan biosynthesis	9.67095e-06	0.0286949	1	0.0293891	0.00172586	2.86958	2.86958	BCC * 0 * 0 up vs Healthy * 0 * 0	1.48674	5.5386	0.00123075	2.2231	2.2231	BCC * 0 * 1 up vs Healthy * 0 * 1	1.37133	3.60391	0.00968907	2.51347	2.51347	BCC * 1 * 0 up vs Healthy * 0 * 0	1.25132	5.0487	0.0651533	1.55214	1.55214	BCC * 1 * 1 up vs Healthy * 0 * 1	-1.02807	2.47677	19.9337	33.8502	2.72539	4645.99	1
12	kegg_pathway_278	Pantothenate and CoA biosynthesis	0.000132853	0.00619449	1	0.00644836	0.000782895	3.11918	3.11918	BCC * 0 * 0 up vs Healthy * 0 * 0	1.6101	6.04267	0.018417	1.79463	1.79463	BCC * 0 * 1 up vs Healthy * 0 * 1	1.10403	2.91722	0.0450828	2.04862	2.04862	BCC * 1 * 0 up vs Healthy * 0 * 0	1.01591	4.13115	0.146041	1.41657	1.41657	BCC * 1 * 1 up vs Healthy * 0 * 1	-1.12942	2.26638	14.8374	44.3753	3.63929	3444.33	1
6	kegg_pathway_206	Sulfur relay system	0.000150035	0.0675464	1	0.0686272	0.000860397	5.226	5.226	BCC * 0 * 0 up vs Healthy * 0 * 0	1.99064	13.7197	0.375816	1.37631	1.37631	BCC * 0 * 1 up vs Healthy * 0 * 1	-1.47656	2.79693	0.0140909	3.61539	3.61539	BCC * 1 * 0 up vs Healthy * 0 * 0	1.29883	10.0637	0.0223133	2.22739	2.22739	BCC * 1 * 1 up vs Healthy * 0 * 1	1.12176	4.42274	14.8405	14.8678	2.21945	1806.4	1
7	kegg_pathway_111	Thiamine metabolism	0.00118155	0.206754	1	0.209225	0.0026728	3.09805	3.09805	BCC * 0 * 0 up vs Healthy * 0 * 0	1.48611	6.45839	0.29305	1.33487	1.33487	BCC * 0 * 1 up vs Healthy * 0 * 1	-1.28515	2.28998	0.0135543	2.67367	2.67367	BCC * 1 * 0 up vs Healthy * 0 * 0	1.22664	5.82769	0.393527	1.25438	1.25438	BCC * 1 * 1 up vs Healthy * 0 * 1	-1.34369	2.11426	10.7369	19.1124	1.4852	1430.59	1
14	kegg_pathway_17	Ascorbate and aldarate metabolism	0.00183494	0.02042	1	0.0209987	0.000288495	3.44537	3.44537	BCC * 0 * 0 up vs Healthy * 0 * 0	1.77005	6.70637	0.356285	1.2586	1.2586	BCC * 0 * 1 up vs Healthy * 0 * 1	-1.29605	2.05304	0.125234	1.73713	1.73713	BCC * 1 * 0 up vs Healthy * 0 * 0	-1.16671	3.5207	0.274774	1.3014	1.3014	BCC * 1 * 1 up vs Healthy * 0 * 1	-1.23354	2.08916	9.79969	55.2527	2.92946	4766.11	1
9	kegg_pathway_119	Ubiquinone and other terpenoid-quinone biosynthesis	0.00196026	0.0054891	1	0.00573758	0.000795786	3.61381	3.61381	BCC * 0 * 0 up vs Healthy * 0 * 0	1.71237	7.62664	0.829501	1.06198	1.06198	BCC * 0 * 1 up vs Healthy * 0 * 1	-1.63003	1.83834	0.000460533	4.15375	4.15375	BCC * 1 * 0 up vs Healthy * 0 * 0	1.88103	9.17245	0.412177	0.801233	-1.24808	BCC * 1 * 1 down vs Healthy * 0 * 1	-2.12207	1.36231	9.72723	10.5412	3.72636	2458.96	1
12	kegg_pathway_149	Phototransduction	0.00212973	0.297388	1	0.298564	0.00659541	2.30297	2.30297	BCC * 0 * 0 up vs Healthy * 0 * 0	1.26294	4.19947	0.136131	1.39842	1.39842	BCC * 0 * 1 up vs Healthy * 0 * 1	-1.11186	2.17431	0.0830587	1.75635	1.75635	BCC * 1 * 0 up vs Healthy * 0 * 0	-1.07677	3.32157	0.171409	1.34665	1.34665	BCC * 1 * 1 up vs Healthy * 0 * 1	-1.13805	2.06383	9.53606	67.8766	1.22943	2842.77	1
23	kegg_pathway_321	Taste transduction	0.0292964	0.0177847	1	0.018363	0.0187519	1.94523	1.94523	BCC * 0 * 0 up vs Healthy * 0 * 0	1.11716	3.38712	0.681834	1.08887	1.08887	BCC * 0 * 1 up vs Healthy * 0 * 1	-1.38032	1.63657	0.0361842	1.87539	1.87539	BCC * 1 * 0 up vs Healthy * 0 * 0	1.04141	3.37722	0.792595	0.948548	-1.05424	BCC * 1 * 1 down vs Healthy * 0 * 1	-1.56355	1.40679	4.76471	18.8118	3.00148	8965.14	1
5	kegg_pathway_228	Phosphonate and phosphinate metabolism	0.0827709	0.0073907	1	0.0076622	0.00551128	3.12118	3.12118	BCC * 0 * 0 up vs Healthy * 0 * 0	1.40263	6.94535	0.209838	0.687346	-1.45487	BCC * 0 * 1 down vs Healthy * 0 * 1	-2.61842	1.23706	0.038048	2.45569	2.45569	BCC * 1 * 0 up vs Healthy * 0 * 0	1.0513	5.73616	0.625735	0.868648	-1.15121	BCC * 1 * 1 down vs Healthy * 0 * 1	-2.03248	1.5336	3.04003	34.368	3.59895	856.151	1
13	kegg_pathway_57	Nicotine addiction	0.107947	0.275325	1	0.27751	0.762232	1.12781	1.12781	BCC * 0 * 0 up vs Healthy * 0 * 0	-1.93534	2.46167	0.00772042	0.458089	-2.18298	BCC * 0 * 1 down vs Healthy * 0 * 1	-3.87352	-1.23025	0.779875	0.888833	-1.12507	BCC * 1 * 0 down vs Healthy * 0 * 0	-2.57476	2.03412	0.0347846	0.550129	-1.81775	BCC * 1 * 1 down vs Healthy * 0 * 1	-3.16554	-1.04381	2.59282	12.0998	1.28348	5638.86	1
4	kegg_pathway_107	Phenylalanine, tyrosine and tryptophan biosynthesis	0.266494	0.0387902	1	0.0395691	0.468062	1.54646	1.54646	BCC * 0 * 0 up vs Healthy * 0 * 0	-2.1123	5.05165	0.838551	1.09403	1.09403	BCC * 0 * 1 up vs Healthy * 0 * 1	-2.18108	2.61054	0.0886278	2.97164	2.97164	BCC * 1 * 0 up vs Healthy * 0 * 0	-1.18109	10.4298	0.677094	0.837187	-1.19448	BCC * 1 * 1 down vs Healthy * 0 * 1	-2.77031	1.94166	1.24343	61.3075	2.59003	1188.86	1
4	kegg_pathway_41	Maturity onset diabetes of the young	0.312353	0.50161	1	0.50161	0.164709	2.29862	2.29862	BCC * 0 * 0 up vs Healthy * 0 * 0	-1.41247	7.463	0.476316	0.731425	-1.36719	BCC * 0 * 1 down vs Healthy * 0 * 1	-3.24777	1.7375	0.156779	2.45909	2.45909	BCC * 1 * 0 up vs Healthy * 0 * 0	-1.41806	8.57522	0.777859	0.887143	-1.12721	BCC * 1 * 1 down vs Healthy * 0 * 1	-2.60301	2.04863	1.02722	117.66	0.840159	1176.64	1
