# Supplementary material for: Gene–Environment Interaction: Small Deletions (DELs) and Transcriptomic Profiles in Non-Melanoma Skin Cancer (NMSC) and Potential Implications for Therapy
Source: Cells. 2025 Jan 10;14(2):95. doi: 10.3390/cells14020095 (PMC11764317; doi:10.3390/cells14020095)
Supplement: Supplementary file 1 [file cells-14-00095-s001.zip › Table_S12_Interact_Del DST_UACR BF.csv]

# of genes	GO ID	GO Description	p-value(Tissue)	p-value(Tissue * DST_DEL * UACR_Baseline_Cat192)	bonferroni(p-value(Tissue * DST_DEL * UACR_Baseline_Cat192))	stepup(p-value(Tissue * DST_DEL * UACR_Baseline_Cat192))	p-value(BCC * 0 * 0 vs. Healthy * 0 * 0)	Ratio(BCC * 0 * 0 vs. Healthy * 0 * 0)	Fold-Change(BCC * 0 * 0 vs. Healthy * 0 * 0)	Fold-Change(BCC * 0 * 0 vs. Healthy * 0 * 0) (Description)	Fold Change(BCC * 0 * 0 vs. Healthy * 0 * 0) 95% lower limit	Fold Change(BCC * 0 * 0 vs. Healthy * 0 * 0) 95% upper limit	p-value(BCC * 0 * 1 vs. Healthy * 0 * 1)	Ratio(BCC * 0 * 1 vs. Healthy * 0 * 1)	Fold-Change(BCC * 0 * 1 vs. Healthy * 0 * 1)	Fold-Change(BCC * 0 * 1 vs. Healthy * 0 * 1) (Description)	Fold Change(BCC * 0 * 1 vs. Healthy * 0 * 1) 95% lower limit	Fold Change(BCC * 0 * 1 vs. Healthy * 0 * 1) 95% upper limit	p-value(BCC * 1 * 0 vs. Healthy * 0 * 0)	Ratio(BCC * 1 * 0 vs. Healthy * 0 * 0)	Fold-Change(BCC * 1 * 0 vs. Healthy * 0 * 0)	Fold-Change(BCC * 1 * 0 vs. Healthy * 0 * 0) (Description)	Fold Change(BCC * 1 * 0 vs. Healthy * 0 * 0) 95% lower limit	Fold Change(BCC * 1 * 0 vs. Healthy * 0 * 0) 95% upper limit	p-value(BCC * 1 * 1 vs. Healthy * 0 * 1)	Ratio(BCC * 1 * 1 vs. Healthy * 0 * 1)	Fold-Change(BCC * 1 * 1 vs. Healthy * 0 * 1)	Fold-Change(BCC * 1 * 1 vs. Healthy * 0 * 1) (Description)	Fold Change(BCC * 1 * 1 vs. Healthy * 0 * 1) 95% lower limit	Fold Change(BCC * 1 * 1 vs. Healthy * 0 * 1) 95% upper limit	F(Tissue)	F(Marker ID)	F(Tissue * DST_DEL * UACR_Baseline_Cat192)	SS(Error)	F(Error)
99	kegg_pathway_184	Sphingolipid signaling pathway	9.01655e-40	8.57122e-64	2.19423e-61	2.19423e-61	1.78509e-34	3.36334	3.36334	BCC * 0 * 0 up vs Healthy * 0 * 0	2.77469	4.07688	0.647748	0.967264	-1.03384	BCC * 0 * 1 down vs Healthy * 0 * 1	-1.19255	1.11575	1.22865e-35	4.43294	4.43294	BCC * 1 * 0 up vs Healthy * 0 * 0	3.51494	5.59068	3.59593e-05	1.36548	1.36548	BCC * 1 * 1 up vs Healthy * 0 * 1	1.17806	1.58272	178.004	35.9192	77.952	21940.1	1
89	kegg_pathway_310	Toxoplasmosis	4.05217e-50	6.58466e-61	1.68567e-58	8.42836e-59	5.91433e-36	3.7439	3.7439	BCC * 0 * 0 up vs Healthy * 0 * 0	3.05142	4.59353	0.16924	1.11233	1.11233	BCC * 0 * 1 up vs Healthy * 0 * 1	-1.04639	1.29469	1.06731e-38	5.23903	5.23903	BCC * 1 * 0 up vs Healthy * 0 * 0	4.0938	6.70464	2.77746e-10	1.6596	1.6596	BCC * 1 * 1 up vs Healthy * 0 * 1	1.41855	1.94161	228.507	45.0781	74.6552	20032.8	1
93	kegg_pathway_311	Carbon metabolism	4.77756e-56	3.23411e-58	8.27932e-56	2.75977e-56	7.56027e-39	4.14276	4.14276	BCC * 0 * 0 up vs Healthy * 0 * 0	3.35348	5.1178	0.186003	1.11165	1.11165	BCC * 0 * 1 up vs Healthy * 0 * 1	-1.05237	1.30048	8.92327e-42	5.9426	5.9426	BCC * 1 * 0 up vs Healthy * 0 * 0	4.60542	7.66803	4.98136e-14	1.86917	1.86917	BCC * 1 * 1 up vs Healthy * 0 * 1	1.58932	2.19831	257.127	41.2389	71.1696	23363.7	1
81	kegg_pathway_153	Th17 cell differentiation	2.56917e-47	2.7486e-57	7.03642e-55	1.7591e-55	2.79144e-35	4.05731	4.05731	BCC * 0 * 0 up vs Healthy * 0 * 0	3.25943	5.05049	0.102875	1.14482	1.14482	BCC * 0 * 1 up vs Healthy * 0 * 1	-1.02766	1.34686	2.57814e-33	5.14381	5.14381	BCC * 1 * 0 up vs Healthy * 0 * 0	3.94999	6.69846	8.50478e-11	1.74737	1.74737	BCC * 1 * 1 up vs Healthy * 0 * 1	1.47711	2.06708	215.498	68.4215	70.3836	19015.9	1
97	kegg_pathway_94	Yersinia infection	2.00488e-42	3.3794e-56	8.65126e-54	1.73025e-54	1.15863e-34	3.24595	3.24595	BCC * 0 * 0 up vs Healthy * 0 * 0	2.69453	3.91022	0.776879	1.02018	1.02018	BCC * 0 * 1 up vs Healthy * 0 * 1	-1.12549	1.17137	2.02674e-32	3.93521	3.93521	BCC * 1 * 0 up vs Healthy * 0 * 0	3.14375	4.92592	1.00202e-08	1.51965	1.51965	BCC * 1 * 1 up vs Healthy * 0 * 1	1.31733	1.75303	190.801	56.7414	68.5575	19723.5	1
66	kegg_pathway_207	Th1 and Th2 cell differentiation	3.56986e-36	2.20242e-55	5.6382e-53	9.39699e-54	9.44344e-27	3.78166	3.78166	BCC * 0 * 0 up vs Healthy * 0 * 0	2.97178	4.81224	0.76161	1.02807	1.02807	BCC * 0 * 1 up vs Healthy * 0 * 1	-1.16324	1.22945	2.33051e-27	5.07312	5.07312	BCC * 1 * 0 up vs Healthy * 0 * 0	3.79354	6.78431	6.91698e-10	1.7929	1.7929	BCC * 1 * 1 up vs Healthy * 0 * 1	1.49018	2.1571	162.443	55.5256	68.6088	15286	1
89	kegg_pathway_52	TNF signaling pathway	4.62726e-50	2.72755e-55	6.98253e-53	9.97504e-54	1.86721e-37	3.97206	3.97206	BCC * 0 * 0 up vs Healthy * 0 * 0	3.22274	4.89561	0.0376988	1.17884	1.17884	BCC * 0 * 1 up vs Healthy * 0 * 1	1.0094	1.37672	8.41601e-35	4.94903	4.94903	BCC * 1 * 0 up vs Healthy * 0 * 0	3.84612	6.36822	1.76484e-10	1.68802	1.68802	BCC * 1 * 1 up vs Healthy * 0 * 1	1.43783	1.98174	228.227	50.3833	67.6341	20930.3	1
64	kegg_pathway_240	Rheumatoid arthritis	9.19975e-41	1.3332e-53	3.41299e-51	4.26624e-52	8.71281e-33	5.45541	5.45541	BCC * 0 * 0 up vs Healthy * 0 * 0	4.14311	7.18338	0.437909	1.08417	1.08417	BCC * 0 * 1 up vs Healthy * 0 * 1	-1.13137	1.32984	1.87145e-29	6.89411	6.89411	BCC * 1 * 0 up vs Healthy * 0 * 0	4.94714	9.60732	3.86468e-09	1.88966	1.88966	BCC * 1 * 1 up vs Healthy * 0 * 1	1.52997	2.33391	185.001	56.9565	66.4336	18735.8	1
65	kegg_pathway_201	IL-17 signaling pathway	8.1029e-41	1.80725e-53	4.62656e-51	5.14062e-52	9.06158e-34	4.97781	4.97781	BCC * 0 * 0 up vs Healthy * 0 * 0	3.85266	6.43155	0.0600223	1.2002	1.2002	BCC * 0 * 1 up vs Healthy * 0 * 1	-1.00773	1.45161	1.14584e-25	5.30081	5.30081	BCC * 1 * 0 up vs Healthy * 0 * 0	3.89167	7.22018	3.97935e-09	1.80775	1.80775	BCC * 1 * 1 up vs Healthy * 0 * 1	1.48508	2.20054	185.172	85.6335	66.2152	16758.3	1
93	kegg_pathway_15	Cell adhesion molecules (CAMs)	4.11887e-55	6.0362e-52	1.54527e-49	1.54527e-50	1.26786e-39	4.82705	4.82705	BCC * 0 * 0 up vs Healthy * 0 * 0	3.829	6.08526	0.000336107	1.3699	1.3699	BCC * 0 * 1 up vs Healthy * 0 * 1	1.15351	1.6269	1.94913e-32	5.50414	5.50414	BCC * 1 * 0 up vs Healthy * 0 * 0	4.1626	7.27804	8.4163e-14	1.97226	1.97226	BCC * 1 * 1 up vs Healthy * 0 * 1	1.65109	2.35591	252.548	51.1695	63.3822	28060.1	1
99	kegg_pathway_103	Alcoholism	2.85838e-49	1.01819e-51	2.60657e-49	2.35249e-50	4.43551e-39	3.99954	3.99954	BCC * 0 * 0 up vs Healthy * 0 * 0	3.25621	4.91255	0.0729348	1.14985	1.14985	BCC * 0 * 1 up vs Healthy * 0 * 1	-1.01307	1.33944	1.48449e-39	5.37967	5.37967	BCC * 1 * 0 up vs Healthy * 0 * 0	4.19816	6.8937	7.08599e-06	1.43606	1.43606	BCC * 1 * 1 up vs Healthy * 0 * 1	1.22645	1.6815	223.689	69.8192	62.9782	25058.1	1
99	kegg_pathway_157	Oocyte meiosis	3.79448e-47	1.10273e-51	2.82299e-49	2.35249e-50	7.80404e-38	3.92352	3.92352	BCC * 0 * 0 up vs Healthy * 0 * 0	3.19211	4.82252	0.165063	1.11455	1.11455	BCC * 0 * 1 up vs Healthy * 0 * 1	-1.0457	1.29899	4.1947e-32	4.52589	4.52589	BCC * 1 * 0 up vs Healthy * 0 * 0	3.52894	5.80448	2.15945e-10	1.67202	1.67202	BCC * 1 * 1 up vs Healthy * 0 * 1	1.4272	1.95882	213.431	44.6378	62.9355	25227.4	1
78	kegg_pathway_294	T cell receptor signaling pathway	4.04423e-40	2.63305e-51	6.74061e-49	5.18508e-50	4.84476e-32	3.76411	3.76411	BCC * 0 * 0 up vs Healthy * 0 * 0	3.02627	4.68183	0.154201	1.12492	1.12492	BCC * 0 * 1 up vs Healthy * 0 * 1	-1.04522	1.32268	1.66077e-28	4.48525	4.48525	BCC * 1 * 0 up vs Healthy * 0 * 0	3.44754	5.83532	7.13768e-08	1.58586	1.58586	BCC * 1 * 1 up vs Healthy * 0 * 1	1.34139	1.87489	180.738	50.5399	62.977	17505.3	1
90	kegg_pathway_53	Osteoclast differentiation	8.75806e-45	3.57044e-51	9.14033e-49	6.5288e-50	1.28343e-32	3.79267	3.79267	BCC * 0 * 0 up vs Healthy * 0 * 0	3.05089	4.71481	0.170411	1.11961	1.11961	BCC * 0 * 1 up vs Healthy * 0 * 1	-1.04977	1.3159	6.1005e-35	5.30289	5.30289	BCC * 1 * 0 up vs Healthy * 0 * 0	4.07867	6.89456	1.68135e-08	1.61876	1.61876	BCC * 1 * 1 up vs Healthy * 0 * 1	1.36978	1.91299	202.544	40.1604	62.4935	23197.6	1
97	kegg_pathway_65	Platelet activation	2.31183e-33	8.30944e-51	2.12722e-48	1.41814e-49	2.20541e-32	3.30366	3.30366	BCC * 0 * 0 up vs Healthy * 0 * 0	2.71567	4.01896	0.344476	0.932248	-1.07268	BCC * 0 * 1 down vs Healthy * 0 * 1	-1.24065	1.07823	2.76071e-27	3.72216	3.72216	BCC * 1 * 0 up vs Healthy * 0 * 0	2.93858	4.71468	2.34574e-05	1.38377	1.38377	BCC * 1 * 1 up vs Healthy * 0 * 1	1.19055	1.60835	147.546	51.0459	61.8928	21856.4	1
80	kegg_pathway_223	Ribosome biogenesis in eukaryotes	1.42623e-34	1.17263e-50	3.00193e-48	1.87621e-49	8.71167e-27	2.95961	2.95961	BCC * 0 * 0 up vs Healthy * 0 * 0	2.43087	3.60336	0.945754	0.994943	-1.00508	BCC * 0 * 1 down vs Healthy * 0 * 1	-1.16318	1.15144	3.36374e-29	3.94	3.94	BCC * 1 * 0 up vs Healthy * 0 * 0	3.10751	4.99551	6.75707e-07	1.46731	1.46731	BCC * 1 * 1 up vs Healthy * 0 * 1	1.26163	1.70652	153.918	68.4006	62.1066	14984.7	1
77	kegg_pathway_84	Chagas disease (American trypanosomiasis)	1.11082e-36	1.41611e-50	3.62524e-48	2.1325e-49	5.9935e-28	3.65865	3.65865	BCC * 0 * 0 up vs Healthy * 0 * 0	2.9074	4.60403	0.486289	1.06246	1.06246	BCC * 0 * 1 up vs Healthy * 0 * 1	-1.11629	1.26009	7.86897e-28	4.76248	4.76248	BCC * 1 * 0 up vs Healthy * 0 * 0	3.60952	6.28371	2.85013e-08	1.64958	1.64958	BCC * 1 * 1 up vs Healthy * 0 * 1	1.38286	1.96775	164.196	50.711	62.093	18930.4	1
84	kegg_pathway_255	C-type lectin receptor signaling pathway	3.39994e-38	6.74741e-50	1.72734e-47	9.59632e-49	1.63702e-27	3.32899	3.32899	BCC * 0 * 0 up vs Healthy * 0 * 0	2.68472	4.12787	0.165109	1.1197	1.1197	BCC * 0 * 1 up vs Healthy * 0 * 1	-1.0477	1.31352	1.19616e-29	4.52803	4.52803	BCC * 1 * 0 up vs Healthy * 0 * 0	3.4934	5.86909	1.77709e-07	1.5534	1.5534	BCC * 1 * 1 up vs Healthy * 0 * 1	1.31705	1.83217	171.113	45.0162	61.0529	19735	1
54	kegg_pathway_88	Hematopoietic cell lineage	5.08672e-36	1.30853e-49	3.34984e-47	1.76307e-48	5.50179e-25	4.68637	4.68637	BCC * 0 * 0 up vs Healthy * 0 * 0	3.50717	6.26203	0.206973	1.14853	1.14853	BCC * 0 * 1 up vs Healthy * 0 * 1	-1.07967	1.42423	1.11688e-25	6.62617	6.62617	BCC * 1 * 0 up vs Healthy * 0 * 0	4.67139	9.39894	2.95025e-10	2.05032	2.05032	BCC * 1 * 1 up vs Healthy * 0 * 1	1.64145	2.56105	162.765	57.862	61.8657	14792.3	1
88	kegg_pathway_82	HIF-1 signaling pathway	2.15415e-45	1.6454e-49	4.21222e-47	2.10611e-48	1.87804e-27	3.00758	3.00758	BCC * 0 * 0 up vs Healthy * 0 * 0	2.46921	3.66334	0.0643587	1.14816	1.14816	BCC * 0 * 1 up vs Healthy * 0 * 1	-1.00828	1.32919	4.7444e-34	4.44341	4.44341	BCC * 1 * 0 up vs Healthy * 0 * 0	3.50273	5.63672	9.63849e-13	1.73817	1.73817	BCC * 1 * 1 up vs Healthy * 0 * 1	1.49404	2.02221	205.619	43.2739	60.4777	18214.8	1
95	kegg_pathway_260	Relaxin signaling pathway	5.86967e-49	9.66589e-49	2.47447e-46	1.17832e-47	2.43002e-36	3.59172	3.59172	BCC * 0 * 0 up vs Healthy * 0 * 0	2.94921	4.37421	0.0274193	1.17896	1.17896	BCC * 0 * 1 up vs Healthy * 0 * 1	1.01851	1.3647	1.66666e-32	4.27398	4.27398	BCC * 1 * 0 up vs Healthy * 0 * 0	3.36976	5.42083	2.37195e-11	1.67683	1.67683	BCC * 1 * 1 up vs Healthy * 0 * 1	1.44147	1.95062	222.431	43.1328	59.385	21199.8	1
79	kegg_pathway_265	NF-kappa B signaling pathway	1.39525e-42	1.69636e-48	4.34268e-46	1.97395e-47	2.27202e-32	4.25663	4.25663	BCC * 0 * 0 up vs Healthy * 0 * 0	3.35796	5.39579	0.134535	1.14383	1.14383	BCC * 0 * 1 up vs Healthy * 0 * 1	-1.04252	1.36397	1.07354e-31	5.62494	5.62494	BCC * 1 * 0 up vs Healthy * 0 * 0	4.22579	7.48735	4.05111e-08	1.66634	1.66634	BCC * 1 * 1 up vs Healthy * 0 * 1	1.3891	1.99891	192.604	49.7479	59.4393	21214.9	1
92	kegg_pathway_105	JAK-STAT signaling pathway	2.34733e-42	1.79409e-48	4.59287e-46	1.9969e-47	3.38455e-30	3.3216	3.3216	BCC * 0 * 0 up vs Healthy * 0 * 0	2.70775	4.0746	0.0495332	1.16413	1.16413	BCC * 0 * 1 up vs Healthy * 0 * 1	1.00031	1.35479	1.04608e-29	4.20001	4.20001	BCC * 1 * 0 up vs Healthy * 0 * 0	3.28268	5.3737	1.10702e-09	1.6299	1.6299	BCC * 1 * 1 up vs Healthy * 0 * 1	1.39337	1.90658	190.718	63.9169	59.1111	21366.8	1
81	kegg_pathway_25	Leukocyte transendothelial migration	1.16916e-40	5.1254e-48	1.3121e-45	5.46709e-47	8.71744e-31	3.69495	3.69495	BCC * 0 * 0 up vs Healthy * 0 * 0	2.96556	4.60372	0.0238228	1.20711	1.20711	BCC * 0 * 1 up vs Healthy * 0 * 1	1.02532	1.42113	1.14088e-27	4.42785	4.42785	BCC * 1 * 0 up vs Healthy * 0 * 0	3.39637	5.7726	4.519e-08	1.60288	1.60288	BCC * 1 * 1 up vs Healthy * 0 * 1	1.35399	1.89751	183.154	70.5855	58.7898	19178.2	1
72	kegg_pathway_22	PD-L1 expression and PD-1 checkpoint pathway in cancer	1.10186e-35	8.296e-48	2.12378e-45	8.4951e-47	7.80959e-27	3.46347	3.46347	BCC * 0 * 0 up vs Healthy * 0 * 0	2.76593	4.33693	0.29105	1.09407	1.09407	BCC * 0 * 1 up vs Healthy * 0 * 1	-1.08007	1.29283	3.73658e-28	4.65432	4.65432	BCC * 1 * 0 up vs Healthy * 0 * 0	3.54864	6.10451	1.1467e-06	1.5358	1.5358	BCC * 1 * 1 up vs Healthy * 0 * 1	1.29237	1.82508	159.678	54.9884	58.781	15845	1
86	kegg_pathway_158	Prostate cancer	4.17253e-55	3.56518e-47	9.12686e-45	3.51033e-46	1.35029e-40	3.6621	3.6621	BCC * 0 * 0 up vs Healthy * 0 * 0	3.03339	4.42112	0.0164604	1.18663	1.18663	BCC * 0 * 1 up vs Healthy * 0 * 1	1.0318	1.36469	1.13863e-40	4.79235	4.79235	BCC * 1 * 0 up vs Healthy * 0 * 0	3.81849	6.01457	1.99642e-09	1.5579	1.5579	BCC * 1 * 1 up vs Healthy * 0 * 1	1.34824	1.80016	253.192	52.939	57.6296	15863.7	1
69	kegg_pathway_39	Natural killer cell mediated cytotoxicity	7.81748e-40	2.38579e-46	6.10762e-44	2.26208e-45	2.70665e-25	3.52148	3.52148	BCC * 0 * 0 up vs Healthy * 0 * 0	2.78328	4.45547	0.00677296	1.27293	1.27293	BCC * 0 * 1 up vs Healthy * 0 * 1	1.06898	1.5158	3.95095e-30	5.31004	5.31004	BCC * 1 * 0 up vs Healthy * 0 * 0	3.99833	7.05207	8.63415e-08	1.63911	1.63911	BCC * 1 * 1 up vs Healthy * 0 * 1	1.36839	1.9634	180.004	72.3406	57.0467	15921.5	1
58	kegg_pathway_120	Epithelial cell signaling in Helicobacter pylori infection	1.66501e-26	2.74039e-46	7.0154e-44	2.5055e-45	1.91913e-24	3.82644	3.82644	BCC * 0 * 0 up vs Healthy * 0 * 0	2.965	4.93816	0.122679	0.861498	-1.16077	BCC * 0 * 1 down vs Healthy * 0 * 1	-1.40271	1.04106	3.6332e-25	5.17814	5.17814	BCC * 1 * 0 up vs Healthy * 0 * 0	3.80697	7.04316	0.000375997	1.42685	1.42685	BCC * 1 * 1 up vs Healthy * 0 * 1	1.17322	1.73532	116.298	45.3151	57.3949	13217.3	1
51	kegg_pathway_170	Antigen processing and presentation	1.85415e-40	3.23614e-46	8.28452e-44	2.85673e-45	1.61823e-27	4.43872	4.43872	BCC * 0 * 0 up vs Healthy * 0 * 0	3.40516	5.786	0.0352644	1.23536	1.23536	BCC * 0 * 1 up vs Healthy * 0 * 1	1.01471	1.50399	3.35307e-29	6.40299	6.40299	BCC * 1 * 0 up vs Healthy * 0 * 0	4.65095	8.81502	1.69027e-09	1.87336	1.87336	BCC * 1 * 1 up vs Healthy * 0 * 1	1.52856	2.29594	185.133	81.8608	57.6701	11033.2	1
82	kegg_pathway_332	Phosphatidylinositol signaling system	6.70021e-38	5.5995e-46	1.43347e-43	4.77824e-45	5.28128e-30	3.4397	3.4397	BCC * 0 * 0 up vs Healthy * 0 * 0	2.78597	4.24682	0.693441	1.03196	1.03196	BCC * 0 * 1 up vs Healthy * 0 * 1	-1.13315	1.20674	8.31372e-32	4.65323	4.65323	BCC * 1 * 0 up vs Healthy * 0 * 0	3.60869	6.00013	3.30687e-06	1.46862	1.46862	BCC * 1 * 1 up vs Healthy * 0 * 1	1.24929	1.72646	169.798	27.636	56.2357	18060.1	1
52	kegg_pathway_262	Staphylococcus aureus infection	1.90656e-38	2.27492e-45	5.8238e-43	1.87864e-44	4.40482e-31	7.23532	7.23532	BCC * 0 * 0 up vs Healthy * 0 * 0	5.2047	10.0582	0.00426541	1.42862	1.42862	BCC * 0 * 1 up vs Healthy * 0 * 1	1.11873	1.82435	2.82646e-22	7.30554	7.30554	BCC * 1 * 0 up vs Healthy * 0 * 0	4.91036	10.8691	1.44689e-08	2.08218	2.08218	BCC * 1 * 1 up vs Healthy * 0 * 1	1.6171	2.68101	174.983	72.7587	56.5222	17714.9	1
84	kegg_pathway_244	AGE-RAGE signaling pathway in diabetic complications	7.80129e-54	3.78522e-45	9.69016e-43	3.02818e-44	6.50273e-37	3.94598	3.94598	BCC * 0 * 0 up vs Healthy * 0 * 0	3.19999	4.86589	0.00132745	1.29029	1.29029	BCC * 0 * 1 up vs Healthy * 0 * 1	1.10442	1.50743	8.30294e-37	5.22252	5.22252	BCC * 1 * 0 up vs Healthy * 0 * 0	4.05622	6.72416	3.80944e-11	1.72286	1.72286	BCC * 1 * 1 up vs Healthy * 0 * 1	1.46695	2.02342	247.147	43.4852	55.1657	18731.2	1
59	kegg_pathway_96	Salmonella infection	3.37176e-34	6.65844e-45	1.70456e-42	5.16534e-44	4.44011e-26	3.51867	3.51867	BCC * 0 * 0 up vs Healthy * 0 * 0	2.79334	4.43234	0.992612	1.00081	1.00081	BCC * 0 * 1 up vs Healthy * 0 * 1	-1.18594	1.18787	1.11832e-29	5.09385	5.09385	BCC * 1 * 0 up vs Healthy * 0 * 0	3.85598	6.72911	1.86915e-06	1.53986	1.53986	BCC * 1 * 1 up vs Healthy * 0 * 1	1.28988	1.83829	153.385	98.585	55.5898	11204	1
80	kegg_pathway_122	mRNA surveillance pathway	9.42745e-33	1.35634e-43	3.47223e-41	1.02124e-42	1.17315e-30	2.9717	2.9717	BCC * 0 * 0 up vs Healthy * 0 * 0	2.47315	3.57075	0.364483	0.938892	-1.06509	BCC * 0 * 1 down vs Healthy * 0 * 1	-1.22063	1.07601	9.68005e-29	3.55562	3.55562	BCC * 1 * 0 up vs Healthy * 0 * 0	2.84923	4.43713	0.000136789	1.31579	1.31579	BCC * 1 * 1 up vs Healthy * 0 * 1	1.14284	1.51491	145.21	54.8685	53.3261	13046.7	1
78	kegg_pathway_211	Colorectal cancer	3.69339e-43	3.05451e-43	7.81955e-41	2.23416e-42	1.13601e-32	3.57863	3.57863	BCC * 0 * 0 up vs Healthy * 0 * 0	2.90754	4.4046	0.207172	1.10427	1.10427	BCC * 0 * 1 up vs Healthy * 0 * 1	-1.0565	1.28831	1.59342e-33	4.75496	4.75496	BCC * 1 * 0 up vs Healthy * 0 * 0	3.70147	6.1083	7.91679e-08	1.54866	1.54866	BCC * 1 * 1 up vs Healthy * 0 * 1	1.32053	1.81621	195.482	32.3209	52.9323	15859.6	1
72	kegg_pathway_272	Fc gamma R-mediated phagocytosis	8.83288e-36	8.43836e-42	2.16022e-39	6.00061e-41	3.97294e-27	3.4725	3.4725	BCC * 0 * 0 up vs Healthy * 0 * 0	2.77551	4.3445	0.396097	1.07464	1.07464	BCC * 0 * 1 up vs Healthy * 0 * 1	-1.0989	1.26906	1.1946e-28	4.69496	4.69496	BCC * 1 * 0 up vs Healthy * 0 * 0	3.58332	6.15145	1.11671e-06	1.534	1.534	BCC * 1 * 1 up vs Healthy * 0 * 1	1.2917	1.82175	160.142	33.0641	51.2806	15724.5	1
65	kegg_pathway_12	p53 signaling pathway	4.541e-44	3.9937e-41	1.02239e-38	2.76321e-40	1.35022e-31	4.67139	4.67139	BCC * 0 * 0 up vs Healthy * 0 * 0	3.61955	6.0289	0.00146571	1.36008	1.36008	BCC * 0 * 1 up vs Healthy * 0 * 1	1.12546	1.64363	5.97247e-30	6.08561	6.08561	BCC * 1 * 0 up vs Healthy * 0 * 0	4.47388	8.27799	5.20014e-08	1.72478	1.72478	BCC * 1 * 1 up vs Healthy * 0 * 1	1.41813	2.09774	201.151	39.2019	50.6223	16612.3	1
78	kegg_pathway_90	Small cell lung cancer	3.27503e-42	4.7544e-41	1.21713e-38	3.20296e-40	5.08094e-27	3.26139	3.26139	BCC * 0 * 0 up vs Healthy * 0 * 0	2.63476	4.03707	0.0041865	1.26047	1.26047	BCC * 0 * 1 up vs Healthy * 0 * 1	1.07585	1.47677	8.32318e-30	4.49738	4.49738	BCC * 1 * 0 up vs Healthy * 0 * 0	3.477	5.81721	1.64157e-09	1.65697	1.65697	BCC * 1 * 1 up vs Healthy * 0 * 1	1.40672	1.95173	190.876	31.9826	50.2194	16741.1	1
70	kegg_pathway_167	Pancreatic cancer	7.73947e-37	6.94434e-41	1.77775e-38	4.55834e-40	1.85699e-27	3.44378	3.44378	BCC * 0 * 0 up vs Healthy * 0 * 0	2.76087	4.2956	0.298577	1.09089	1.09089	BCC * 0 * 1 up vs Healthy * 0 * 1	-1.08012	1.28537	6.16314e-30	4.77276	4.77276	BCC * 1 * 0 up vs Healthy * 0 * 0	3.65596	6.2307	1.8782e-06	1.51152	1.51152	BCC * 1 * 1 up vs Healthy * 0 * 1	1.27572	1.7909	165.38	36.4116	50.1904	14464.9	1
79	kegg_pathway_233	Choline metabolism in cancer	4.60406e-34	1.20713e-40	3.09025e-38	7.72563e-40	3.06234e-27	3.13939	3.13939	BCC * 0 * 0 up vs Healthy * 0 * 0	2.55596	3.85599	0.749285	1.02519	1.02519	BCC * 0 * 1 up vs Healthy * 0 * 1	-1.13625	1.19421	1.88001e-29	4.2177	4.2177	BCC * 1 * 0 up vs Healthy * 0 * 0	3.29144	5.40461	4.23459e-05	1.39083	1.39083	BCC * 1 * 1 up vs Healthy * 0 * 1	1.18784	1.62852	151.525	36.4211	49.7004	15946.6	1
91	kegg_pathway_212	Insulin resistance	1.97674e-32	2.84657e-40	7.28722e-38	1.77737e-39	3.32834e-27	2.98865	2.98865	BCC * 0 * 0 up vs Healthy * 0 * 0	2.45394	3.63987	0.892389	1.01015	1.01015	BCC * 0 * 1 up vs Healthy * 0 * 1	-1.14594	1.16932	1.27902e-23	3.39742	3.39742	BCC * 1 * 0 up vs Healthy * 0 * 0	2.67854	4.30924	1.00888e-07	1.50933	1.50933	BCC * 1 * 1 up vs Healthy * 0 * 1	1.29744	1.75581	143.297	46.3859	49.0491	19457	1
67	kegg_pathway_188	Adherens junction	5.54744e-40	3.40452e-40	8.71557e-38	2.07514e-39	2.76507e-31	3.26359	3.26359	BCC * 0 * 0 up vs Healthy * 0 * 0	2.68035	3.97375	0.288623	1.08231	1.08231	BCC * 0 * 1 up vs Healthy * 0 * 1	-1.06934	1.25263	1.76959e-31	4.18424	4.18424	BCC * 1 * 0 up vs Healthy * 0 * 0	3.29984	5.30566	8.23112e-07	1.46333	1.46333	BCC * 1 * 1 up vs Healthy * 0 * 1	1.25814	1.70198	180.901	71.7929	49.4056	10513.7	1
64	kegg_pathway_51	Systemic lupus erythematosus	1.13852e-40	3.89787e-40	9.97855e-38	2.32059e-39	3.23746e-27	4.78575	4.78575	BCC * 0 * 0 up vs Healthy * 0 * 0	3.61364	6.33802	0.00604572	1.33934	1.33934	BCC * 0 * 1 up vs Healthy * 0 * 1	1.08725	1.64987	3.37039e-26	6.3564	6.3564	BCC * 1 * 0 up vs Healthy * 0 * 0	4.52969	8.91978	5.87791e-11	2.06011	2.06011	BCC * 1 * 1 up vs Healthy * 0 * 1	1.66061	2.5557	184.547	66.2155	49.413	19528.9	1
50	kegg_pathway_286	Leishmaniasis	2.74565e-33	4.74826e-40	1.21555e-37	2.76262e-39	5.47485e-21	4.43431	4.43431	BCC * 0 * 0 up vs Healthy * 0 * 0	3.26096	6.02986	0.0694305	1.23531	1.23531	BCC * 0 * 1 up vs Healthy * 0 * 1	-1.01696	1.55187	4.98763e-24	6.92614	6.92614	BCC * 1 * 0 up vs Healthy * 0 * 0	4.78087	10.034	1.53292e-09	2.07473	2.07473	BCC * 1 * 1 up vs Healthy * 0 * 1	1.63883	2.62658	149.778	39.2921	49.8122	14256.1	1
64	kegg_pathway_299	Renal cell carcinoma	2.74093e-32	7.9003e-40	2.02248e-37	4.49439e-39	1.73035e-27	3.34631	3.34631	BCC * 0 * 0 up vs Healthy * 0 * 0	2.69744	4.15128	0.871105	1.01333	1.01333	BCC * 0 * 1 up vs Healthy * 0 * 1	-1.15808	1.18916	4.20226e-28	4.36823	4.36823	BCC * 1 * 0 up vs Healthy * 0 * 0	3.36822	5.66514	0.000306837	1.35647	1.35647	BCC * 1 * 1 up vs Healthy * 0 * 1	1.14967	1.60047	143.776	21.222	49.0293	11498	1
56	kegg_pathway_183	Pertussis	2.79727e-36	9.18448e-40	2.35123e-37	5.11136e-39	4.54127e-25	4.74938	4.74938	BCC * 0 * 0 up vs Healthy * 0 * 0	3.54688	6.35955	0.109535	1.19352	1.19352	BCC * 0 * 1 up vs Healthy * 0 * 1	-1.04059	1.48232	2.02297e-25	6.64188	6.64188	BCC * 1 * 0 up vs Healthy * 0 * 0	4.67064	9.44507	6.39869e-10	2.03211	2.03211	BCC * 1 * 1 up vs Healthy * 0 * 1	1.62425	2.54238	163.828	63.6178	49.2013	16141.2	1
95	kegg_pathway_254	Dopaminergic synapse	4.21137e-24	1.67847e-39	4.29688e-37	9.1423e-39	1.00942e-18	2.52842	2.52842	BCC * 0 * 0 up vs Healthy * 0 * 0	2.06014	3.10314	0.372906	0.93323	-1.07155	BCC * 0 * 1 down vs Healthy * 0 * 1	-1.24749	1.08646	2.38014e-21	3.32784	3.32784	BCC * 1 * 0 up vs Healthy * 0 * 0	2.59945	4.26032	6.00907e-06	1.43812	1.43812	BCC * 1 * 1 up vs Healthy * 0 * 1	1.22896	1.68288	103.925	43.0088	48.0551	22894.3	1
43	kegg_pathway_322	Proteasome	1.64556e-28	1.98035e-39	5.0697e-37	1.05619e-38	7.04526e-22	3.55029	3.55029	BCC * 0 * 0 up vs Healthy * 0 * 0	2.75095	4.58189	0.654558	1.04415	1.04415	BCC * 0 * 1 up vs Healthy * 0 * 1	-1.15736	1.2618	3.01568e-22	4.67528	4.67528	BCC * 1 * 0 up vs Healthy * 0 * 0	3.43717	6.35937	1.29219e-06	1.62387	1.62387	BCC * 1 * 1 up vs Healthy * 0 * 1	1.33519	1.97497	127.09	18.778	49.391	7258.19	1
70	kegg_pathway_109	Toll-like receptor signaling pathway	2.87307e-36	3.51653e-39	9.00232e-37	1.83721e-38	1.98545e-24	3.70727	3.70727	BCC * 0 * 0 up vs Healthy * 0 * 0	2.88843	4.75824	0.246873	1.11564	1.11564	BCC * 0 * 1 up vs Healthy * 0 * 1	-1.07878	1.3427	2.50317e-29	5.72784	5.72784	BCC * 1 * 0 up vs Healthy * 0 * 0	4.23901	7.73956	6.34933e-08	1.6984	1.6984	BCC * 1 * 1 up vs Healthy * 0 * 1	1.40238	2.05691	162.623	61.9655	48.0721	18444.4	1
61	kegg_pathway_251	Bacterial invasion of epithelial cells	2.18945e-37	4.14106e-39	1.06011e-36	2.12022e-38	1.06869e-27	3.18297	3.18297	BCC * 0 * 0 up vs Healthy * 0 * 0	2.59128	3.90977	0.129365	1.12537	1.12537	BCC * 0 * 1 up vs Healthy * 0 * 1	-1.03515	1.31097	2.31028e-26	3.89345	3.89345	BCC * 1 * 0 up vs Healthy * 0 * 0	3.03817	4.9895	7.87156e-09	1.59373	1.59373	BCC * 1 * 1 up vs Healthy * 0 * 1	1.36105	1.86618	168.758	48.2038	48.2147	9507.16	1
75	kegg_pathway_282	Amoebiasis	2.81003e-40	5.69969e-39	1.45912e-36	2.86102e-38	2.43045e-30	3.7615	3.7615	BCC * 0 * 0 up vs Healthy * 0 * 0	3.00516	4.7082	0.105485	1.14753	1.14753	BCC * 0 * 1 up vs Healthy * 0 * 1	-1.02944	1.3556	1.95836e-30	4.95531	4.95531	BCC * 1 * 0 up vs Healthy * 0 * 0	3.77997	6.49609	3.19993e-07	1.56839	1.56839	BCC * 1 * 1 up vs Healthy * 0 * 1	1.32021	1.86323	181.707	64.5321	47.7088	17132.6	1
57	kegg_pathway_229	Shigellosis	5.23464e-28	2.90082e-38	7.4261e-36	1.4281e-37	1.5369e-20	2.99396	2.99396	BCC * 0 * 0 up vs Healthy * 0 * 0	2.38046	3.76557	0.321823	1.08981	1.08981	BCC * 0 * 1 up vs Healthy * 0 * 1	-1.08784	1.29203	8.24976e-21	3.78905	3.78905	BCC * 1 * 0 up vs Healthy * 0 * 0	2.87361	4.99614	8.06285e-07	1.5588	1.5588	BCC * 1 * 1 up vs Healthy * 0 * 1	1.30729	1.85869	123.564	55.1742	47.2771	10316.9	1
68	kegg_pathway_95	EGFR tyrosine kinase inhibitor resistance	2.34115e-25	3.4653e-38	8.87117e-36	1.67381e-37	1.86079e-21	2.90764	2.90764	BCC * 0 * 0 up vs Healthy * 0 * 0	2.33763	3.61665	0.649102	0.963109	-1.0383	BCC * 0 * 1 down vs Healthy * 0 * 1	-1.22086	1.13244	1.54276e-23	3.87376	3.87376	BCC * 1 * 0 up vs Healthy * 0 * 0	2.97743	5.03992	0.00115282	1.32028	1.32028	BCC * 1 * 1 up vs Healthy * 0 * 1	1.11673	1.56094	110.428	35.7356	46.8832	13303.2	1
88	kegg_pathway_80	Growth hormone synthesis, secretion and action	6.20105e-38	6.26194e-38	1.60306e-35	2.96862e-37	1.64524e-29	3.11681	3.11681	BCC * 0 * 0 up vs Healthy * 0 * 0	2.56248	3.79107	0.161971	1.10927	1.10927	BCC * 0 * 1 up vs Healthy * 0 * 1	-1.04254	1.28283	2.05794e-25	3.54159	3.54159	BCC * 1 * 0 up vs Healthy * 0 * 0	2.79655	4.48511	2.85471e-09	1.57841	1.57841	BCC * 1 * 1 up vs Healthy * 0 * 1	1.35817	1.83435	169.67	41.8503	46.2227	17956.5	1
61	kegg_pathway_46	B cell receptor signaling pathway	8.71548e-28	8.05325e-38	2.06163e-35	3.74842e-37	5.63363e-20	3.1801	3.1801	BCC * 0 * 0 up vs Healthy * 0 * 0	2.48708	4.06623	0.739914	1.03137	1.03137	BCC * 0 * 1 up vs Healthy * 0 * 1	-1.16365	1.23781	1.6757e-22	4.43626	4.43626	BCC * 1 * 0 up vs Healthy * 0 * 0	3.29815	5.96711	7.30896e-07	1.61227	1.61227	BCC * 1 * 1 up vs Healthy * 0 * 1	1.33513	1.94695	122.29	57.1193	46.6013	13580.3	1
71	kegg_pathway_283	RNA degradation	2.03529e-39	1.01618e-36	2.60142e-34	4.64539e-36	9.99232e-28	3.26334	3.26334	BCC * 0 * 0 up vs Healthy * 0 * 0	2.64437	4.02719	0.167101	1.11631	1.11631	BCC * 0 * 1 up vs Healthy * 0 * 1	-1.04717	1.30492	2.82584e-31	4.58415	4.58415	BCC * 1 * 0 up vs Healthy * 0 * 0	3.55712	5.90771	9.449e-08	1.55333	1.55333	BCC * 1 * 1 up vs Healthy * 0 * 1	1.32182	1.82538	177.825	45.0902	45.0031	13474.9	1
65	kegg_pathway_309	Glioma	1.54326e-38	1.67484e-36	4.28759e-34	7.52209e-36	3.35141e-27	3.55344	3.55344	BCC * 0 * 0 up vs Healthy * 0 * 0	2.83008	4.46169	0.0418492	1.19175	1.19175	BCC * 0 * 1 up vs Healthy * 0 * 1	1.0065	1.4111	1.20047e-29	4.96493	4.96493	BCC * 1 * 0 up vs Healthy * 0 * 0	3.77307	6.53327	8.41834e-07	1.55234	1.55234	BCC * 1 * 1 up vs Healthy * 0 * 1	1.30357	1.84859	174.026	46.1501	44.8585	13224.1	1
74	kegg_pathway_168	Progesterone-mediated oocyte maturation	3.65217e-33	2.50646e-36	6.41654e-34	1.1063e-35	7.76242e-28	3.96865	3.96865	BCC * 0 * 0 up vs Healthy * 0 * 0	3.10725	5.06885	0.291133	1.10274	1.10274	BCC * 0 * 1 up vs Healthy * 0 * 1	-1.08744	1.32237	8.89661e-22	4.28168	4.28168	BCC * 1 * 0 up vs Healthy * 0 * 0	3.18751	5.75144	6.57635e-08	1.67973	1.67973	BCC * 1 * 1 up vs Healthy * 0 * 1	1.39217	2.02667	147.445	35.3096	44.4649	19814.9	1
78	kegg_pathway_248	Endocrine resistance	3.15091e-31	3.85526e-36	9.86947e-34	1.67279e-35	1.0792e-24	3.16627	3.16627	BCC * 0 * 0 up vs Healthy * 0 * 0	2.54493	3.9393	0.422186	1.06864	1.06864	BCC * 0 * 1 up vs Healthy * 0 * 1	-1.1005	1.25676	1.24267e-24	4.00745	4.00745	BCC * 1 * 0 up vs Healthy * 0 * 0	3.07928	5.21539	1.3836e-05	1.45089	1.45089	BCC * 1 * 1 up vs Healthy * 0 * 1	1.22697	1.71567	138.013	37.9595	44.1702	17548.7	1
95	kegg_pathway_140	Purine metabolism	2.58446e-43	4.08945e-36	1.0469e-33	1.74483e-35	2.15925e-31	3.97184	3.97184	BCC * 0 * 0 up vs Healthy * 0 * 0	3.15585	4.9988	0.38874	1.07794	1.07794	BCC * 0 * 1 up vs Healthy * 0 * 1	-1.10037	1.27858	9.10346e-35	5.79581	5.79581	BCC * 1 * 0 up vs Healthy * 0 * 0	4.39199	7.64833	8.97431e-09	1.67968	1.67968	BCC * 1 * 1 up vs Healthy * 0 * 1	1.40795	2.00385	195.175	26.7842	43.9272	28861.8	1
70	kegg_pathway_31	TGF-beta signaling pathway	1.12902e-49	6.8782e-36	1.76082e-33	2.88659e-35	6.0152e-33	4.20433	4.20433	BCC * 0 * 0 up vs Healthy * 0 * 0	3.33193	5.30517	0.000102626	1.40839	1.40839	BCC * 0 * 1 up vs Healthy * 0 * 1	1.1851	1.67376	2.39171e-32	5.55623	5.55623	BCC * 1 * 0 up vs Healthy * 0 * 0	4.19727	7.35517	1.50009e-10	1.79522	1.79522	BCC * 1 * 1 up vs Healthy * 0 * 1	1.5018	2.14597	228.232	45.5782	43.9955	16014.9	1
71	kegg_pathway_124	Chronic myeloid leukemia	1.34444e-42	2.53703e-35	6.4948e-33	1.04755e-34	6.90405e-30	3.57724	3.57724	BCC * 0 * 0 up vs Healthy * 0 * 0	2.87765	4.4469	0.00688472	1.24955	1.24955	BCC * 0 * 1 up vs Healthy * 0 * 1	1.06317	1.4686	9.5325e-31	4.76356	4.76356	BCC * 1 * 0 up vs Healthy * 0 * 0	3.66394	6.19318	1.04475e-07	1.57478	1.57478	BCC * 1 * 1 up vs Healthy * 0 * 1	1.33259	1.86099	193.322	29.1774	43.2773	14426.3	1
58	kegg_pathway_292	Central carbon metabolism in cancer	2.29047e-38	3.41842e-35	8.75116e-33	1.38907e-34	8.79984e-32	4.66428	4.66428	BCC * 0 * 0 up vs Healthy * 0 * 0	3.61929	6.01101	0.151006	1.14788	1.14788	BCC * 0 * 1 up vs Healthy * 0 * 1	-1.05165	1.3857	8.38374e-29	5.81485	5.81485	BCC * 1 * 0 up vs Healthy * 0 * 0	4.28231	7.89586	8.04786e-06	1.55904	1.55904	BCC * 1 * 1 up vs Healthy * 0 * 1	1.28328	1.89405	173.863	45.6857	43.3972	13072.6	1
80	kegg_pathway_202	Parathyroid hormone synthesis, secretion and action	9.98596e-25	3.52325e-35	9.01952e-33	1.4093e-34	5.41933e-25	3.03693	3.03693	BCC * 0 * 0 up vs Healthy * 0 * 0	2.46363	3.74364	0.523951	0.950774	-1.05177	BCC * 0 * 1 down vs Healthy * 0 * 1	-1.22847	1.1105	1.04787e-20	3.34989	3.34989	BCC * 1 * 0 up vs Healthy * 0 * 0	2.60285	4.31133	0.00283676	1.27709	1.27709	BCC * 1 * 1 up vs Healthy * 0 * 1	1.08768	1.4995	107.13	54.1437	42.962	16933	1
61	kegg_pathway_121	Non-small cell lung cancer	5.22441e-33	4.20905e-35	1.07752e-32	1.65772e-34	1.20247e-28	3.97435	3.97435	BCC * 0 * 0 up vs Healthy * 0 * 0	3.12429	5.05569	0.630434	1.04481	1.04481	BCC * 0 * 1 up vs Healthy * 0 * 1	-1.1443	1.24915	3.26039e-29	5.3763	5.3763	BCC * 1 * 0 up vs Healthy * 0 * 0	4.02193	7.18676	0.00237661	1.3317	1.3317	BCC * 1 * 1 up vs Healthy * 0 * 1	1.10715	1.60179	147.454	34.5546	43.2093	13017.3	1
77	kegg_pathway_113	Melanogenesis	2.60439e-41	4.46211e-35	1.1423e-32	1.73076e-34	4.71101e-31	3.84699	3.84699	BCC * 0 * 0 up vs Healthy * 0 * 0	3.07031	4.82015	0.0180708	1.22377	1.22377	BCC * 0 * 1 up vs Healthy * 0 * 1	1.03515	1.44677	4.45813e-30	4.93872	4.93872	BCC * 1 * 0 up vs Healthy * 0 * 0	3.76267	6.48236	1.18153e-06	1.53673	1.53673	BCC * 1 * 1 up vs Healthy * 0 * 1	1.29254	1.82706	186.577	43.0782	42.8788	18224.9	1
43	kegg_pathway_295	Legionellosis	5.60281e-27	5.56863e-35	1.42557e-32	2.12772e-34	2.9518e-21	4.29149	4.29149	BCC * 0 * 0 up vs Healthy * 0 * 0	3.18565	5.78121	0.604579	1.06015	1.06015	BCC * 0 * 1 up vs Healthy * 0 * 1	-1.17677	1.32258	4.09805e-23	6.29744	6.29744	BCC * 1 * 0 up vs Healthy * 0 * 0	4.39632	9.02068	0.000259197	1.53227	1.53227	BCC * 1 * 1 up vs Healthy * 0 * 1	1.21908	1.92593	119.599	76.1365	43.6658	9904.68	1
60	kegg_pathway_239	Mitophagy - animal	1.40562e-33	5.85497e-35	1.49887e-32	2.20422e-34	1.00842e-21	3.21554	3.21554	BCC * 0 * 0 up vs Healthy * 0 * 0	2.53723	4.07519	0.190535	1.1246	1.1246	BCC * 0 * 1 up vs Healthy * 0 * 1	-1.06018	1.34083	9.92589e-28	5.00248	5.00248	BCC * 1 * 0 up vs Healthy * 0 * 0	3.75916	6.65702	3.03184e-07	1.60986	1.60986	BCC * 1 * 1 up vs Healthy * 0 * 1	1.34224	1.93083	150.292	35.3673	43.0547	12205.8	1
45	kegg_pathway_138	Vibrio cholerae infection	8.20185e-33	1.60901e-34	4.11907e-32	5.96966e-34	1.03301e-25	4.55108	4.55108	BCC * 0 * 0 up vs Healthy * 0 * 0	3.44224	6.01712	0.102333	1.18855	1.18855	BCC * 0 * 1 up vs Healthy * 0 * 1	-1.03514	1.4623	4.15553e-24	5.83514	5.83514	BCC * 1 * 0 up vs Healthy * 0 * 0	4.16667	8.17172	7.39537e-06	1.6341	1.6341	BCC * 1 * 1 up vs Healthy * 0 * 1	1.31892	2.02461	148.03	49.7626	42.9863	9528.14	1
60	kegg_pathway_191	Platinum drug resistance	9.14885e-35	5.16771e-34	1.32293e-31	1.88991e-33	1.04972e-28	4.08954	4.08954	BCC * 0 * 0 up vs Healthy * 0 * 0	3.1999	5.22651	0.143844	1.14542	1.14542	BCC * 0 * 1 up vs Healthy * 0 * 1	-1.04741	1.37418	3.93261e-28	5.36594	5.36594	BCC * 1 * 0 up vs Healthy * 0 * 0	3.99169	7.21333	0.000531781	1.39514	1.39514	BCC * 1 * 1 up vs Healthy * 0 * 1	1.15575	1.68411	156.06	34.1797	41.8768	13085.7	1
74	kegg_pathway_10	GnRH signaling pathway	1.4693e-23	3.8721e-33	9.91258e-31	1.39614e-32	5.06352e-19	2.74139	2.74139	BCC * 0 * 0 up vs Healthy * 0 * 0	2.19907	3.41745	0.832768	0.982533	-1.01778	BCC * 0 * 1 down vs Healthy * 0 * 1	-1.1987	1.15719	6.86974e-19	3.35875	3.35875	BCC * 1 * 0 up vs Healthy * 0 * 0	2.57466	4.38162	1.15589e-05	1.4608	1.4608	BCC * 1 * 1 up vs Healthy * 0 * 1	1.23347	1.73002	101.761	42.0569	40.5419	16081	1
46	kegg_pathway_238	Viral myocarditis	4.2703e-33	5.57562e-33	1.42736e-30	1.98244e-32	1.02555e-19	3.80919	3.80919	BCC * 0 * 0 up vs Healthy * 0 * 0	2.8632	5.06772	0.0088465	1.3273	1.3273	BCC * 0 * 1 up vs Healthy * 0 * 1	1.07385	1.64058	3.97363e-21	5.34437	5.34437	BCC * 1 * 0 up vs Healthy * 0 * 0	3.78765	7.54089	2.23104e-11	2.12087	2.12087	BCC * 1 * 1 up vs Healthy * 0 * 1	1.70363	2.64029	149.302	81.9349	40.9905	10406.6	1
70	kegg_pathway_150	Glycerophospholipid metabolism	3.53795e-28	6.94913e-33	1.77898e-30	2.43696e-32	4.37775e-25	3.59697	3.59697	BCC * 0 * 0 up vs Healthy * 0 * 0	2.82855	4.57416	0.662198	1.04055	1.04055	BCC * 0 * 1 up vs Healthy * 0 * 1	-1.14871	1.24376	3.70436e-25	4.69398	4.69398	BCC * 1 * 0 up vs Healthy * 0 * 0	3.51287	6.27221	0.0115409	1.26836	1.26836	BCC * 1 * 1 up vs Healthy * 0 * 1	1.05475	1.52522	123.773	36.3169	40.2895	17102.1	1
53	kegg_pathway_204	Fc epsilon RI signaling pathway	4.69409e-24	1.07883e-32	2.7618e-30	3.73217e-32	1.82882e-19	3.45773	3.45773	BCC * 0 * 0 up vs Healthy * 0 * 0	2.6473	4.51627	0.74687	0.967894	-1.03317	BCC * 0 * 1 down vs Healthy * 0 * 1	-1.2597	1.18011	7.37974e-20	4.54007	4.54007	BCC * 1 * 0 up vs Healthy * 0 * 0	3.28984	6.26542	1.54599e-05	1.57256	1.57256	BCC * 1 * 1 up vs Healthy * 0 * 1	1.28116	1.93024	104.811	39.4008	40.4053	12097.5	1
87	kegg_pathway_114	Vascular smooth muscle contraction	3.06551e-33	3.0809e-32	7.8871e-30	1.05161e-31	1.26162e-25	3.15903	3.15903	BCC * 0 * 0 up vs Healthy * 0 * 0	2.55082	3.91226	0.167313	1.11831	1.11831	BCC * 0 * 1 up vs Healthy * 0 * 1	-1.04803	1.31069	1.83289e-23	3.75237	3.75237	BCC * 1 * 0 up vs Healthy * 0 * 0	2.89931	4.85642	3.2251e-07	1.53495	1.53495	BCC * 1 * 1 up vs Healthy * 0 * 1	1.30264	1.80868	147.277	61.1974	39.2878	20927.7	1
74	kegg_pathway_241	ErbB signaling pathway	2.12429e-21	1.02441e-31	2.62249e-29	3.45064e-31	5.24023e-17	2.6001	2.6001	BCC * 0 * 0 up vs Healthy * 0 * 0	2.08197	3.24718	0.595898	0.956361	-1.04563	BCC * 0 * 1 down vs Healthy * 0 * 1	-1.23316	1.12788	9.91239e-22	3.74091	3.74091	BCC * 1 * 0 up vs Healthy * 0 * 0	2.86138	4.89079	0.00605607	1.26984	1.26984	BCC * 1 * 1 up vs Healthy * 0 * 1	1.07074	1.50595	91.5988	21.8423	38.7966	16345.1	1
83	kegg_pathway_291	Glucagon signaling pathway	3.93198e-36	3.16763e-30	8.10913e-28	1.05313e-29	2.51026e-24	3.0748	3.0748	BCC * 0 * 0 up vs Healthy * 0 * 0	2.48061	3.81132	0.0669447	1.16065	1.16065	BCC * 0 * 1 up vs Healthy * 0 * 1	-1.01046	1.36121	1.16592e-23	3.79747	3.79747	BCC * 1 * 0 up vs Healthy * 0 * 0	2.93103	4.92003	3.32997e-11	1.74919	1.74919	BCC * 1 * 1 up vs Healthy * 0 * 1	1.48345	2.06253	161.257	50.03	36.8764	19203.4	1
62	kegg_pathway_91	Inositol phosphate metabolism	2.37463e-29	3.94171e-30	1.00908e-27	1.29369e-29	1.98785e-23	3.77198	3.77198	BCC * 0 * 0 up vs Healthy * 0 * 0	2.91294	4.88435	0.498207	1.06851	1.06851	BCC * 0 * 1 up vs Healthy * 0 * 1	-1.13378	1.29447	5.2436e-24	5.06662	5.06662	BCC * 1 * 0 up vs Healthy * 0 * 0	3.70984	6.91962	7.67893e-05	1.49266	1.49266	BCC * 1 * 1 up vs Healthy * 0 * 1	1.22415	1.82007	129.746	20.9697	37.0244	15509.1	1
45	kegg_pathway_214	VEGF signaling pathway	1.48771e-21	1.82739e-29	4.67812e-27	5.92167e-29	8.72289e-18	3.54655	3.54655	BCC * 0 * 0 up vs Healthy * 0 * 0	2.66406	4.72137	0.669789	1.04727	1.04727	BCC * 0 * 1 up vs Healthy * 0 * 1	-1.1808	1.29507	2.10128e-16	4.30243	4.30243	BCC * 1 * 0 up vs Healthy * 0 * 0	3.04683	6.07546	0.000104873	1.54528	1.54528	BCC * 1 * 1 up vs Healthy * 0 * 1	1.24066	1.92469	93.2412	33.9439	36.5834	10003.4	1
56	kegg_pathway_154	Melanoma	9.27735e-36	3.93968e-29	1.00856e-26	1.2607e-28	2.93471e-23	3.73221	3.73221	BCC * 0 * 0 up vs Healthy * 0 * 0	2.88599	4.82655	0.00443766	1.31943	1.31943	BCC * 0 * 1 up vs Healthy * 0 * 1	1.09017	1.5969	2.11043e-25	5.29606	5.29606	BCC * 1 * 0 up vs Healthy * 0 * 0	3.88394	7.2216	1.58275e-07	1.6975	1.6975	BCC * 1 * 1 up vs Healthy * 0 * 1	1.39353	2.06776	161.275	48.639	35.8957	12521.3	1
75	kegg_pathway_7	Longevity regulating pathway	6.70231e-35	7.01904e-29	1.79687e-26	2.21836e-28	2.62329e-24	3.01677	3.01677	BCC * 0 * 0 up vs Healthy * 0 * 0	2.44286	3.72551	0.050714	1.169	1.169	BCC * 0 * 1 up vs Healthy * 0 * 1	-1.00049	1.36722	2.48565e-23	3.67756	3.67756	BCC * 1 * 0 up vs Healthy * 0 * 0	2.85124	4.74335	2.37978e-09	1.63961	1.63961	BCC * 1 * 1 up vs Healthy * 0 * 1	1.3945	1.92781	155.734	27.4718	35.3151	15138.1	1
53	kegg_pathway_83	Endometrial cancer	1.38045e-26	1.47038e-28	3.76417e-26	4.59045e-28	3.736e-22	3.45744	3.45744	BCC * 0 * 0 up vs Healthy * 0 * 0	2.69635	4.43335	0.62215	1.04748	1.04748	BCC * 0 * 1 up vs Healthy * 0 * 1	-1.14817	1.25977	1.68228e-21	4.35641	4.35641	BCC * 1 * 0 up vs Healthy * 0 * 0	3.22778	5.87969	0.000200516	1.43673	1.43673	BCC * 1 * 1 up vs Healthy * 0 * 1	1.18718	1.73873	116.957	33.0355	35.2458	10484	1
56	kegg_pathway_26	Acute myeloid leukemia	5.65662e-31	1.77332e-28	4.5397e-26	5.46952e-28	5.36547e-24	3.66192	3.66192	BCC * 0 * 0 up vs Healthy * 0 * 0	2.85443	4.69784	0.298232	1.10308	1.10308	BCC * 0 * 1 up vs Healthy * 0 * 1	-1.09068	1.32713	1.29477e-22	4.55062	4.55062	BCC * 1 * 0 up vs Healthy * 0 * 0	3.36969	6.14543	7.03207e-07	1.62403	1.62403	BCC * 1 * 1 up vs Healthy * 0 * 1	1.34145	1.96614	137.954	28.6233	35.0857	11752.7	1
41	kegg_pathway_45	Glutathione metabolism	7.95055e-27	1.22497e-27	3.13592e-25	3.73324e-27	4.20183e-21	5.50892	5.50892	BCC * 0 * 0 up vs Healthy * 0 * 0	3.88106	7.81957	0.388524	1.12112	1.12112	BCC * 0 * 1 up vs Healthy * 0 * 1	-1.1568	1.454	7.62172e-21	7.72077	7.72077	BCC * 1 * 0 up vs Healthy * 0 * 0	5.06059	11.7793	3.29179e-05	1.76925	1.76925	BCC * 1 * 1 up vs Healthy * 0 * 1	1.35226	2.31482	119.052	30.3755	34.4073	12439.3	1
67	kegg_pathway_312	Inflammatory mediator regulation of TRP channels	9.45543e-22	2.00876e-27	5.14243e-25	6.04991e-27	7.25794e-16	2.77426	2.77426	BCC * 0 * 0 up vs Healthy * 0 * 0	2.16805	3.54999	0.700445	1.03656	1.03656	BCC * 0 * 1 up vs Healthy * 0 * 1	-1.15847	1.24474	1.44966e-15	3.3788	3.3788	BCC * 1 * 0 up vs Healthy * 0 * 0	2.50969	4.54888	3.59464e-07	1.63602	1.63602	BCC * 1 * 1 up vs Healthy * 0 * 1	1.35401	1.97677	93.4001	39.2758	33.6227	16488.4	1
52	kegg_pathway_333	Prolactin signaling pathway	1.50743e-19	4.94278e-27	1.26535e-24	1.47134e-26	6.00601e-15	2.87465	2.87465	BCC * 0 * 0 up vs Healthy * 0 * 0	2.20892	3.741	0.905916	1.01186	1.01186	BCC * 0 * 1 up vs Healthy * 0 * 1	-1.20171	1.23037	4.89354e-15	3.58863	3.58863	BCC * 1 * 0 up vs Healthy * 0 * 0	2.61187	4.93065	1.51776e-05	1.56354	1.56354	BCC * 1 * 1 up vs Healthy * 0 * 1	1.27738	1.91381	83.411	44.2369	33.369	11328.4	1
42	kegg_pathway_29	Notch signaling pathway	2.23397e-26	6.64976e-27	1.70234e-24	1.95671e-26	2.26766e-24	4.00939	4.00939	BCC * 0 * 0 up vs Healthy * 0 * 0	3.08128	5.21705	0.55329	0.942628	-1.06086	BCC * 0 * 1 down vs Healthy * 0 * 1	-1.28984	1.14608	4.35285e-25	5.48362	5.48362	BCC * 1 * 0 up vs Healthy * 0 * 0	3.99172	7.53312	0.00872578	1.31058	1.31058	BCC * 1 * 1 up vs Healthy * 0 * 1	1.07082	1.60402	116.763	46.7018	33.4489	7376.79	1
59	kegg_pathway_280	Aminoacyl-tRNA biosynthesis	2.13385e-18	8.58464e-27	2.19767e-24	2.49735e-26	5.07946e-16	2.49274	2.49274	BCC * 0 * 0 up vs Healthy * 0 * 0	2.0018	3.10409	0.107148	0.874752	-1.14318	BCC * 0 * 1 down vs Healthy * 0 * 1	-1.34531	1.02942	1.27446e-18	3.31322	3.31322	BCC * 1 * 0 up vs Healthy * 0 * 0	2.54312	4.31652	0.0017961	1.30769	1.30769	BCC * 1 * 1 up vs Healthy * 0 * 1	1.10512	1.5474	77.8056	50.826	32.9536	10114.8	1
51	kegg_pathway_301	Fatty acid metabolism	2.23369e-19	9.16657e-27	2.34664e-24	2.63668e-26	1.21096e-15	3.26603	3.26603	BCC * 0 * 0 up vs Healthy * 0 * 0	2.44933	4.35505	0.479369	0.925842	-1.0801	BCC * 0 * 1 down vs Healthy * 0 * 1	-1.33729	1.1463	6.02488e-17	4.45029	4.45029	BCC * 1 * 0 up vs Healthy * 0 * 0	3.14533	6.29667	0.000108552	1.54753	1.54753	BCC * 1 * 1 up vs Healthy * 0 * 1	1.24091	1.92992	82.6348	40.3132	33.0554	13002.4	1
36	kegg_pathway_115	Sphingolipid metabolism	1.24056e-15	1.14272e-26	2.92536e-24	3.2504e-26	6.29045e-14	3.7823	3.7823	BCC * 0 * 0 up vs Healthy * 0 * 0	2.68012	5.33775	0.256964	0.862585	-1.15931	BCC * 0 * 1 down vs Healthy * 0 * 1	-1.49707	1.1139	1.50265e-17	6.22647	6.22647	BCC * 1 * 0 up vs Healthy * 0 * 0	4.10975	9.43341	0.0992666	1.24891	1.24891	BCC * 1 * 1 up vs Healthy * 0 * 1	-1.04296	1.62679	65.4413	37.8364	33.3592	9270.17	1
53	kegg_pathway_73	Biosynthesis of amino acids	2.76407e-28	3.90693e-26	1.00017e-23	1.09909e-25	7.5079e-21	4.18395	4.18395	BCC * 0 * 0 up vs Healthy * 0 * 0	3.11009	5.62859	0.079593	1.21762	1.21762	BCC * 0 * 1 up vs Healthy * 0 * 1	-1.02353	1.5175	2.91342e-21	5.72512	5.72512	BCC * 1 * 0 up vs Healthy * 0 * 0	4.0034	8.18728	3.90696e-05	1.61339	1.61339	BCC * 1 * 1 up vs Healthy * 0 * 1	1.28497	2.02575	125.149	44.1189	32.2369	14920.6	1
57	kegg_pathway_222	Peroxisome	7.41832e-27	4.4154e-26	1.13034e-23	1.22863e-25	2.81744e-18	3.36834	3.36834	BCC * 0 * 0 up vs Healthy * 0 * 0	2.56902	4.41635	0.789443	1.02776	1.02776	BCC * 0 * 1 up vs Healthy * 0 * 1	-1.18969	1.25667	4.50181e-22	5.08176	5.08176	BCC * 1 * 0 up vs Healthy * 0 * 0	3.66543	7.04537	2.45811e-07	1.73101	1.73101	BCC * 1 * 1 up vs Healthy * 0 * 1	1.40611	2.13097	118.032	30.0391	32.1064	14399.1	1
55	kegg_pathway_98	Synaptic vesicle cycle	1.21536e-18	5.11901e-26	1.31047e-23	1.4091e-25	4.79448e-14	2.97012	2.97012	BCC * 0 * 0 up vs Healthy * 0 * 0	2.24162	3.93539	0.458207	1.08223	1.08223	BCC * 0 * 1 up vs Healthy * 0 * 1	-1.13866	1.33363	4.91785e-18	4.52977	4.52977	BCC * 1 * 0 up vs Healthy * 0 * 0	3.22613	6.3602	0.0404368	1.25331	1.25331	BCC * 1 * 1 up vs Healthy * 0 * 1	1.0099	1.55539	79.048	55.82	32.0582	14465.3	1
40	kegg_pathway_9	N-Glycan biosynthesis	9.14385e-24	6.55284e-26	1.67753e-23	1.7846e-25	2.92017e-21	4.99033	4.99033	BCC * 0 * 0 up vs Healthy * 0 * 0	3.59307	6.93096	0.693747	1.05018	1.05018	BCC * 0 * 1 up vs Healthy * 0 * 1	-1.21516	1.34017	3.18311e-18	5.92449	5.92449	BCC * 1 * 0 up vs Healthy * 0 * 0	3.9865	8.80462	0.000394081	1.5784	1.5784	BCC * 1 * 1 up vs Healthy * 0 * 1	1.22671	2.03092	104.23	16.9511	32.257	10413	1
26	kegg_pathway_325	Type I diabetes mellitus	3.65569e-21	1.37414e-25	3.5178e-23	3.70295e-25	6.2711e-13	4.3379	4.3379	BCC * 0 * 0 up vs Healthy * 0 * 0	2.92164	6.44071	0.251571	1.18711	1.18711	BCC * 0 * 1 up vs Healthy * 0 * 1	-1.1296	1.59185	2.59935e-14	6.53017	6.53017	BCC * 1 * 0 up vs Healthy * 0 * 0	4.05417	10.5183	5.79495e-09	2.47799	2.47799	BCC * 1 * 1 up vs Healthy * 0 * 1	1.8297	3.35599	93.0504	97.8252	32.5039	6353.56	1
77	kegg_pathway_226	Cholinergic synapse	1.24081e-23	2.30062e-25	5.88959e-23	6.13499e-25	4.10472e-17	2.7772	2.7772	BCC * 0 * 0 up vs Healthy * 0 * 0	2.19165	3.5192	0.173211	1.12989	1.12989	BCC * 0 * 1 up vs Healthy * 0 * 1	-1.05511	1.347	1.68197e-17	3.481	3.481	BCC * 1 * 0 up vs Healthy * 0 * 0	2.61624	4.63159	3.20375e-05	1.47099	1.47099	BCC * 1 * 1 up vs Healthy * 0 * 1	1.22658	1.7641	102.04	46.5245	31.0133	20093.4	1
44	kegg_pathway_261	RIG-I-like receptor signaling pathway	4.87005e-19	4.83129e-25	1.23681e-22	1.27506e-24	1.99781e-15	3.41903	3.41903	BCC * 0 * 0 up vs Healthy * 0 * 0	2.53057	4.61942	0.603291	0.942525	-1.06098	BCC * 0 * 1 down vs Healthy * 0 * 1	-1.32651	1.17841	1.1578e-18	5.20609	5.20609	BCC * 1 * 0 up vs Healthy * 0 * 0	3.6216	7.48381	0.00530908	1.38902	1.38902	BCC * 1 * 1 up vs Healthy * 0 * 1	1.10262	1.74981	81.2854	37.927	31.06	10576.9	1
45	kegg_pathway_252	Complement and coagulation cascades	2.45353e-27	5.22084e-25	1.33654e-22	1.36381e-24	8.72266e-18	5.1467	5.1467	BCC * 0 * 0 up vs Healthy * 0 * 0	3.55398	7.45319	0.0313622	1.3524	1.3524	BCC * 0 * 1 up vs Healthy * 0 * 1	1.02739	1.78021	8.288e-18	7.22328	7.22328	BCC * 1 * 0 up vs Healthy * 0 * 0	4.62154	11.2897	2.31448e-08	2.25454	2.25454	BCC * 1 * 1 up vs Healthy * 0 * 1	1.6969	2.99543	121.166	29.652	30.995	16753.9	1
54	kegg_pathway_205	Longevity regulating pathway - multiple species	1.84112e-33	5.43212e-25	1.39062e-22	1.40467e-24	2.56851e-22	3.63483	3.63483	BCC * 0 * 0 up vs Healthy * 0 * 0	2.80919	4.70312	0.00252251	1.34304	1.34304	BCC * 0 * 1 up vs Healthy * 0 * 1	1.10924	1.62611	8.23953e-21	4.47124	4.47124	BCC * 1 * 0 up vs Healthy * 0 * 0	3.27694	6.10082	8.65325e-09	1.79054	1.79054	BCC * 1 * 1 up vs Healthy * 0 * 1	1.46932	2.182	150.226	37.0303	30.8065	11689.8	1
36	kegg_pathway_148	Inflammatory bowel disease (IBD)	3.91363e-20	5.8411e-25	1.49532e-22	1.49532e-24	3.48306e-15	3.97984	3.97984	BCC * 0 * 0 up vs Healthy * 0 * 0	2.83133	5.59424	0.474151	1.09663	1.09663	BCC * 0 * 1 up vs Healthy * 0 * 1	-1.17409	1.41197	1.34686e-14	5.09838	5.09838	BCC * 1 * 0 up vs Healthy * 0 * 0	3.38134	7.68735	1.32423e-05	1.78998	1.78998	BCC * 1 * 1 up vs Healthy * 0 * 1	1.3784	2.32446	86.9658	65.1072	31.1864	9057.4	1
48	kegg_pathway_131	Glycolysis / Gluconeogenesis	1.24165e-29	9.63198e-25	2.46579e-22	2.44137e-24	3.69173e-18	3.82321	3.82321	BCC * 0 * 0 up vs Healthy * 0 * 0	2.83291	5.1597	0.13748	1.18364	1.18364	BCC * 0 * 1 up vs Healthy * 0 * 1	-1.05541	1.47863	4.88456e-22	6.05402	6.05402	BCC * 1 * 0 up vs Healthy * 0 * 0	4.21717	8.69094	5.12129e-09	1.9907	1.9907	BCC * 1 * 1 up vs Healthy * 0 * 1	1.5816	2.50561	132.086	63.5525	30.6014	12497.9	1
37	kegg_pathway_171	Bladder cancer	5.62901e-23	3.29017e-24	8.42284e-22	8.25768e-24	4.07681e-22	4.92833	4.92833	BCC * 0 * 0 up vs Healthy * 0 * 0	3.58398	6.77695	0.261398	1.14502	1.14502	BCC * 0 * 1 up vs Healthy * 0 * 1	-1.10629	1.45042	1.6057e-18	5.71092	5.71092	BCC * 1 * 0 up vs Healthy * 0 * 0	3.88927	8.38578	0.0589553	1.26555	1.26555	BCC * 1 * 1 up vs Healthy * 0 * 1	-1.00896	1.61596	100.653	60.3498	30.2025	8373.97	1
51	kegg_pathway_328	Long-term depression	1.9201e-16	3.68341e-24	9.42953e-22	9.15488e-24	3.94782e-18	3.37406	3.37406	BCC * 0 * 0 up vs Healthy * 0 * 0	2.56992	4.42982	0.478231	0.929521	-1.07582	BCC * 0 * 1 down vs Healthy * 0 * 1	-1.31675	1.13768	5.20514e-14	3.55696	3.55696	BCC * 1 * 0 up vs Healthy * 0 * 0	2.56144	4.9394	0.0496643	1.23271	1.23271	BCC * 1 * 1 up vs Healthy * 0 * 1	1.00031	1.51911	68.8097	47.4604	29.8261	11637.9	1
41	kegg_pathway_256	Valine, leucine and isoleucine degradation	2.13978e-24	5.71174e-24	1.46221e-21	1.40597e-23	1.17323e-18	4.06022	4.06022	BCC * 0 * 0 up vs Healthy * 0 * 0	2.98378	5.52502	0.304219	1.12729	1.12729	BCC * 0 * 1 up vs Healthy * 0 * 1	-1.11499	1.4169	1.2163e-15	4.62142	4.62142	BCC * 1 * 0 up vs Healthy * 0 * 0	3.18732	6.70078	7.9689e-08	1.91519	1.91519	BCC * 1 * 1 up vs Healthy * 0 * 1	1.512	2.4259	107.209	35.6005	29.7893	9621.69	1
49	kegg_pathway_60	Lysine degradation	6.25701e-20	8.45675e-24	2.16493e-21	2.06184e-23	1.68107e-17	2.87444	2.87444	BCC * 0 * 0 up vs Healthy * 0 * 0	2.25889	3.65773	0.844116	1.0181	1.0181	BCC * 0 * 1 up vs Healthy * 0 * 1	-1.17461	1.21752	2.45933e-16	3.40496	3.40496	BCC * 1 * 0 up vs Healthy * 0 * 0	2.54618	4.55339	0.00257659	1.3292	1.3292	BCC * 1 * 1 up vs Healthy * 0 * 1	1.10479	1.59919	85.3231	78.5309	29.4122	8416.51	1
54	kegg_pathway_174	Viral protein interaction with cytokine and cytokine receptor	2.12329e-27	4.04693e-23	1.03601e-20	9.77372e-23	3.53808e-18	4.04429	4.04429	BCC * 0 * 0 up vs Healthy * 0 * 0	2.95887	5.52787	0.0247587	1.3044	1.3044	BCC * 0 * 1 up vs Healthy * 0 * 1	1.03436	1.64494	1.80844e-17	5.19817	5.19817	BCC * 1 * 0 up vs Healthy * 0 * 0	3.56592	7.57757	3.70331e-08	1.96498	1.96498	BCC * 1 * 1 up vs Healthy * 0 * 1	1.54602	2.49748	120.813	58.9603	28.4971	17194.4	1
43	kegg_pathway_104	Glycerolipid metabolism	8.12974e-22	5.1343e-23	1.31438e-20	1.22839e-22	1.63259e-15	3.64982	3.64982	BCC * 0 * 0 up vs Healthy * 0 * 0	2.6614	5.00533	0.150988	1.18735	1.18735	BCC * 0 * 1 up vs Healthy * 0 * 1	-1.06472	1.50103	6.67094e-19	5.72236	5.72236	BCC * 1 * 0 up vs Healthy * 0 * 0	3.90978	8.37526	0.00417652	1.42536	1.42536	BCC * 1 * 1 up vs Healthy * 0 * 1	1.11859	1.81625	94.6109	43.8052	28.551	11126.7	1
42	kegg_pathway_235	Cytosolic DNA-sensing pathway	1.11548e-19	7.01336e-23	1.79542e-20	1.66243e-22	5.2559e-14	3.35922	3.35922	BCC * 0 * 0 up vs Healthy * 0 * 0	2.45603	4.59455	0.737712	1.04049	1.04049	BCC * 0 * 1 up vs Healthy * 0 * 1	-1.21259	1.31278	4.93704e-17	5.11513	5.11513	BCC * 1 * 0 up vs Healthy * 0 * 0	3.50614	7.46249	0.000205653	1.5774	1.5774	BCC * 1 * 1 up vs Healthy * 0 * 1	1.24044	2.00588	84.427	45.478	28.4031	10435.8	1
61	kegg_pathway_217	Cardiac muscle contraction	2.89482e-26	1.28825e-22	3.29792e-20	3.02561e-22	9.24417e-15	2.83315	2.83315	BCC * 0 * 0 up vs Healthy * 0 * 0	2.18033	3.68141	0.59496	1.05413	1.05413	BCC * 0 * 1 up vs Healthy * 0 * 1	-1.15222	1.28034	1.26166e-20	4.54124	4.54124	BCC * 1 * 0 up vs Healthy * 0 * 0	3.31125	6.22812	2.20993e-10	1.92152	1.92152	BCC * 1 * 1 up vs Healthy * 0 * 1	1.57166	2.34924	115.011	114.676	27.7999	15418.3	1
35	kegg_pathway_288	Amino sugar and nucleotide sugar metabolism	9.32264e-27	1.30017e-22	3.32844e-20	3.02585e-22	1.86745e-18	4.97367	4.97367	BCC * 0 * 0 up vs Healthy * 0 * 0	3.49041	7.08724	0.0645936	1.28125	1.28125	BCC * 0 * 1 up vs Healthy * 0 * 1	-1.01514	1.66647	2.95802e-17	6.44281	6.44281	BCC * 1 * 0 up vs Healthy * 0 * 0	4.20325	9.87565	2.55963e-08	2.17246	2.17246	BCC * 1 * 1 up vs Healthy * 0 * 1	1.65551	2.85083	119.43	24.0422	28.246	9259.69	1
58	kegg_pathway_101	Adipocytokine signaling pathway	3.86372e-21	2.02451e-22	5.18275e-20	4.66914e-22	2.05659e-15	3.00408	3.00408	BCC * 0 * 0 up vs Healthy * 0 * 0	2.29347	3.93487	0.344145	1.1015	1.1015	BCC * 0 * 1 up vs Healthy * 0 * 1	-1.10924	1.34583	3.31793e-15	3.73046	3.73046	BCC * 1 * 0 up vs Healthy * 0 * 0	2.69397	5.16575	8.44074e-06	1.60228	1.60228	BCC * 1 * 1 up vs Healthy * 0 * 1	1.30254	1.971	90.7539	42.8618	27.5901	14800.8	1
57	kegg_pathway_11	Pancreatic secretion	5.17695e-13	2.11608e-22	5.41716e-20	4.83675e-22	3.03833e-10	2.44859	2.44859	BCC * 0 * 0 up vs Healthy * 0 * 0	1.85492	3.23226	0.378096	0.911506	-1.09709	BCC * 0 * 1 down vs Healthy * 0 * 1	-1.34819	1.12013	6.93388e-12	3.2459	3.2459	BCC * 1 * 0 up vs Healthy * 0 * 0	2.32219	4.53703	0.000927223	1.43376	1.43376	BCC * 1 * 1 up vs Healthy * 0 * 1	1.15862	1.77424	52.7352	62.1266	27.5774	15128.3	1
46	kegg_pathway_296	Basal cell carcinoma	9.16816e-37	8.21152e-22	2.10215e-19	1.86031e-21	2.97302e-28	5.98098	5.98098	BCC * 0 * 0 up vs Healthy * 0 * 0	4.37328	8.1797	0.00807848	1.36914	1.36914	BCC * 0 * 1 up vs Healthy * 0 * 1	1.08524	1.72731	2.0879e-25	7.65161	7.65161	BCC * 1 * 0 up vs Healthy * 0 * 0	5.24533	11.1618	4.25955e-06	1.75932	1.75932	BCC * 1 * 1 up vs Healthy * 0 * 1	1.3836	2.23706	167.503	34.6997	26.9985	12515.7	1
34	kegg_pathway_277	Thyroid cancer	3.58758e-24	3.68995e-21	9.44627e-19	8.2862e-21	3.10959e-18	4.23498	4.23498	BCC * 0 * 0 up vs Healthy * 0 * 0	3.0731	5.83613	0.227297	1.15786	1.15786	BCC * 0 * 1 up vs Healthy * 0 * 1	-1.09578	1.46904	1.42368e-18	5.80602	5.80602	BCC * 1 * 0 up vs Healthy * 0 * 0	3.94374	8.5477	7.85039e-05	1.64356	1.64356	BCC * 1 * 1 up vs Healthy * 0 * 1	1.28502	2.10212	106.81	50.5911	26.44	7164.35	1
32	kegg_pathway_225	Malaria	1.57749e-21	5.49047e-21	1.40556e-18	1.22223e-20	2.35425e-18	6.72508	6.72508	BCC * 0 * 0 up vs Healthy * 0 * 0	4.41196	10.2509	0.0730636	1.33123	1.33123	BCC * 0 * 1 up vs Healthy * 0 * 1	-1.02714	1.82028	1.71162e-14	7.46886	7.46886	BCC * 1 * 0 up vs Healthy * 0 * 0	4.4923	12.4176	0.00105636	1.71809	1.71809	BCC * 1 * 1 up vs Healthy * 0 * 1	1.24328	2.37423	94.0815	36.6809	26.2816	10960.9	1
55	kegg_pathway_37	Protein digestion and absorption	8.95834e-32	8.98733e-21	2.30076e-18	1.98341e-20	2.49594e-17	3.4078	3.4078	BCC * 0 * 0 up vs Healthy * 0 * 0	2.57134	4.51637	0.000339722	1.46602	1.46602	BCC * 0 * 1 up vs Healthy * 0 * 1	1.18945	1.80688	4.60326e-21	5.19493	5.19493	BCC * 1 * 0 up vs Healthy * 0 * 0	3.69881	7.29621	8.01696e-09	1.89292	1.89292	BCC * 1 * 1 up vs Healthy * 0 * 1	1.52501	2.34959	141.916	64.3593	25.6004	14489.4	1
72	kegg_pathway_89	Glutamatergic synapse	4.21729e-11	2.51791e-20	6.44585e-18	5.50927e-20	3.50275e-10	2.25937	2.25937	BCC * 0 * 0 up vs Healthy * 0 * 0	1.75287	2.91223	0.46136	0.931657	-1.07336	BCC * 0 * 1 down vs Healthy * 0 * 1	-1.2959	1.12482	6.28319e-12	2.93731	2.93731	BCC * 1 * 0 up vs Healthy * 0 * 0	2.16271	3.98935	0.193255	1.138	1.138	BCC * 1 * 1 up vs Healthy * 0 * 1	-1.0677	1.38272	43.8406	40.0946	24.9246	20185.1	1
39	kegg_pathway_242	Arachidonic acid metabolism	1.75826e-15	3.63477e-20	9.30501e-18	7.8856e-20	1.44211e-13	4.17568	4.17568	BCC * 0 * 0 up vs Healthy * 0 * 0	2.86723	6.08124	0.852665	1.02678	1.02678	BCC * 0 * 1 up vs Healthy * 0 * 1	-1.28739	1.35726	1.45284e-12	5.20436	5.20436	BCC * 1 * 0 up vs Healthy * 0 * 0	3.30722	8.18977	0.00639778	1.49413	1.49413	BCC * 1 * 1 up vs Healthy * 0 * 1	1.11971	1.99376	64.6137	32.7656	25.0754	12962.5	1
67	kegg_pathway_314	Serotonergic synapse	1.13881e-14	4.41275e-20	1.12966e-17	9.49297e-20	2.34176e-13	2.76537	2.76537	BCC * 0 * 0 up vs Healthy * 0 * 0	2.10927	3.62555	0.953859	0.994085	-1.00595	BCC * 0 * 1 down vs Healthy * 0 * 1	-1.22994	1.21543	7.97393e-13	3.31577	3.31577	BCC * 1 * 0 up vs Healthy * 0 * 0	2.39182	4.59664	0.0290224	1.26051	1.26051	BCC * 1 * 1 up vs Healthy * 0 * 1	1.02397	1.55168	60.3047	46.7772	24.6586	19894.7	1
67	kegg_pathway_317	Gap junction	5.74732e-25	7.62911e-20	1.95305e-17	1.62754e-19	2.29252e-15	2.80398	2.80398	BCC * 0 * 0 up vs Healthy * 0 * 0	2.17581	3.61352	0.046045	1.21123	1.21123	BCC * 0 * 1 up vs Healthy * 0 * 1	1.00337	1.46215	1.63335e-16	3.6496	3.6496	BCC * 1 * 0 up vs Healthy * 0 * 0	2.68778	4.9556	3.07869e-08	1.73531	1.73531	BCC * 1 * 1 up vs Healthy * 0 * 1	1.4284	2.10817	108.609	45.4582	24.3693	17449.3	1
20	kegg_pathway_319	Allograft rejection	6.8185e-15	9.3516e-20	2.39401e-17	1.97852e-19	3.68354e-09	4.03098	4.03098	BCC * 0 * 0 up vs Healthy * 0 * 0	2.54759	6.3781	0.545096	1.11076	1.11076	BCC * 0 * 1 up vs Healthy * 0 * 1	-1.26561	1.5615	4.02078e-10	5.95918	5.95918	BCC * 1 * 0 up vs Healthy * 0 * 0	3.42645	10.364	2.06861e-07	2.55899	2.55899	BCC * 1 * 1 up vs Healthy * 0 * 1	1.79949	3.63906	63.0034	81.0572	25.2705	5056.41	1
45	kegg_pathway_118	Renin secretion	9.59348e-21	1.67679e-19	4.29258e-17	3.51851e-19	5.5613e-16	3.54034	3.54034	BCC * 0 * 0 up vs Healthy * 0 * 0	2.61386	4.79521	0.823573	1.02593	1.02593	BCC * 0 * 1 up vs Healthy * 0 * 1	-1.22091	1.28506	1.8171e-16	4.71428	4.71428	BCC * 1 * 0 up vs Healthy * 0 * 0	3.26967	6.79715	4.06338e-05	1.6296	1.6296	BCC * 1 * 1 up vs Healthy * 0 * 1	1.29114	2.0568	89.37	47.9613	24.1528	11247.5	1
54	kegg_pathway_190	Long-term potentiation	5.84613e-14	2.7846e-19	7.12858e-17	5.79559e-19	2.46338e-12	2.65773	2.65773	BCC * 0 * 0 up vs Healthy * 0 * 0	2.02464	3.48877	0.463573	0.927282	-1.07842	BCC * 0 * 1 down vs Healthy * 0 * 1	-1.31976	1.1348	6.54321e-14	3.53454	3.53454	BCC * 1 * 0 up vs Healthy * 0 * 0	2.5458	4.90728	0.0362299	1.24996	1.24996	BCC * 1 * 1 up vs Healthy * 0 * 1	1.01443	1.54017	57.1622	54.0918	23.7811	13034.1	1
61	kegg_pathway_71	ECM-receptor interaction	2.8814e-35	6.12936e-19	1.56912e-16	1.26542e-18	2.56751e-20	3.36579	3.36579	BCC * 0 * 0 up vs Healthy * 0 * 0	2.607	4.34543	1.82583e-06	1.5881	1.5881	BCC * 0 * 1 up vs Healthy * 0 * 1	1.31379	1.91968	9.13528e-19	4.05869	4.05869	BCC * 1 * 0 up vs Healthy * 0 * 0	2.9825	5.5232	6.73099e-11	1.92574	1.92574	BCC * 1 * 1 up vs Healthy * 0 * 1	1.58293	2.34279	158.421	42.502	23.3063	14668.5	1
41	kegg_pathway_56	Endocrine and other factor-regulated calcium reabsorption	3.31784e-11	6.54897e-19	1.67654e-16	1.34123e-18	3.22981e-11	2.69258	2.69258	BCC * 0 * 0 up vs Healthy * 0 * 0	2.01313	3.60134	0.0799346	0.824623	-1.21267	BCC * 0 * 1 down vs Healthy * 0 * 1	-1.50484	1.0233	3.51026e-12	3.50082	3.50082	BCC * 1 * 0 up vs Healthy * 0 * 0	2.46519	4.97152	0.0752107	1.22452	1.22452	BCC * 1 * 1 up vs Healthy * 0 * 1	-1.02082	1.53067	44.5753	46.3886	23.4775	8574.78	1
21	kegg_pathway_58	Graft-versus-host disease	2.9096e-14	1.4336e-18	3.67002e-16	2.91271e-18	1.24273e-07	3.48207	3.48207	BCC * 0 * 0 up vs Healthy * 0 * 0	2.19983	5.51171	0.124873	1.30577	1.30577	BCC * 0 * 1 up vs Healthy * 0 * 1	-1.0769	1.83617	3.92116e-09	5.35951	5.35951	BCC * 1 * 0 up vs Healthy * 0 * 0	3.08022	9.32543	3.09669e-07	2.52486	2.52486	BCC * 1 * 1 up vs Healthy * 0 * 1	1.77496	3.59158	59.8263	84.4896	23.6483	5586.48	1
40	kegg_pathway_315	Nucleotide excision repair	3.61658e-13	1.49315e-18	3.82246e-16	3.00981e-18	8.64422e-10	2.56499	2.56499	BCC * 0 * 0 up vs Healthy * 0 * 0	1.90116	3.46061	0.526936	0.930788	-1.07436	BCC * 0 * 1 down vs Healthy * 0 * 1	-1.34182	1.16251	5.22847e-13	3.82023	3.82023	BCC * 1 * 0 up vs Healthy * 0 * 0	2.66209	5.48223	0.00409251	1.40055	1.40055	BCC * 1 * 1 up vs Healthy * 0 * 1	1.11298	1.76241	53.7209	18.2328	23.0485	8655.34	1
34	kegg_pathway_160	Ether lipid metabolism	2.73052e-15	1.53305e-18	3.92461e-16	3.0661e-18	2.43357e-14	4.08333	4.08333	BCC * 0 * 0 up vs Healthy * 0 * 0	2.85429	5.8416	0.830498	1.02944	1.02944	BCC * 0 * 1 up vs Healthy * 0 * 1	-1.26717	1.34287	1.40985e-13	5.17894	5.17894	BCC * 1 * 0 up vs Healthy * 0 * 0	3.36264	7.9763	0.0856334	1.27246	1.27246	BCC * 1 * 1 up vs Healthy * 0 * 1	-1.03441	1.67487	63.9004	34.3524	23.1449	8932.89	1
41	kegg_pathway_44	Fanconi anemia pathway	1.14662e-16	1.8778e-18	4.80717e-16	3.72649e-18	8.61151e-15	3.82975	3.82975	BCC * 0 * 0 up vs Healthy * 0 * 0	2.73578	5.36117	0.454961	1.09981	1.09981	BCC * 0 * 1 up vs Healthy * 0 * 1	-1.16713	1.41174	5.31657e-13	4.5026	4.5026	BCC * 1 * 0 up vs Healthy * 0 * 0	3.00105	6.75544	0.0130656	1.38679	1.38679	BCC * 1 * 1 up vs Healthy * 0 * 1	1.07129	1.7952	70.1484	21.0283	22.9097	11473	1
28	kegg_pathway_78	Propanoate metabolism	8.53249e-14	2.75118e-18	7.04302e-16	5.41771e-18	1.82498e-11	3.63517	3.63517	BCC * 0 * 0 up vs Healthy * 0 * 0	2.50324	5.27894	0.468471	0.902709	-1.10778	BCC * 0 * 1 down vs Healthy * 0 * 1	-1.46122	1.19073	1.43423e-11	4.78203	4.78203	BCC * 1 * 0 up vs Healthy * 0 * 0	3.04934	7.49925	0.00041291	1.6767	1.6767	BCC * 1 * 1 up vs Healthy * 0 * 1	1.25929	2.23246	57.0829	23.2741	22.9815	6568.18	1
42	kegg_pathway_155	Pyrimidine metabolism	1.00401e-29	3.2229e-18	8.25062e-16	6.29819e-18	2.80622e-18	4.81075	4.81075	BCC * 0 * 0 up vs Healthy * 0 * 0	3.39208	6.82274	0.00533883	1.44607	1.44607	BCC * 0 * 1 up vs Healthy * 0 * 1	1.11572	1.87425	2.19764e-21	7.90474	7.90474	BCC * 1 * 0 up vs Healthy * 0 * 0	5.18651	12.0476	9.58784e-07	1.9587	1.9587	BCC * 1 * 1 up vs Healthy * 0 * 1	1.49804	2.56101	133.17	26.7861	22.6047	12991.4	1
53	kegg_pathway_195	PPAR signaling pathway	2.07794e-15	5.41955e-18	1.3874e-15	1.05106e-17	3.09023e-12	2.91159	2.91159	BCC * 0 * 0 up vs Healthy * 0 * 0	2.15952	3.92557	0.91861	1.01163	1.01163	BCC * 0 * 1 up vs Healthy * 0 * 1	-1.23398	1.26284	1.64279e-12	3.68919	3.68919	BCC * 1 * 0 up vs Healthy * 0 * 0	2.57288	5.28986	0.00093567	1.47324	1.47324	BCC * 1 * 1 up vs Healthy * 0 * 1	1.17136	1.85292	63.9286	52.4439	22.2096	15143.7	1
39	kegg_pathway_334	Arginine and proline metabolism	2.48931e-18	6.33494e-18	1.62174e-15	1.21936e-17	4.49792e-14	3.88792	3.88792	BCC * 0 * 0 up vs Healthy * 0 * 0	2.74041	5.51594	0.543366	1.08378	1.08378	BCC * 0 * 1 up vs Healthy * 0 * 1	-1.19622	1.40506	1.46028e-14	5.31092	5.31092	BCC * 1 * 0 up vs Healthy * 0 * 0	3.48313	8.09786	0.000466894	1.61574	1.61574	BCC * 1 * 1 up vs Healthy * 0 * 1	1.2354	2.11317	78.1365	50.9977	22.284	11221	1
52	kegg_pathway_68	Drug metabolism - other enzymes	1.3011e-27	1.27478e-17	3.26344e-15	2.4354e-17	2.0289e-18	4.28285	4.28285	BCC * 0 * 0 up vs Healthy * 0 * 0	3.10119	5.91477	0.0679196	1.25005	1.25005	BCC * 0 * 1 up vs Healthy * 0 * 1	-1.01658	1.58853	5.25535e-21	6.59858	6.59858	BCC * 1 * 0 up vs Healthy * 0 * 0	4.47051	9.73966	5.92469e-06	1.7746	1.7746	BCC * 1 * 1 up vs Healthy * 0 * 1	1.3852	2.27346	121.966	34.841	21.7626	17014.3	1
30	kegg_pathway_108	DNA replication	4.10248e-15	1.81537e-17	4.64735e-15	3.44248e-17	6.91405e-14	4.55641	4.55641	BCC * 0 * 0 up vs Healthy * 0 * 0	3.07681	6.74753	0.906114	0.982629	-1.01768	BCC * 0 * 1 down vs Healthy * 0 * 1	-1.36202	1.31511	2.22249e-13	5.99159	5.99159	BCC * 1 * 0 up vs Healthy * 0 * 0	3.73151	9.62055	0.0299832	1.39611	1.39611	BCC * 1 * 1 up vs Healthy * 0 * 1	1.03293	1.88701	63.2541	18.1877	21.8877	8355.51	1
23	kegg_pathway_196	Protein export	1.54272e-16	1.91927e-17	4.91333e-15	3.61274e-17	1.47695e-11	3.90086	3.90086	BCC * 0 * 0 up vs Healthy * 0 * 0	2.63888	5.76635	0.301696	1.16505	1.16505	BCC * 0 * 1 up vs Healthy * 0 * 1	-1.14723	1.55717	1.24032e-12	5.63616	5.63616	BCC * 1 * 0 up vs Healthy * 0 * 0	3.51777	9.03023	0.000212857	1.76504	1.76504	BCC * 1 * 1 up vs Healthy * 0 * 1	1.30768	2.38236	70.6874	25.9988	22.0864	4857.31	1
37	kegg_pathway_181	Vasopressin-regulated water reabsorption	2.26131e-14	5.68366e-17	1.45502e-14	1.06206e-16	1.86085e-10	2.4763	2.4763	BCC * 0 * 0 up vs Healthy * 0 * 0	1.8768	3.2673	0.953118	0.993851	-1.00619	BCC * 0 * 1 down vs Healthy * 0 * 1	-1.23605	1.2209	3.40835e-11	3.12067	3.12067	BCC * 1 * 0 up vs Healthy * 0 * 0	2.23387	4.35953	4.91407e-05	1.55506	1.55506	BCC * 1 * 1 up vs Healthy * 0 * 1	1.25709	1.92365	59.4487	50.7564	21.1297	6341.96	1
36	kegg_pathway_123	Ferroptosis	1.44106e-13	5.83137e-17	1.49283e-14	1.07819e-16	2.16911e-11	3.14203	3.14203	BCC * 0 * 0 up vs Healthy * 0 * 0	2.2524	4.38302	0.523194	1.08376	1.08376	BCC * 0 * 1 up vs Healthy * 0 * 1	-1.18133	1.38751	4.11451e-11	3.9002	3.9002	BCC * 1 * 0 up vs Healthy * 0 * 0	2.61058	5.82689	0.0230129	1.3449	1.3449	BCC * 1 * 1 up vs Healthy * 0 * 1	1.04174	1.7363	55.6959	31.8084	21.1316	8656.25	1
30	kegg_pathway_145	RNA polymerase	3.38169e-15	5.85425e-17	1.49869e-14	1.07819e-16	3.85348e-11	3.56623	3.56623	BCC * 0 * 0 up vs Healthy * 0 * 0	2.45353	5.18354	0.562152	1.0855	1.0855	BCC * 0 * 1 up vs Healthy * 0 * 1	-1.21599	1.4328	1.67238e-12	5.15477	5.15477	BCC * 1 * 0 up vs Healthy * 0 * 0	3.28342	8.09267	0.00140252	1.59726	1.59726	BCC * 1 * 1 up vs Healthy * 0 * 1	1.19879	2.12819	63.6545	18.4851	21.2465	7580.12	1
25	kegg_pathway_49	Antifolate resistance	1.55529e-13	6.19171e-17	1.58508e-14	1.1322e-16	1.13515e-11	4.32732	4.32732	BCC * 0 * 0 up vs Healthy * 0 * 0	2.84724	6.5768	0.545492	1.10049	1.10049	BCC * 0 * 1 up vs Healthy * 0 * 1	-1.23981	1.5015	5.61366e-11	5.49825	5.49825	BCC * 1 * 0 up vs Healthy * 0 * 0	3.31872	9.10914	0.0244748	1.44599	1.44599	BCC * 1 * 1 up vs Healthy * 0 * 1	1.04873	1.99373	56.0093	35.3199	21.3573	6586.97	1
20	kegg_pathway_86	Collecting duct acid secretion	8.87658e-13	6.64634e-17	1.70146e-14	1.20671e-16	9.98328e-11	4.59535	4.59535	BCC * 0 * 0 up vs Healthy * 0 * 0	2.91026	7.25613	0.891815	1.02378	1.02378	BCC * 0 * 1 up vs Healthy * 0 * 1	-1.37104	1.43702	1.36001e-11	6.85835	6.85835	BCC * 1 * 0 up vs Healthy * 0 * 0	3.95327	11.8982	0.0369704	1.4523	1.4523	BCC * 1 * 1 up vs Healthy * 0 * 1	1.02287	2.06201	52.7458	36.6239	21.5322	5011.11	1
14	kegg_pathway_1	Asthma	2.01796e-12	9.62166e-17	2.46314e-14	1.73461e-16	2.54786e-08	5.75512	5.75512	BCC * 0 * 0 up vs Healthy * 0 * 0	3.13184	10.5757	0.561954	1.14275	1.14275	BCC * 0 * 1 up vs Healthy * 0 * 1	-1.37467	1.79514	1.12078e-08	8.72156	8.72156	BCC * 1 * 0 up vs Healthy * 0 * 0	4.18688	18.1676	2.00969e-05	2.7793	2.7793	BCC * 1 * 1 up vs Healthy * 0 * 1	1.74243	4.43316	51.7274	32.675	21.7841	4339.59	1
37	kegg_pathway_127	Amyotrophic lateral sclerosis (ALS)	8.32013e-10	1.20508e-16	3.085e-14	2.15735e-16	8.60082e-09	2.71219	2.71219	BCC * 0 * 0 up vs Healthy * 0 * 0	1.93416	3.80319	0.658055	0.944939	-1.05827	BCC * 0 * 1 down vs Healthy * 0 * 1	-1.36014	1.21448	4.75262e-10	3.68026	3.68026	BCC * 1 * 0 up vs Healthy * 0 * 0	2.44792	5.53299	0.174392	1.19689	1.19689	BCC * 1 * 1 up vs Healthy * 0 * 1	-1.08297	1.5514	38.1699	37.3672	20.7236	9433.86	1
26	kegg_pathway_110	Intestinal immune network for IgA production	1.81053e-12	1.23412e-16	3.15935e-14	2.19399e-16	1.26891e-10	4.45431	4.45431	BCC * 0 * 0 up vs Healthy * 0 * 0	2.83658	6.99464	0.828407	1.0377	1.0377	BCC * 0 * 1 up vs Healthy * 0 * 1	-1.3471	1.4506	5.3538e-08	4.57036	4.57036	BCC * 1 * 0 up vs Healthy * 0 * 0	2.65206	7.87622	0.000113393	1.98133	1.98133	BCC * 1 * 1 up vs Healthy * 0 * 1	1.40141	2.80123	50.8851	42.0164	20.9434	8282.41	1
33	kegg_pathway_48	Fatty acid degradation	2.48829e-13	1.26464e-16	3.23748e-14	2.23274e-16	3.1241e-09	3.01474	3.01474	BCC * 0 * 0 up vs Healthy * 0 * 0	2.09717	4.33377	0.907542	0.984175	-1.01608	BCC * 0 * 1 down vs Healthy * 0 * 1	-1.33021	1.28845	2.19335e-12	4.86179	4.86179	BCC * 1 * 0 up vs Healthy * 0 * 0	3.13837	7.53162	0.00176661	1.56017	1.56017	BCC * 1 * 1 up vs Healthy * 0 * 1	1.18093	2.0612	54.6751	42.3641	20.7637	8642.49	1
27	kegg_pathway_13	Citrate cycle (TCA cycle)	1.92801e-19	1.98022e-16	5.06936e-14	3.47217e-16	1.21281e-13	4.36467	4.36467	BCC * 0 * 0 up vs Healthy * 0 * 0	2.97007	6.41412	0.273756	1.17288	1.17288	BCC * 0 * 1 up vs Healthy * 0 * 1	-1.1346	1.56081	3.37703e-14	6.16183	6.16183	BCC * 1 * 0 up vs Healthy * 0 * 0	3.87326	9.80264	1.62297e-05	1.91933	1.91933	BCC * 1 * 1 up vs Healthy * 0 * 1	1.42842	2.57893	84.4259	19.9046	20.6539	6501.31	1
23	kegg_pathway_5	Autoimmune thyroid disease	2.37609e-15	2.24567e-16	5.74892e-14	3.91083e-16	1.05525e-09	4.04627	4.04627	BCC * 0 * 0 up vs Healthy * 0 * 0	2.59278	6.31458	0.323977	1.18072	1.18072	BCC * 0 * 1 up vs Healthy * 0 * 1	-1.1785	1.64293	6.87302e-09	4.95034	4.95034	BCC * 1 * 0 up vs Healthy * 0 * 0	2.89413	8.46741	1.43117e-08	2.70593	2.70593	BCC * 1 * 1 up vs Healthy * 0 * 1	1.92306	3.8075	64.906	80.76	20.713	6298.53	1
31	kegg_pathway_302	Various types of N-glycan biosynthesis	1.70842e-21	2.40453e-16	6.1556e-14	4.15919e-16	1.65134e-17	4.77031	4.77031	BCC * 0 * 0 up vs Healthy * 0 * 0	3.34575	6.80142	0.0940653	1.25217	1.25217	BCC * 0 * 1 up vs Healthy * 0 * 1	-1.03916	1.62934	7.84993e-14	5.1967	5.1967	BCC * 1 * 0 up vs Healthy * 0 * 0	3.38792	7.97117	6.62862e-05	1.74254	1.74254	BCC * 1 * 1 up vs Healthy * 0 * 1	1.3273	2.28769	94.0204	32.3049	20.4529	7283.1	1
37	kegg_pathway_93	Basal transcription factors	5.76121e-17	2.88748e-16	7.39195e-14	4.96104e-16	1.68094e-12	3.03321	3.03321	BCC * 0 * 0 up vs Healthy * 0 * 0	2.23414	4.11807	0.786294	1.03187	1.03187	BCC * 0 * 1 up vs Healthy * 0 * 1	-1.21602	1.29477	1.01722e-13	4.10245	4.10245	BCC * 1 * 0 up vs Healthy * 0 * 0	2.8372	5.93192	0.00016118	1.5722	1.5722	BCC * 1 * 1 up vs Healthy * 0 * 1	1.24339	1.98795	71.7297	23.4744	20.2518	7716.35	1
38	kegg_pathway_30	Mineral absorption	3.52982e-19	5.31138e-16	1.35971e-13	9.06476e-16	6.71275e-12	3.3313	3.3313	BCC * 0 * 0 up vs Healthy * 0 * 0	2.36819	4.68609	0.306141	1.14133	1.14133	BCC * 0 * 1 up vs Healthy * 0 * 1	-1.12874	1.47032	8.1074e-15	5.18414	5.18414	BCC * 1 * 0 up vs Healthy * 0 * 0	3.43513	7.82364	5.27046e-06	1.8405	1.8405	BCC * 1 * 1 up vs Healthy * 0 * 1	1.4165	2.39143	82.246	63.2109	19.9096	10138.4	1
27	kegg_pathway_305	Fructose and mannose metabolism	3.79774e-18	5.36382e-16	1.37314e-13	9.09363e-16	3.16151e-13	4.73895	4.73895	BCC * 0 * 0 up vs Healthy * 0 * 0	3.13316	7.16772	0.858453	1.02832	1.02832	BCC * 0 * 1 up vs Healthy * 0 * 1	-1.32208	1.39801	2.22304e-14	7.16189	7.16189	BCC * 1 * 0 up vs Healthy * 0 * 0	4.34813	11.7965	2.20715e-05	1.99282	1.99282	BCC * 1 * 1 up vs Healthy * 0 * 1	1.45069	2.73755	78.1013	38.4846	20.1057	7510.95	1
23	kegg_pathway_76	Primary immunodeficiency	1.09567e-14	7.19884e-16	1.8429e-13	1.21244e-15	1.89139e-12	5.89997	5.89997	BCC * 0 * 0 up vs Healthy * 0 * 0	3.6218	9.61113	0.137876	1.31532	1.31532	BCC * 0 * 1 up vs Healthy * 0 * 1	-1.09213	1.88946	1.95056e-08	5.46827	5.46827	BCC * 1 * 0 up vs Healthy * 0 * 0	3.0357	9.85011	0.000271125	2.00863	2.00863	BCC * 1 * 1 up vs Healthy * 0 * 1	1.38126	2.92094	61.6919	38.1754	20.0644	7571.57	1
33	kegg_pathway_125	Cholesterol metabolism	2.83292e-16	8.25558e-16	2.11343e-13	1.38133e-15	6.55584e-13	3.90191	3.90191	BCC * 0 * 0 up vs Healthy * 0 * 0	2.70079	5.6372	0.116939	1.24407	1.24407	BCC * 0 * 1 up vs Healthy * 0 * 1	-1.05623	1.63475	1.98216e-11	4.61907	4.61907	BCC * 1 * 0 up vs Healthy * 0 * 0	2.96377	7.19887	0.00308956	1.53201	1.53201	BCC * 1 * 1 up vs Healthy * 0 * 1	1.15518	2.03178	68.6309	50.7122	19.7448	8882.13	1
68	kegg_pathway_316	Circadian entrainment	1.41025e-12	8.57451e-16	2.19507e-13	1.42537e-15	7.58371e-10	2.31585	2.31585	BCC * 0 * 0 up vs Healthy * 0 * 0	1.77378	3.02359	0.835748	1.02115	1.02115	BCC * 0 * 1 up vs Healthy * 0 * 1	-1.19364	1.24467	1.30975e-10	2.88064	2.88064	BCC * 1 * 0 up vs Healthy * 0 * 0	2.0884	3.9734	0.00653868	1.32845	1.32845	BCC * 1 * 1 up vs Healthy * 0 * 1	1.08262	1.63011	50.6336	34.381	19.4426	19868.4	1
28	kegg_pathway_129	Prion diseases	4.45102e-19	1.03323e-15	2.64507e-13	1.7065e-15	1.21489e-10	4.06701	4.06701	BCC * 0 * 0 up vs Healthy * 0 * 0	2.66256	6.2123	0.00569857	1.55879	1.55879	BCC * 0 * 1 up vs Healthy * 0 * 1	1.13822	2.13475	1.309e-12	6.4754	6.4754	BCC * 1 * 0 up vs Healthy * 0 * 0	3.88492	10.7932	6.61151e-06	2.11704	2.11704	BCC * 1 * 1 up vs Healthy * 0 * 1	1.52951	2.93025	82.5368	44.206	19.7212	8468.81	1
56	kegg_pathway_335	Arrhythmogenic right ventricular cardiomyopathy (ARVC)	2.48457e-26	1.5515e-15	3.97184e-13	2.54605e-15	3.90182e-15	2.91414	2.91414	BCC * 0 * 0 up vs Healthy * 0 * 0	2.23554	3.79872	0.00924571	1.29874	1.29874	BCC * 0 * 1 up vs Healthy * 0 * 1	1.06676	1.58116	8.52327e-17	3.92565	3.92565	BCC * 1 * 0 up vs Healthy * 0 * 0	2.85143	5.40456	4.8759e-09	1.83918	1.83918	BCC * 1 * 1 up vs Healthy * 0 * 1	1.50065	2.25407	115.565	94.1435	19.1845	13308.3	1
28	kegg_pathway_75	Circadian rhythm	1.28083e-11	2.82901e-15	7.24227e-13	4.61291e-15	2.33654e-10	3.05409	3.05409	BCC * 0 * 0 up vs Healthy * 0 * 0	2.16827	4.3018	0.15867	0.832945	-1.20056	BCC * 0 * 1 down vs Healthy * 0 * 1	-1.54814	1.07409	6.9651e-13	4.61547	4.61547	BCC * 1 * 0 up vs Healthy * 0 * 0	3.05348	6.9765	0.0568316	1.29101	1.29101	BCC * 1 * 1 up vs Healthy * 0 * 1	-1.00746	1.67914	46.7961	28.3899	19.1695	5537.54	1
24	kegg_pathway_185	Biosynthesis of unsaturated fatty acids	8.03797e-11	2.92246e-15	7.4815e-13	4.73513e-15	2.32887e-09	3.52756	3.52756	BCC * 0 * 0 up vs Healthy * 0 * 0	2.34039	5.31692	0.324213	0.85807	-1.16541	BCC * 0 * 1 down vs Healthy * 0 * 1	-1.5803	1.16355	5.11377e-10	4.87094	4.87094	BCC * 1 * 0 up vs Healthy * 0 * 0	2.9697	7.98938	0.0065729	1.548	1.548	BCC * 1 * 1 up vs Healthy * 0 * 1	1.12989	2.12081	43.1959	41.6518	19.2544	5830.14	1
54	kegg_pathway_218	Salivary secretion	3.21241e-14	4.04592e-15	1.03576e-12	6.51419e-15	3.98391e-12	2.75503	2.75503	BCC * 0 * 0 up vs Healthy * 0 * 0	2.0721	3.66304	0.605189	0.945777	-1.05733	BCC * 0 * 1 down vs Healthy * 0 * 1	-1.3063	1.16847	3.32007e-12	3.41036	3.41036	BCC * 1 * 0 up vs Healthy * 0 * 0	2.41877	4.80848	0.00220111	1.40731	1.40731	BCC * 1 * 1 up vs Healthy * 0 * 1	1.13098	1.75116	58.3708	57.5243	18.6872	14288.1	1
24	kegg_pathway_231	Fatty acid elongation	3.48821e-16	5.82333e-15	1.49077e-12	9.31733e-15	6.17737e-11	4.5022	4.5022	BCC * 0 * 0 up vs Healthy * 0 * 0	2.8809	7.03594	0.3784	1.16046	1.16046	BCC * 0 * 1 up vs Healthy * 0 * 1	-1.20031	1.61643	6.76912e-13	7.37428	7.37428	BCC * 1 * 0 up vs Healthy * 0 * 0	4.30399	12.6348	0.000228798	1.90736	1.90736	BCC * 1 * 1 up vs Healthy * 0 * 1	1.35408	2.68672	68.8532	40.1011	18.8731	6903.59	1
27	kegg_pathway_198	SNARE interactions in vesicular transport	4.97715e-13	9.51771e-15	2.43653e-12	1.51338e-14	5.10496e-09	2.87796	2.87796	BCC * 0 * 0 up vs Healthy * 0 * 0	2.0238	4.09263	0.632331	1.06582	1.06582	BCC * 0 * 1 up vs Healthy * 0 * 1	-1.21849	1.38418	1.51853e-10	4.05197	4.05197	BCC * 1 * 0 up vs Healthy * 0 * 0	2.64997	6.19571	0.000710216	1.59605	1.59605	BCC * 1 * 1 up vs Healthy * 0 * 1	1.21816	2.09117	53.4954	26.6351	18.527	5438.97	1
27	kegg_pathway_230	Aldosterone-regulated sodium reabsorption	6.52258e-13	1.16681e-14	2.98703e-12	1.84385e-14	4.95272e-10	2.93881	2.93881	BCC * 0 * 0 up vs Healthy * 0 * 0	2.09811	4.11638	0.687545	1.05262	1.05262	BCC * 0 * 1 up vs Healthy * 0 * 1	-1.21999	1.35176	8.0361e-11	3.89466	3.89466	BCC * 1 * 0 up vs Healthy * 0 * 0	2.59401	5.84746	0.00711865	1.42665	1.42665	BCC * 1 * 1 up vs Healthy * 0 * 1	1.10159	1.84764	52.9386	36.6769	18.4154	4981.43	1
29	kegg_pathway_6	Pyruvate metabolism	2.05671e-15	1.24879e-14	3.1969e-12	1.96129e-14	5.20704e-11	3.5732	3.5732	BCC * 0 * 0 up vs Healthy * 0 * 0	2.4508	5.20961	0.526771	1.09452	1.09452	BCC * 0 * 1 up vs Healthy * 0 * 1	-1.20871	1.448	6.08238e-12	5.00517	5.00517	BCC * 1 * 0 up vs Healthy * 0 * 0	3.17637	7.88692	0.000226145	1.72552	1.72552	BCC * 1 * 1 up vs Healthy * 0 * 1	1.29201	2.30448	64.7446	42.149	18.3379	7198.28	1
44	kegg_pathway_85	Amphetamine addiction	6.84321e-17	1.35841e-14	3.47753e-12	2.12044e-14	1.99745e-11	2.92984	2.92984	BCC * 0 * 0 up vs Healthy * 0 * 0	2.1438	4.0041	0.266016	1.14058	1.14058	BCC * 0 * 1 up vs Healthy * 0 * 1	-1.10553	1.43821	2.10102e-13	4.14192	4.14192	BCC * 1 * 0 up vs Healthy * 0 * 0	2.84177	6.03691	0.000453842	1.53627	1.53627	BCC * 1 * 1 up vs Healthy * 0 * 1	1.20884	1.9524	71.1062	55.1422	18.1092	11397.8	1
57	kegg_pathway_258	GABAergic synapse	8.22354e-12	1.84399e-14	4.72061e-12	2.86098e-14	1.76518e-09	2.49203	2.49203	BCC * 0 * 0 up vs Healthy * 0 * 0	1.8529	3.35162	0.645512	1.05296	1.05296	BCC * 0 * 1 up vs Healthy * 0 * 1	-1.18336	1.31203	1.7197e-09	3.01023	3.01023	BCC * 1 * 0 up vs Healthy * 0 * 0	2.10562	4.30348	0.0106669	1.34494	1.34494	BCC * 1 * 1 up vs Healthy * 0 * 1	1.07137	1.68835	47.1929	48.4285	17.8677	17231.9	1
29	kegg_pathway_304	Autophagy - other	2.57437e-16	2.04337e-14	5.23103e-12	3.15122e-14	3.2196e-12	3.71594	3.71594	BCC * 0 * 0 up vs Healthy * 0 * 0	2.57767	5.35685	0.848668	1.02676	1.02676	BCC * 0 * 1 up vs Healthy * 0 * 1	-1.27771	1.34702	7.9863e-14	5.47363	5.47363	BCC * 1 * 0 up vs Healthy * 0 * 0	3.52132	8.50835	0.000675092	1.62839	1.62839	BCC * 1 * 1 up vs Healthy * 0 * 1	1.2299	2.15599	69.0728	18.2928	18.0694	6773.31	1
19	kegg_pathway_194	Terpenoid backbone biosynthesis	1.00851e-09	4.81735e-14	1.23324e-11	7.38468e-14	2.48737e-10	4.27868	4.27868	BCC * 0 * 0 up vs Healthy * 0 * 0	2.7419	6.67677	0.402697	0.868593	-1.15129	BCC * 0 * 1 down vs Healthy * 0 * 1	-1.60189	1.20855	5.14167e-09	5.03095	5.03095	BCC * 1 * 0 up vs Healthy * 0 * 0	2.94153	8.60452	0.1314	1.30044	1.30044	BCC * 1 * 1 up vs Healthy * 0 * 1	-1.08195	1.82973	38.2474	23.4756	17.8685	4289.62	1
62	kegg_pathway_306	Hypertrophic cardiomyopathy (HCM)	8.24453e-29	4.94431e-14	1.26574e-11	7.53419e-14	1.53586e-14	2.70112	2.70112	BCC * 0 * 0 up vs Healthy * 0 * 0	2.09931	3.47546	0.00222858	1.33919	1.33919	BCC * 0 * 1 up vs Healthy * 0 * 1	1.11068	1.61473	3.12925e-18	3.89646	3.89646	BCC * 1 * 0 up vs Healthy * 0 * 0	2.87506	5.28074	4.22279e-11	1.92224	1.92224	BCC * 1 * 1 up vs Healthy * 0 * 1	1.58419	2.33244	127.151	77.6667	17.3252	14753.3	1
41	kegg_pathway_165	Metabolism of xenobiotics by cytochrome P450	1.14528e-13	5.15719e-14	1.32024e-11	7.81207e-14	1.10064e-10	3.67464	3.67464	BCC * 0 * 0 up vs Healthy * 0 * 0	2.48025	5.44421	0.786496	1.04112	1.04112	BCC * 0 * 1 up vs Healthy * 0 * 1	-1.28593	1.39387	1.1144e-13	6.11197	6.11197	BCC * 1 * 0 up vs Healthy * 0 * 0	3.80439	9.81921	0.0876207	1.30063	1.30063	BCC * 1 * 1 up vs Healthy * 0 * 1	-1.03956	1.75855	56.0331	31.11	17.42	15667.9	1
29	kegg_pathway_232	Ovarian steroidogenesis	6.45203e-12	6.87598e-14	1.76025e-11	1.03544e-13	1.9895e-12	4.35544	4.35544	BCC * 0 * 0 up vs Healthy * 0 * 0	2.90213	6.53653	0.597711	1.08445	1.08445	BCC * 0 * 1 up vs Healthy * 0 * 1	-1.24642	1.46583	4.66327e-07	3.54221	3.54221	BCC * 1 * 0 up vs Healthy * 0 * 0	2.17085	5.77987	0.00454593	1.57055	1.57055	BCC * 1 * 1 up vs Healthy * 0 * 1	1.15015	2.14462	48.1608	36.5238	17.4082	8345.52	1
21	kegg_pathway_173	African trypanosomiasis	2.93974e-11	7.29429e-14	1.86734e-11	1.09201e-13	2.68261e-11	5.13277	5.13277	BCC * 0 * 0 up vs Healthy * 0 * 0	3.19059	8.25719	0.52715	0.892484	-1.12047	BCC * 0 * 1 down vs Healthy * 0 * 1	-1.59464	1.27018	3.80773e-10	6.36631	6.36631	BCC * 1 * 0 up vs Healthy * 0 * 0	3.58808	11.2957	0.0657866	1.40837	1.40837	BCC * 1 * 1 up vs Healthy * 0 * 1	-1.02265	2.02844	45.4056	43.1681	17.5633	5987.38	1
64	kegg_pathway_276	Aldosterone synthesis and secretion	3.18264e-14	7.42219e-14	1.90008e-11	1.1047e-13	1.22374e-09	2.19832	2.19832	BCC * 0 * 0 up vs Healthy * 0 * 0	1.70651	2.83186	0.565985	1.05657	1.05657	BCC * 0 * 1 up vs Healthy * 0 * 1	-1.14219	1.27507	6.53026e-10	2.62671	2.62671	BCC * 1 * 0 up vs Healthy * 0 * 0	1.9354	3.56497	1.15525e-05	1.54572	1.54572	BCC * 1 * 1 up vs Healthy * 0 * 1	1.27273	1.87727	58.2679	63.5003	17.1035	15869.6	1
26	kegg_pathway_257	Base excision repair	1.1066e-11	8.2098e-14	2.10171e-11	1.21486e-13	1.16051e-08	3.16175	3.16175	BCC * 0 * 0 up vs Healthy * 0 * 0	2.13477	4.68279	0.929378	0.986915	-1.01326	BCC * 0 * 1 down vs Healthy * 0 * 1	-1.35623	1.32097	1.32878e-09	4.37983	4.37983	BCC * 1 * 0 up vs Healthy * 0 * 0	2.72731	7.03364	0.000842321	1.67241	1.67241	BCC * 1 * 1 up vs Healthy * 0 * 1	1.23722	2.26067	47.1701	20.6039	17.3676	6274.07	1
32	kegg_pathway_179	ABC transporters	4.42509e-10	9.11654e-14	2.33383e-11	1.34128e-13	2.04918e-10	3.41157	3.41157	BCC * 0 * 0 up vs Healthy * 0 * 0	2.34316	4.96716	0.776495	0.960443	-1.04119	BCC * 0 * 1 down vs Healthy * 0 * 1	-1.37604	1.26933	6.39033e-10	4.21302	4.21302	BCC * 1 * 0 up vs Healthy * 0 * 0	2.67808	6.62772	0.433709	1.12196	1.12196	BCC * 1 * 1 up vs Healthy * 0 * 1	-1.18911	1.49684	39.5161	42.89	17.2097	8706.16	1
27	kegg_pathway_243	Alanine, aspartate and glutamate metabolism	4.46782e-11	1.02177e-13	2.61573e-11	1.4947e-13	9.38018e-09	3.22881	3.22881	BCC * 0 * 0 up vs Healthy * 0 * 0	2.16981	4.80466	0.706911	1.05818	1.05818	BCC * 0 * 1 up vs Healthy * 0 * 1	-1.26932	1.42132	4.78263e-08	3.83103	3.83103	BCC * 1 * 0 up vs Healthy * 0 * 0	2.37207	6.18733	0.00143853	1.64319	1.64319	BCC * 1 * 1 up vs Healthy * 0 * 1	1.21122	2.2292	44.2837	46.6353	17.2279	6930.89	1
42	kegg_pathway_192	Hedgehog signaling pathway	1.16613e-33	1.90222e-13	4.86968e-11	2.76687e-13	3.11379e-21	4.23232	4.23232	BCC * 0 * 0 up vs Healthy * 0 * 0	3.15037	5.68584	7.1193e-05	1.56034	1.56034	BCC * 0 * 1 up vs Healthy * 0 * 1	1.25328	1.94264	3.25821e-19	5.18599	5.18599	BCC * 1 * 0 up vs Healthy * 0 * 0	3.63242	7.40401	1.68641e-09	2.0133	2.0133	BCC * 1 * 1 up vs Healthy * 0 * 1	1.60517	2.52521	152.665	34.5172	16.7133	9274.91	1
65	kegg_pathway_182	Dilated cardiomyopathy (DCM)	6.98378e-27	3.00927e-13	7.70373e-11	4.35239e-13	3.12882e-13	2.6054	2.6054	BCC * 0 * 0 up vs Healthy * 0 * 0	2.01633	3.36656	0.000795847	1.38516	1.38516	BCC * 0 * 1 up vs Healthy * 0 * 1	1.14518	1.67541	5.10557e-15	3.45802	3.45802	BCC * 1 * 0 up vs Healthy * 0 * 0	2.53852	4.71058	2.63579e-12	2.02387	2.02387	BCC * 1 * 1 up vs Healthy * 0 * 1	1.66252	2.46377	117.792	73.7926	16.3613	16768.6	1
16	kegg_pathway_70	Steroid biosynthesis	8.84199e-05	3.1502e-13	8.06451e-11	4.53062e-13	8.70555e-06	3.35078	3.35078	BCC * 0 * 0 up vs Healthy * 0 * 0	1.97294	5.69086	0.153163	0.751008	-1.33154	BCC * 0 * 1 down vs Healthy * 0 * 1	-1.97288	1.11273	1.68164e-05	4.09826	4.09826	BCC * 1 * 0 up vs Healthy * 0 * 0	2.16357	7.76297	0.667888	1.09292	1.09292	BCC * 1 * 1 up vs Healthy * 0 * 1	-1.37382	1.64098	15.5641	50.5515	16.9466	4302.03	1
41	kegg_pathway_33	Regulation of lipolysis in adipocytes	2.59988e-18	3.68324e-13	9.42909e-11	5.26765e-13	1.02729e-10	3.15808	3.15808	BCC * 0 * 0 up vs Healthy * 0 * 0	2.23266	4.46708	0.00938014	1.40681	1.40681	BCC * 0 * 1 up vs Healthy * 0 * 1	1.08755	1.81979	2.17224e-09	3.60772	3.60772	BCC * 1 * 0 up vs Healthy * 0 * 0	2.37466	5.48106	1.12053e-08	2.17877	2.17877	BCC * 1 * 1 up vs Healthy * 0 * 1	1.66973	2.843	77.9533	25.8649	16.3672	12192.6	1
18	kegg_pathway_266	Galactose metabolism	6.32542e-16	5.13689e-13	1.31504e-10	7.3058e-13	3.58297e-12	6.12989	6.12989	BCC * 0 * 0 up vs Healthy * 0 * 0	3.70541	10.1407	0.270725	1.23341	1.23341	BCC * 0 * 1 up vs Healthy * 0 * 1	-1.17806	1.79217	3.47368e-11	8.00836	8.00836	BCC * 1 * 0 up vs Healthy * 0 * 0	4.36397	14.6962	0.000256332	2.06031	2.06031	BCC * 1 * 1 up vs Healthy * 0 * 1	1.40015	3.03174	68.3814	21.8996	16.5798	4924.03	1
25	kegg_pathway_237	Glyoxylate and dicarboxylate metabolism	2.51408e-13	8.26658e-13	2.11624e-10	1.1692e-12	4.45136e-08	3.2714	3.2714	BCC * 0 * 0 up vs Healthy * 0 * 0	2.14557	4.98797	0.134727	1.26978	1.26978	BCC * 0 * 1 up vs Healthy * 0 * 1	-1.07708	1.73662	1.05629e-09	4.93587	4.93587	BCC * 1 * 0 up vs Healthy * 0 * 0	2.96776	8.20918	0.000236825	1.83775	1.83775	BCC * 1 * 1 up vs Healthy * 0 * 1	1.32957	2.54014	55.0138	22.9357	16.1221	6688.47	1
42	kegg_pathway_77	Chemical carcinogenesis	7.71614e-12	8.90148e-13	2.27878e-10	1.25208e-12	5.07028e-09	3.08175	3.08175	BCC * 0 * 0 up vs Healthy * 0 * 0	2.11647	4.48729	0.612521	1.07469	1.07469	BCC * 0 * 1 up vs Healthy * 0 * 1	-1.22983	1.42041	8.1773e-12	4.90555	4.90555	BCC * 1 * 0 up vs Healthy * 0 * 0	3.11801	7.71786	0.139457	1.24278	1.24278	BCC * 1 * 1 up vs Healthy * 0 * 1	-1.07356	1.65813	47.4952	35.6771	15.8879	15024	1
55	kegg_pathway_159	Gastric acid secretion	7.83997e-14	1.83287e-12	4.69215e-10	2.56401e-12	5.79634e-10	2.52376	2.52376	BCC * 0 * 0 up vs Healthy * 0 * 0	1.88519	3.37863	0.350763	1.10855	1.10855	BCC * 0 * 1 up vs Healthy * 0 * 1	-1.12017	1.37657	1.47679e-08	2.77313	2.77313	BCC * 1 * 0 up vs Healthy * 0 * 0	1.95062	3.94247	1.35909e-05	1.64495	1.64495	BCC * 1 * 1 up vs Healthy * 0 * 1	1.31502	2.05765	56.5569	61.4694	15.4385	15545.2	1
26	kegg_pathway_87	Apoptosis - multiple species	8.60083e-16	2.70942e-12	6.93612e-10	3.76963e-12	9.93552e-11	3.94997	3.94997	BCC * 0 * 0 up vs Healthy * 0 * 0	2.61473	5.96707	0.00667156	1.52836	1.52836	BCC * 0 * 1 up vs Healthy * 0 * 1	1.12522	2.07595	6.10823e-10	4.87256	4.87256	BCC * 1 * 0 up vs Healthy * 0 * 0	2.9626	8.01384	0.00107308	1.69745	1.69745	BCC * 1 * 1 up vs Healthy * 0 * 1	1.23683	2.32961	66.7749	24.3997	15.4547	6921.93	1
34	kegg_pathway_23	Cysteine and methionine metabolism	5.49303e-13	3.05072e-12	7.80984e-10	4.22154e-12	7.40927e-10	3.21994	3.21994	BCC * 0 * 0 up vs Healthy * 0 * 0	2.22422	4.66141	0.200117	1.19655	1.19655	BCC * 0 * 1 up vs Healthy * 0 * 1	-1.09984	1.57467	1.15669e-09	4.03026	4.03026	BCC * 1 * 0 up vs Healthy * 0 * 0	2.57963	6.29664	0.0081725	1.46713	1.46713	BCC * 1 * 1 up vs Healthy * 0 * 1	1.10453	1.94878	53.0261	35.4006	15.2903	9534.71	1
23	kegg_pathway_63	Pentose phosphate pathway	2.30173e-18	5.50065e-12	1.40817e-09	7.57079e-12	7.02694e-12	5.24861	5.24861	BCC * 0 * 0 up vs Healthy * 0 * 0	3.28549	8.3847	0.0809539	1.3628	1.3628	BCC * 0 * 1 up vs Healthy * 0 * 1	-1.03891	1.92949	8.35658e-13	8.07556	8.07556	BCC * 1 * 0 up vs Healthy * 0 * 0	4.58998	14.2081	1.66236e-05	2.20968	2.20968	BCC * 1 * 1 up vs Healthy * 0 * 1	1.54246	3.16551	79.6552	45.769	15.1213	6977.65	1
26	kegg_pathway_279	Nicotinate and nicotinamide metabolism	7.11367e-14	8.49932e-12	2.17583e-09	1.16354e-11	1.50504e-09	3.92873	3.92873	BCC * 0 * 0 up vs Healthy * 0 * 0	2.52944	6.10211	0.105017	1.31027	1.31027	BCC * 0 * 1 up vs Healthy * 0 * 1	-1.05823	1.81678	2.39416e-11	6.21759	6.21759	BCC * 1 * 0 up vs Healthy * 0 * 0	3.65589	10.5743	0.0175435	1.50625	1.50625	BCC * 1 * 1 up vs Healthy * 0 * 1	1.07438	2.11173	57.5704	30.3652	14.8305	7885.17	1
37	kegg_pathway_92	Drug metabolism - cytochrome P450	6.18844e-14	1.44506e-11	3.69935e-09	1.96774e-11	1.58689e-09	3.48343	3.48343	BCC * 0 * 0 up vs Healthy * 0 * 0	2.32776	5.21286	0.658467	1.06977	1.06977	BCC * 0 * 1 up vs Healthy * 0 * 1	-1.26084	1.44291	1.03386e-13	6.42664	6.42664	BCC * 1 * 0 up vs Healthy * 0 * 0	3.95223	10.4502	0.0197957	1.44464	1.44464	BCC * 1 * 1 up vs Healthy * 0 * 1	1.06028	1.96835	57.3915	34.0306	14.4288	13411.9	1
23	kegg_pathway_61	Hippo signaling pathway - multiple species	4.53161e-08	1.61809e-11	4.14231e-09	2.1917e-11	2.88952e-07	2.88593	2.88593	BCC * 0 * 0 up vs Healthy * 0 * 0	1.92975	4.31589	0.504178	0.90329	-1.10706	BCC * 0 * 1 down vs Healthy * 0 * 1	-1.49249	1.21777	5.50915e-08	3.87679	3.87679	BCC * 1 * 0 up vs Healthy * 0 * 0	2.38602	6.299	0.0977769	1.29799	1.29799	BCC * 1 * 1 up vs Healthy * 0 * 1	-1.04919	1.76764	30.4058	25.1965	14.5284	5150.28	1
30	kegg_pathway_175	Type II diabetes mellitus	4.07252e-15	2.46067e-11	6.29932e-09	3.31543e-11	5.58071e-08	2.91916	2.91916	BCC * 0 * 0 up vs Healthy * 0 * 0	1.98727	4.28806	0.0144763	1.42797	1.42797	BCC * 0 * 1 up vs Healthy * 0 * 1	1.07339	1.89968	1.02946e-08	3.9075	3.9075	BCC * 1 * 0 up vs Healthy * 0 * 0	2.45746	6.21314	5.31528e-07	2.13455	2.13455	BCC * 1 * 1 up vs Healthy * 0 * 1	1.58912	2.8672	63.2693	41.8961	14.2022	8014.14	1
23	kegg_pathway_221	Carbohydrate digestion and absorption	5.77415e-11	5.49388e-11	1.40643e-08	7.36353e-11	2.3732e-08	3.09038	3.09038	BCC * 0 * 0 up vs Healthy * 0 * 0	2.08555	4.57935	0.986999	0.997579	-1.00243	BCC * 0 * 1 down vs Healthy * 0 * 1	-1.34223	1.33574	9.77119e-09	4.04933	4.04933	BCC * 1 * 0 up vs Healthy * 0 * 0	2.52	6.50677	0.00123598	1.64586	1.64586	BCC * 1 * 1 up vs Healthy * 0 * 1	1.21712	2.22563	43.9154	28.5352	13.8574	4917.61	1
16	kegg_pathway_34	Folate biosynthesis	4.74422e-09	5.56321e-11	1.42418e-08	7.4158e-11	1.12747e-07	5.12502	5.12502	BCC * 0 * 0 up vs Healthy * 0 * 0	2.81796	9.32084	0.667295	0.907343	-1.10212	BCC * 0 * 1 down vs Healthy * 0 * 1	-1.71807	1.41444	7.20168e-08	7.40143	7.40143	BCC * 1 * 0 up vs Healthy * 0 * 0	3.59777	15.2264	0.0137865	1.78107	1.78107	BCC * 1 * 1 up vs Healthy * 0 * 1	1.12551	2.81845	35.2385	9.98032	14.0222	5485.83	1
31	kegg_pathway_213	Homologous recombination	3.17873e-18	5.59082e-11	1.43125e-08	7.4158e-11	5.29243e-14	3.75883	3.75883	BCC * 0 * 0 up vs Healthy * 0 * 0	2.67192	5.28788	0.0283433	1.32771	1.32771	BCC * 0 * 1 up vs Healthy * 0 * 1	1.03057	1.71052	1.3428e-11	4.18884	4.18884	BCC * 1 * 0 up vs Healthy * 0 * 0	2.77538	6.32214	0.000586606	1.58424	1.58424	BCC * 1 * 1 up vs Healthy * 0 * 1	1.2192	2.05857	78.1204	25.8372	13.7483	6742.84	1
57	kegg_pathway_331	Morphine addiction	3.31133e-07	7.09968e-11	1.81752e-08	9.36865e-11	2.0256e-06	2.14043	2.14043	BCC * 0 * 0 up vs Healthy * 0 * 0	1.56468	2.92803	0.726997	0.959435	-1.04228	BCC * 0 * 1 down vs Healthy * 0 * 1	-1.31519	1.21065	1.4942e-06	2.5337	2.5337	BCC * 1 * 0 up vs Healthy * 0 * 0	1.73638	3.69715	0.0829297	1.237	1.237	BCC * 1 * 1 up vs Healthy * 0 * 1	-1.02813	1.57321	26.2108	25.8904	13.4928	19262.7	1
24	kegg_pathway_178	beta-Alanine metabolism	5.10997e-08	7.24525e-11	1.85478e-08	9.51171e-11	2.49102e-05	2.538	2.538	BCC * 0 * 0 up vs Healthy * 0 * 0	1.64855	3.90736	0.538162	1.10573	1.10573	BCC * 0 * 1 up vs Healthy * 0 * 1	-1.24579	1.52315	1.17116e-06	3.6585	3.6585	BCC * 1 * 0 up vs Healthy * 0 * 0	2.17421	6.1561	0.013197	1.52034	1.52034	BCC * 1 * 1 up vs Healthy * 0 * 1	1.0918	2.11708	30.1445	63.9924	13.6898	6448.09	1
16	kegg_pathway_267	Renin-angiotensin system	1.06012e-12	1.81318e-10	4.64174e-08	2.36824e-10	6.80654e-08	4.74572	4.74572	BCC * 0 * 0 up vs Healthy * 0 * 0	2.71048	8.30918	0.0575284	1.49608	1.49608	BCC * 0 * 1 up vs Healthy * 0 * 1	-1.01299	2.26734	5.48798e-09	7.64085	7.64085	BCC * 1 * 0 up vs Healthy * 0 * 0	3.88833	15.0148	0.00098705	2.0634	2.0634	BCC * 1 * 1 up vs Healthy * 0 * 1	1.34251	3.17139	52.8003	35.974	13.3584	4810.89	1
49	kegg_pathway_336	Thyroid hormone synthesis	1.17467e-19	2.20867e-10	5.6542e-08	2.87015e-10	6.49693e-17	3.49724	3.49724	BCC * 0 * 0 up vs Healthy * 0 * 0	2.61359	4.67966	0.0863814	1.20819	1.20819	BCC * 0 * 1 up vs Healthy * 0 * 1	-1.02743	1.49977	1.03005e-11	3.40611	3.40611	BCC * 1 * 0 up vs Healthy * 0 * 0	2.39722	4.8396	0.000154696	1.54031	1.54031	BCC * 1 * 1 up vs Healthy * 0 * 1	1.23182	1.92607	84.0251	44.5629	12.9128	12293.8	1
14	kegg_pathway_156	Other types of O-glycan biosynthesis	2.38334e-05	4.14609e-10	1.0614e-07	5.3606e-10	5.20262e-06	3.30753	3.30753	BCC * 0 * 0 up vs Healthy * 0 * 0	1.98473	5.51197	0.210788	0.785212	-1.27354	BCC * 0 * 1 down vs Healthy * 0 * 1	-1.86059	1.14716	3.45495e-05	3.70285	3.70285	BCC * 1 * 0 up vs Healthy * 0 * 0	2.00001	6.85553	0.195942	1.29477	1.29477	BCC * 1 * 1 up vs Healthy * 0 * 1	-1.1429	1.91601	18.1547	26.7991	12.9636	3057.31	1
16	kegg_pathway_24	Glycosaminoglycan biosynthesis - chondroitin sulfate / dermatan sulfate	3.37973e-16	6.96764e-10	1.78372e-07	8.9634e-10	1.48155e-13	9.27042	9.27042	BCC * 0 * 0 up vs Healthy * 0 * 0	5.19465	16.5441	0.223538	1.30571	1.30571	BCC * 0 * 1 up vs Healthy * 0 * 1	-1.17724	2.00705	6.22063e-13	13.6337	13.6337	BCC * 1 * 0 up vs Healthy * 0 * 0	6.7802	27.4149	0.0226499	1.67722	1.67722	BCC * 1 * 1 up vs Healthy * 0 * 1	1.07539	2.61585	70.147	24.3075	12.6037	5144.24	1
19	kegg_pathway_163	Fat digestion and absorption	1.37713e-06	8.06377e-10	2.06433e-07	1.03216e-09	2.37516e-05	2.8787	2.8787	BCC * 0 * 0 up vs Healthy * 0 * 0	1.76689	4.69011	0.443014	0.867918	-1.15218	BCC * 0 * 1 down vs Healthy * 0 * 1	-1.65528	1.2469	1.02571e-06	4.38114	4.38114	BCC * 1 * 0 up vs Healthy * 0 * 0	2.43176	7.89319	0.0586033	1.43531	1.43531	BCC * 1 * 1 up vs Healthy * 0 * 1	-1.01327	2.08745	23.6825	56.4718	12.4506	5161.38	1
21	kegg_pathway_327	Glycosylphosphatidylinositol (GPI)-anchor biosynthesis	3.34781e-07	8.44178e-10	2.1611e-07	1.07517e-09	4.72488e-07	3.51127	3.51127	BCC * 0 * 0 up vs Healthy * 0 * 0	2.16052	5.70651	0.349817	0.842146	-1.18744	BCC * 0 * 1 down vs Healthy * 0 * 1	-1.70279	1.20764	7.42495e-09	5.71204	5.71204	BCC * 1 * 0 up vs Healthy * 0 * 0	3.18001	10.2601	0.712845	1.0724	1.0724	BCC * 1 * 1 up vs Healthy * 0 * 1	-1.35358	1.55668	26.4536	23.7784	12.3895	6246.75	1
44	kegg_pathway_236	GnRH secretion	9.08721e-05	1.79778e-09	4.60232e-07	2.27837e-09	2.88037e-05	1.93785	1.93785	BCC * 0 * 0 up vs Healthy * 0 * 0	1.42214	2.64058	0.242683	0.872095	-1.14666	BCC * 0 * 1 down vs Healthy * 0 * 1	-1.44272	1.09726	6.91225e-05	2.13595	2.13595	BCC * 1 * 0 up vs Healthy * 0 * 0	1.4707	3.10211	0.301977	1.13314	1.13314	BCC * 1 * 1 up vs Healthy * 0 * 1	-1.119	1.43682	15.3872	51.3379	11.8101	11183.4	1
15	kegg_pathway_135	One carbon pool by folate	8.83477e-10	1.9697e-09	5.04243e-07	2.48396e-09	6.64971e-11	4.77293	4.77293	BCC * 0 * 0 up vs Healthy * 0 * 0	3.00769	7.5742	0.616659	0.916294	-1.09135	BCC * 0 * 1 down vs Healthy * 0 * 1	-1.53755	1.29092	2.45809e-10	6.20699	6.20699	BCC * 1 * 0 up vs Healthy * 0 * 0	3.55637	10.8332	0.859844	1.03239	1.03239	BCC * 1 * 1 up vs Healthy * 0 * 1	-1.38055	1.47143	38.78	17.5133	12.0501	2871.85	1
22	kegg_pathway_134	Tryptophan metabolism	3.88832e-11	4.44321e-09	1.13746e-06	5.57579e-09	3.98048e-07	3.11409	3.11409	BCC * 0 * 0 up vs Healthy * 0 * 0	2.01269	4.8182	0.528432	1.10971	1.10971	BCC * 0 * 1 up vs Healthy * 0 * 1	-1.24592	1.5343	1.04672e-08	4.70925	4.70925	BCC * 1 * 0 up vs Healthy * 0 * 0	2.78189	7.97191	0.000484146	1.81787	1.81787	BCC * 1 * 1 up vs Healthy * 0 * 1	1.30049	2.54109	44.7752	66.0361	11.4629	5540.15	1
13	kegg_pathway_144	Arginine biosynthesis	2.33706e-08	5.02513e-09	1.28643e-06	6.27528e-09	2.77485e-05	3.07775	3.07775	BCC * 0 * 0 up vs Healthy * 0 * 0	1.82558	5.18878	0.632856	1.09892	1.09892	BCC * 0 * 1 up vs Healthy * 0 * 1	-1.34092	1.61934	1.4867e-07	5.51723	5.51723	BCC * 1 * 0 up vs Healthy * 0 * 0	2.93868	10.3583	0.013491	1.65821	1.65821	BCC * 1 * 1 up vs Healthy * 0 * 1	1.11065	2.47573	32.1631	77.5445	11.5875	2754.25	1
28	kegg_pathway_215	Cocaine addiction	2.34971e-12	8.84024e-09	2.2631e-06	1.09859e-08	4.41353e-09	3.35834	3.35834	BCC * 0 * 0 up vs Healthy * 0 * 0	2.24681	5.01976	0.40797	1.13413	1.13413	BCC * 0 * 1 up vs Healthy * 0 * 1	-1.18824	1.52839	3.17264e-10	4.79683	4.79683	BCC * 1 * 0 up vs Healthy * 0 * 0	2.95413	7.78895	0.010956	1.49269	1.49269	BCC * 1 * 1 up vs Healthy * 0 * 1	1.09653	2.03198	50.2631	49.1392	11.0305	7623.87	1
18	kegg_pathway_132	Mismatch repair	8.80924e-07	1.64591e-08	4.21353e-06	2.03552e-08	9.69222e-06	2.92152	2.92152	BCC * 0 * 0 up vs Healthy * 0 * 0	1.82152	4.6858	0.566205	0.902566	-1.10795	BCC * 0 * 1 down vs Healthy * 0 * 1	-1.57332	1.28166	1.69905e-07	4.63001	4.63001	BCC * 1 * 0 up vs Healthy * 0 * 0	2.61898	8.18526	0.246451	1.23886	1.23886	BCC * 1 * 1 up vs Healthy * 0 * 1	-1.1599	1.78019	24.5922	15.1079	10.799	4337.12	1
18	kegg_pathway_36	Mucin type O-glycan biosynthesis	9.34581e-08	1.67176e-08	4.27971e-06	2.05755e-08	1.01238e-08	5.0024	5.0024	BCC * 0 * 0 up vs Healthy * 0 * 0	2.89954	8.63034	0.734257	0.932371	-1.07253	BCC * 0 * 1 down vs Healthy * 0 * 1	-1.60774	1.39764	1.18448e-06	5.16246	5.16246	BCC * 1 * 0 up vs Healthy * 0 * 0	2.67427	9.9657	0.283261	1.25722	1.25722	BCC * 1 * 1 up vs Healthy * 0 * 1	-1.20875	1.91056	29.0866	44.3329	10.7904	5779.61	1
14	kegg_pathway_177	Glycosaminoglycan biosynthesis - heparan sulfate / heparin	2.32953e-11	1.7198e-08	4.40269e-06	2.10655e-08	7.07753e-12	7.87731	7.87731	BCC * 0 * 0 up vs Healthy * 0 * 0	4.41551	14.0532	0.241606	1.29231	1.29231	BCC * 0 * 1 up vs Healthy * 0 * 1	-1.18916	1.98596	5.39105e-08	7.09304	7.09304	BCC * 1 * 0 up vs Healthy * 0 * 0	3.52888	14.257	0.191612	1.34402	1.34402	BCC * 1 * 1 up vs Healthy * 0 * 1	-1.16013	2.09565	46.5147	29.0897	10.8604	3927.56	1
32	kegg_pathway_273	Retinol metabolism	5.8251e-08	1.97232e-08	5.04914e-06	2.40435e-08	0.000205017	2.29798	2.29798	BCC * 0 * 0 up vs Healthy * 0 * 0	1.48236	3.56236	0.625143	1.08444	1.08444	BCC * 0 * 1 up vs Healthy * 0 * 1	-1.27679	1.5015	1.49161e-07	4.1524	4.1524	BCC * 1 * 0 up vs Healthy * 0 * 0	2.44725	7.04564	0.0106897	1.55017	1.55017	BCC * 1 * 1 up vs Healthy * 0 * 1	1.10734	2.17009	29.7659	26.2946	10.5717	11855.8	1
36	kegg_pathway_47	Bile secretion	3.09818e-08	3.07521e-08	7.87254e-06	3.73106e-08	1.95997e-06	2.63941	2.63941	BCC * 0 * 0 up vs Healthy * 0 * 0	1.77179	3.93189	0.451121	1.12039	1.12039	BCC * 0 * 1 up vs Healthy * 0 * 1	-1.19981	1.5061	2.03443e-05	2.85078	2.85078	BCC * 1 * 0 up vs Healthy * 0 * 0	1.7628	4.61024	0.00462186	1.55625	1.55625	BCC * 1 * 1 up vs Healthy * 0 * 1	1.14618	2.11302	30.9771	38.4732	10.3145	12410.2	1
15	kegg_pathway_64	Histidine metabolism	0.00124935	3.58504e-08	9.1777e-06	4.3291e-08	0.00188869	2.50929	2.50929	BCC * 0 * 0 up vs Healthy * 0 * 0	1.40644	4.47691	0.181776	0.746379	-1.3398	BCC * 0 * 1 down vs Healthy * 0 * 1	-2.05905	1.14706	0.000150704	3.88055	3.88055	BCC * 1 * 0 up vs Healthy * 0 * 0	1.93045	7.80057	0.39555	1.21206	1.21206	BCC * 1 * 1 up vs Healthy * 0 * 1	-1.2865	1.89	10.514	44.5568	10.4232	4513.73	1
41	kegg_pathway_141	Cortisol synthesis and secretion	4.12481e-09	4.29885e-08	1.10051e-05	5.16669e-08	6.43582e-08	2.46991	2.46991	BCC * 0 * 0 up vs Healthy * 0 * 0	1.7818	3.42376	0.835438	1.02601	1.02601	BCC * 0 * 1 up vs Healthy * 0 * 1	-1.24199	1.30744	2.26152e-06	2.59297	2.59297	BCC * 1 * 0 up vs Healthy * 0 * 0	1.74885	3.84451	0.00522947	1.42939	1.42939	BCC * 1 * 1 up vs Healthy * 0 * 1	1.11256	1.83645	34.9333	52.5033	10.1179	10812.6	1
13	kegg_pathway_97	2-Oxocarboxylic acid metabolism	1.63004e-05	4.93735e-08	1.26396e-05	5.90636e-08	0.000289049	2.69228	2.69228	BCC * 0 * 0 up vs Healthy * 0 * 0	1.57973	4.58835	0.986757	1.00335	1.00335	BCC * 0 * 1 up vs Healthy * 0 * 1	-1.4805	1.49044	0.000125059	3.54291	3.54291	BCC * 1 * 0 up vs Healthy * 0 * 0	1.86259	6.73913	0.0399534	1.5355	1.5355	BCC * 1 * 1 up vs Healthy * 0 * 1	1.01995	2.31166	18.928	11.7046	10.2939	2869.7	1
47	kegg_pathway_146	Insulin secretion	1.57925e-09	5.4065e-08	1.38406e-05	6.43751e-08	9.13013e-07	2.04681	2.04681	BCC * 0 * 0 up vs Healthy * 0 * 0	1.53893	2.72232	0.164339	1.16202	1.16202	BCC * 0 * 1 up vs Healthy * 0 * 1	-1.06346	1.436	5.84347e-07	2.40908	2.40908	BCC * 1 * 0 up vs Healthy * 0 * 0	1.70793	3.39807	0.0189528	1.29961	1.29961	BCC * 1 * 1 up vs Healthy * 0 * 1	1.04416	1.61755	36.7912	40.7696	9.98031	10843.8	1
21	kegg_pathway_116	Glycosphingolipid biosynthesis - lacto and neolacto series	1.6709e-05	6.87601e-08	1.76026e-05	8.14935e-08	1.27009e-05	3.26655	3.26655	BCC * 0 * 0 up vs Healthy * 0 * 0	1.92438	5.54482	0.836898	0.95963	-1.04207	BCC * 0 * 1 down vs Healthy * 0 * 1	-1.54336	1.42127	2.27635e-05	3.99442	3.99442	BCC * 1 * 0 up vs Healthy * 0 * 0	2.11012	7.56139	0.531962	1.13809	1.13809	BCC * 1 * 1 up vs Healthy * 0 * 1	-1.31875	1.70811	18.7449	26.6495	9.97085	7416.04	1
28	kegg_pathway_287	Porphyrin and chlorophyll metabolism	5.17518e-13	8.26562e-08	2.116e-05	9.75115e-08	2.29668e-08	3.77393	3.77393	BCC * 0 * 0 up vs Healthy * 0 * 0	2.37519	5.99637	0.211234	1.24498	1.24498	BCC * 0 * 1 up vs Healthy * 0 * 1	-1.13267	1.75562	1.79412e-09	5.61904	5.61904	BCC * 1 * 0 up vs Healthy * 0 * 0	3.21464	9.82182	0.000339127	1.91729	1.91729	BCC * 1 * 1 up vs Healthy * 0 * 1	1.34392	2.73527	53.3685	25.3177	9.81653	10118.1	1
11	kegg_pathway_323	Nitrogen metabolism	0.000162679	2.10195e-07	5.38099e-05	2.46834e-07	0.00549823	2.62774	2.62774	BCC * 0 * 0 up vs Healthy * 0 * 0	1.3305	5.18978	0.717326	1.09759	1.09759	BCC * 0 * 1 up vs Healthy * 0 * 1	-1.50991	1.81899	3.3226e-06	7.14819	7.14819	BCC * 1 * 0 up vs Healthy * 0 * 0	3.14579	16.2429	0.915466	0.972172	-1.02862	BCC * 1 * 1 down vs Healthy * 0 * 1	-1.73406	1.63889	14.465	40.7544	9.53406	3339.57	1
25	kegg_pathway_62	Glycine, serine and threonine metabolism	1.90101e-08	2.28648e-07	5.85339e-05	2.67278e-07	2.78732e-05	2.80485	2.80485	BCC * 0 * 0 up vs Healthy * 0 * 0	1.73422	4.53644	0.377678	1.17411	1.17411	BCC * 0 * 1 up vs Healthy * 0 * 1	-1.21697	1.67764	4.47682e-07	4.48736	4.48736	BCC * 1 * 0 up vs Healthy * 0 * 0	2.51282	8.01347	0.0131887	1.59495	1.59495	BCC * 1 * 1 up vs Healthy * 0 * 1	1.10285	2.30662	32.1034	39.3351	9.28023	8689.74	1
33	kegg_pathway_126	Steroid hormone biosynthesis	1.5264e-07	2.51001e-07	6.42563e-05	2.92074e-07	1.29637e-05	2.61598	2.61598	BCC * 0 * 0 up vs Healthy * 0 * 0	1.70002	4.02547	0.406649	1.14496	1.14496	BCC * 0 * 1 up vs Healthy * 0 * 1	-1.20268	1.57662	5.61178e-06	3.34665	3.34665	BCC * 1 * 0 up vs Healthy * 0 * 0	1.99003	5.62806	0.047669	1.39678	1.39678	BCC * 1 * 1 up vs Healthy * 0 * 1	1.00344	1.9443	27.8496	28.3642	9.19146	12188.8	1
16	kegg_pathway_172	alpha-Linolenic acid metabolism	5.04786e-05	2.53808e-07	6.49748e-05	2.94004e-07	1.80463e-05	3.17078	3.17078	BCC * 0 * 0 up vs Healthy * 0 * 0	1.87656	5.3576	0.453758	0.861884	-1.16025	BCC * 0 * 1 down vs Healthy * 0 * 1	-1.71255	1.27216	0.000166675	3.38724	3.38724	BCC * 1 * 0 up vs Healthy * 0 * 0	1.7993	6.37659	0.212377	1.2916	1.2916	BCC * 1 * 1 up vs Healthy * 0 * 1	-1.15793	1.93168	16.6521	41.7204	9.31201	4219.13	1
19	kegg_pathway_169	Butanoate metabolism	1.32726e-10	9.00488e-07	0.000230525	1.0384e-06	1.36332e-08	4.34136	4.34136	BCC * 0 * 0 up vs Healthy * 0 * 0	2.6275	7.17313	0.172947	1.29564	1.29564	BCC * 0 * 1 up vs Healthy * 0 * 1	-1.12045	1.88087	1.50753e-06	4.46233	4.46233	BCC * 1 * 0 up vs Healthy * 0 * 0	2.43525	8.17674	0.00383439	1.76704	1.76704	BCC * 1 * 1 up vs Healthy * 0 * 1	1.20198	2.59773	42.416	48.3095	8.57346	5462.52	1
13	kegg_pathway_152	Glycosaminoglycan degradation	4.69885e-08	1.13558e-06	0.000290708	1.30363e-06	1.43359e-06	4.50856	4.50856	BCC * 0 * 0 up vs Healthy * 0 * 0	2.45778	8.27049	0.629496	1.11702	1.11702	BCC * 0 * 1 up vs Healthy * 0 * 1	-1.40451	1.75244	5.30871e-07	6.62799	6.62799	BCC * 1 * 0 up vs Healthy * 0 * 0	3.18857	13.7774	0.10144	1.47529	1.47529	BCC * 1 * 1 up vs Healthy * 0 * 1	-1.07973	2.35003	30.7261	25.8429	8.52526	3716.53	1
20	kegg_pathway_224	Starch and sucrose metabolism	8.97388e-09	1.45701e-06	0.000372995	1.66515e-06	1.74755e-06	3.0778	3.0778	BCC * 0 * 0 up vs Healthy * 0 * 0	1.94643	4.86677	0.67507	1.07537	1.07537	BCC * 0 * 1 up vs Healthy * 0 * 1	-1.30664	1.51102	5.63829e-06	3.62039	3.62039	BCC * 1 * 0 up vs Healthy * 0 * 0	2.08329	6.29158	0.000788743	1.82864	1.82864	BCC * 1 * 1 up vs Healthy * 0 * 1	1.28654	2.59916	33.7521	39.1615	8.29923	5042.21	1
13	kegg_pathway_209	Other glycan degradation	1.03965e-07	1.8059e-06	0.00046231	2.05471e-06	1.38621e-05	3.59846	3.59846	BCC * 0 * 0 up vs Healthy * 0 * 0	2.02819	6.38447	0.611691	1.11633	1.11633	BCC * 0 * 1 up vs Healthy * 0 * 1	-1.371	1.70854	1.17648e-06	5.64475	5.64475	BCC * 1 * 0 up vs Healthy * 0 * 0	2.82702	11.2709	0.0394283	1.58796	1.58796	BCC * 1 * 1 up vs Healthy * 0 * 1	1.02273	2.46558	29.099	13.0439	8.26391	3319.12	1
26	kegg_pathway_133	Tyrosine metabolism	7.60884e-07	2.13592e-06	0.000546796	2.41945e-06	0.000793855	2.17329	2.17329	BCC * 0 * 0 up vs Healthy * 0 * 0	1.38203	3.41759	0.238176	1.22398	1.22398	BCC * 0 * 1 up vs Healthy * 0 * 1	-1.14329	1.7128	2.4885e-06	3.73389	3.73389	BCC * 1 * 0 up vs Healthy * 0 * 0	2.16297	6.44573	0.0738926	1.37262	1.37262	BCC * 1 * 1 up vs Healthy * 0 * 1	-1.03113	1.94274	24.7502	58.2513	8.05385	8334.59	1
10	kegg_pathway_284	Sulfur metabolism	4.30088e-09	3.72555e-06	0.000953741	4.2015e-06	1.00518e-05	4.81748	4.81748	BCC * 0 * 0 up vs Healthy * 0 * 0	2.41378	9.61482	0.0823664	1.57522	1.57522	BCC * 0 * 1 up vs Healthy * 0 * 1	-1.0603	2.63095	4.13758e-05	5.79734	5.79734	BCC * 1 * 0 up vs Healthy * 0 * 0	2.51923	13.341	0.000180764	2.77188	2.77188	BCC * 1 * 1 up vs Healthy * 0 * 1	1.63107	4.7106	36.0391	14.1474	7.92136	2840.94	1
10	kegg_pathway_246	Non-homologous end-joining	4.34475e-07	2.26078e-05	0.0057876	2.53842e-05	2.45072e-05	3.61899	3.61899	BCC * 0 * 0 up vs Healthy * 0 * 0	2.00147	6.54375	0.397611	1.20851	1.20851	BCC * 0 * 1 up vs Healthy * 0 * 1	-1.28438	1.87581	1.13953e-05	5.02796	5.02796	BCC * 1 * 0 up vs Healthy * 0 * 0	2.46122	10.2715	0.0620463	1.5413	1.5413	BCC * 1 * 1 up vs Healthy * 0 * 1	-1.02214	2.42818	26.3904	48.3616	6.88878	2087.09	1
13	kegg_pathway_117	Glycosphingolipid biosynthesis - globo and isoglobo series	3.15321e-06	2.38684e-05	0.00611031	2.66826e-05	0.000106336	3.73909	3.73909	BCC * 0 * 0 up vs Healthy * 0 * 0	1.92596	7.25914	0.0713204	1.57299	1.57299	BCC * 0 * 1 up vs Healthy * 0 * 1	-1.04024	2.57389	0.000145681	4.75122	4.75122	BCC * 1 * 0 up vs Healthy * 0 * 0	2.13462	10.5752	0.261562	1.33811	1.33811	BCC * 1 * 1 up vs Healthy * 0 * 1	-1.24337	2.22629	22.1953	29.8253	6.80902	4443.66	1
15	kegg_pathway_112	Linoleic acid metabolism	0.000397528	2.45808e-05	0.00629268	2.73595e-05	2.08653e-05	3.56054	3.56054	BCC * 0 * 0 up vs Healthy * 0 * 0	1.9906	6.36864	0.617719	0.896064	-1.11599	BCC * 0 * 1 down vs Healthy * 0 * 1	-1.71833	1.3797	0.000694422	3.37845	3.37845	BCC * 1 * 0 up vs Healthy * 0 * 0	1.67554	6.81211	0.920476	1.02295	1.02295	BCC * 1 * 1 up vs Healthy * 0 * 1	-1.52731	1.59822	12.6841	33.247	6.77112	4553.42	1
4	kegg_pathway_151	D-Glutamine and D-glutamate metabolism	1.82146e-06	2.5315e-05	0.00648064	2.80547e-05	4.38925e-06	9.98914	9.98914	BCC * 0 * 0 up vs Healthy * 0 * 0	3.84151	25.9749	0.899969	1.04626	1.04626	BCC * 0 * 1 up vs Healthy * 0 * 1	-1.94278	2.12667	9.11895e-06	14.5269	14.5269	BCC * 1 * 0 up vs Healthy * 0 * 0	4.5881	45.9954	0.241581	1.54718	1.54718	BCC * 1 * 1 up vs Healthy * 0 * 1	-1.34565	3.2212	24.5684	137	7.15525	845.25	1
15	kegg_pathway_162	Proximal tubule bicarbonate reclamation	6.44753e-06	3.45801e-05	0.00885251	3.81574e-05	0.00358207	2.44012	2.44012	BCC * 0 * 0 up vs Healthy * 0 * 0	1.34038	4.44218	0.52817	1.15364	1.15364	BCC * 0 * 1 up vs Healthy * 0 * 1	-1.35225	1.79968	9.42563e-05	4.24742	4.24742	BCC * 1 * 0 up vs Healthy * 0 * 0	2.0622	8.74823	0.00386884	1.97153	1.97153	BCC * 1 * 1 up vs Healthy * 0 * 1	1.24494	3.12219	20.711	68.1489	6.57969	4833.62	1
13	kegg_pathway_54	Fatty acid biosynthesis	0.0106268	9.65767e-05	0.0247236	0.00010611	0.00185422	2.39208	2.39208	BCC * 0 * 0 up vs Healthy * 0 * 0	1.38334	4.13638	0.0533489	0.669846	-1.49288	BCC * 0 * 1 down vs Healthy * 0 * 1	-2.24167	1.00582	0.000359522	3.34525	3.34525	BCC * 1 * 0 up vs Healthy * 0 * 0	1.72813	6.47562	0.807878	0.949286	-1.05342	BCC * 1 * 1 down vs Healthy * 0 * 1	-1.60368	1.44514	6.57344	62.6478	6.01919	3028.21	1
8	kegg_pathway_220	Synthesis and degradation of ketone bodies	8.76947e-06	0.000110463	0.0282785	0.000120848	2.95698e-05	5.12932	5.12932	BCC * 0 * 0 up vs Healthy * 0 * 0	2.4009	10.9584	0.535313	1.19452	1.19452	BCC * 0 * 1 up vs Healthy * 0 * 1	-1.47069	2.0985	0.000993242	4.69439	4.69439	BCC * 1 * 0 up vs Healthy * 0 * 0	1.87916	11.7272	0.0404867	1.83874	1.83874	BCC * 1 * 1 up vs Healthy * 0 * 1	1.02691	3.29238	20.4118	55.8724	6.02019	2183.96	1
36	kegg_pathway_227	Olfactory transduction	0.001618	0.000172798	0.0442363	0.00018824	0.015216	1.58681	1.58681	BCC * 0 * 0 up vs Healthy * 0 * 0	1.09309	2.30353	0.516756	1.09578	1.09578	BCC * 0 * 1 up vs Healthy * 0 * 1	-1.20345	1.44501	0.00230533	2.01304	2.01304	BCC * 1 * 0 up vs Healthy * 0 * 0	1.2842	3.15554	0.437607	1.11987	1.11987	BCC * 1 * 1 up vs Healthy * 0 * 1	-1.18862	1.49066	9.97621	73.0318	5.61956	10852.6	1
13	kegg_pathway_69	Phenylalanine metabolism	0.010627	0.000330482	0.0846034	0.000358489	0.0424274	2.01281	2.01281	BCC * 0 * 0 up vs Healthy * 0 * 0	1.02428	3.95537	0.877591	1.04012	1.04012	BCC * 0 * 1 up vs Healthy * 0 * 1	-1.5874	1.71733	0.0140507	2.77868	2.77868	BCC * 1 * 0 up vs Healthy * 0 * 0	1.23028	6.27587	0.351624	1.27891	1.27891	BCC * 1 * 1 up vs Healthy * 0 * 1	-1.31308	2.14769	6.57342	52.2612	5.32123	4607.55	1
19	kegg_pathway_18	Pentose and glucuronate interconversions	1.13095e-06	0.000480171	0.122924	0.000518666	0.000159981	3.00614	3.00614	BCC * 0 * 0 up vs Healthy * 0 * 0	1.70085	5.31315	0.183456	1.33204	1.33204	BCC * 0 * 1 up vs Healthy * 0 * 1	-1.14571	2.03289	8.66191e-05	3.97808	3.97808	BCC * 1 * 0 up vs Healthy * 0 * 0	2.00155	7.90643	0.0343184	1.60319	1.60319	BCC * 1 * 1 up vs Healthy * 0 * 1	1.03558	2.4819	24.0733	31.0797	5.08069	7026.62	1
11	kegg_pathway_278	Pantothenate and CoA biosynthesis	6.62387e-05	0.000810011	0.207363	0.000871272	0.00167623	2.89197	2.89197	BCC * 0 * 0 up vs Healthy * 0 * 0	1.49453	5.59606	0.242365	1.33893	1.33893	BCC * 0 * 1 up vs Healthy * 0 * 1	-1.21911	2.18553	0.00238185	3.44791	3.44791	BCC * 1 * 0 up vs Healthy * 0 * 0	1.55524	7.64389	0.059109	1.6286	1.6286	BCC * 1 * 1 up vs Healthy * 0 * 1	-1.01901	2.70275	16.2212	28.5017	4.82424	3141.95	1
10	kegg_pathway_176	Glycosaminoglycan biosynthesis - keratan sulfate	7.77377e-06	0.000942287	0.241225	0.00100931	0.000309544	3.93682	3.93682	BCC * 0 * 0 up vs Healthy * 0 * 0	1.87761	8.25437	0.177585	1.45872	1.45872	BCC * 0 * 1 up vs Healthy * 0 * 1	-1.18768	2.5272	0.00125949	4.37216	4.37216	BCC * 1 * 0 up vs Healthy * 0 * 0	1.79021	10.6779	0.022874	1.93509	1.93509	BCC * 1 * 1 up vs Healthy * 0 * 1	1.09639	3.41536	20.5202	29.5913	4.74612	3260.89	1
7	kegg_pathway_19	Riboflavin metabolism	3.00563e-05	0.00101163	0.258977	0.00107907	0.00199903	4.20725	4.20725	BCC * 0 * 0 up vs Healthy * 0 * 0	1.69925	10.4169	0.0884823	1.79391	1.79391	BCC * 0 * 1 up vs Healthy * 0 * 1	-1.0926	3.51611	0.00121033	6.14878	6.14878	BCC * 1 * 0 up vs Healthy * 0 * 0	2.06025	18.3509	0.085475	1.84037	1.84037	BCC * 1 * 1 up vs Healthy * 0 * 1	-1.08952	3.69017	17.9959	12.5105	4.74712	2377.09	1
12	kegg_pathway_164	Selenocompound metabolism	0.000585929	0.00167821	0.429622	0.00178266	0.0211115	2.00551	2.00551	BCC * 0 * 0 up vs Healthy * 0 * 0	1.11057	3.62163	0.200292	1.33155	1.33155	BCC * 0 * 1 up vs Healthy * 0 * 1	-1.16458	2.06482	0.000969348	3.33426	3.33426	BCC * 1 * 0 up vs Healthy * 0 * 0	1.63468	6.8009	0.428088	1.2009	1.2009	BCC * 1 * 1 up vs Healthy * 0 * 1	-1.31056	1.89005	11.9772	35.1512	4.39762	3001.54	1
7	kegg_pathway_38	Taurine and hypotaurine metabolism	2.0258e-05	0.00314283	0.804564	0.00332465	0.00474864	3.68117	3.68117	BCC * 0 * 0 up vs Healthy * 0 * 0	1.49472	9.06594	0.154121	1.62525	1.62525	BCC * 0 * 1 up vs Healthy * 0 * 1	-1.20122	3.17296	0.00339182	5.11284	5.11284	BCC * 1 * 0 up vs Healthy * 0 * 0	1.72418	15.1614	0.00196391	2.99807	2.99807	BCC * 1 * 1 up vs Healthy * 0 * 1	1.50133	5.98699	18.7969	56.4039	4.07698	2349.23	1
9	kegg_pathway_119	Ubiquinone and other terpenoid-quinone biosynthesis	0.00302429	0.00828026	1	0.00865203	0.0001686	3.99131	3.99131	BCC * 0 * 0 up vs Healthy * 0 * 0	1.95055	8.16721	0.824483	0.941781	-1.06182	BCC * 0 * 1 down vs Healthy * 0 * 1	-1.80661	1.60238	0.00400747	3.56696	3.56696	BCC * 1 * 0 up vs Healthy * 0 * 0	1.50407	8.45918	0.663422	0.885421	-1.12941	BCC * 1 * 1 down vs Healthy * 0 * 1	-1.95644	1.5338	8.91217	10.5141	3.48318	2465.29	1
7	kegg_pathway_111	Thiamine metabolism	0.00147132	0.14904	1	0.150214	0.00195235	3.05113	3.05113	BCC * 0 * 0 up vs Healthy * 0 * 0	1.51172	6.15815	0.631862	1.13543	1.13543	BCC * 0 * 1 up vs Healthy * 0 * 1	-1.48328	1.91226	0.0257109	2.62443	2.62443	BCC * 1 * 0 up vs Healthy * 0 * 0	1.12513	6.12162	0.14419	1.49319	1.49319	BCC * 1 * 1 up vs Healthy * 0 * 1	-1.14795	2.55948	10.3163	19.1707	1.70471	1426.24	1
14	kegg_pathway_210	Vitamin digestion and absorption	1.00612e-05	0.0126143	1	0.0131271	0.00266692	2.80002	2.80002	BCC * 0 * 0 up vs Healthy * 0 * 0	1.43235	5.47361	0.0777281	1.56466	1.56466	BCC * 0 * 1 up vs Healthy * 0 * 1	-1.05115	2.57337	0.00359666	3.33133	3.33133	BCC * 1 * 0 up vs Healthy * 0 * 0	1.4843	7.47673	0.00299237	2.18314	2.18314	BCC * 1 * 1 up vs Healthy * 0 * 1	1.30525	3.65148	19.8554	12.539	3.21543	5266.53	1
12	kegg_pathway_3	Mannose type O-glycan biosynthesis	7.33908e-05	0.0183955	1	0.0190658	0.00357569	2.68187	2.68187	BCC * 0 * 0 up vs Healthy * 0 * 0	1.38323	5.19975	0.153863	1.42937	1.42937	BCC * 0 * 1 up vs Healthy * 0 * 1	-1.14364	2.33658	0.00881071	2.91189	2.91189	BCC * 1 * 0 up vs Healthy * 0 * 0	1.31034	6.47092	0.0116222	1.92509	1.92509	BCC * 1 * 1 up vs Healthy * 0 * 1	1.15825	3.19965	15.9945	35.2021	2.99609	3766.78	1
6	kegg_pathway_206	Sulfur relay system	7.82294e-05	0.0573414	1	0.0582516	0.00400245	3.90438	3.90438	BCC * 0 * 0 up vs Healthy * 0 * 0	1.55079	9.82994	0.357415	1.37824	1.37824	BCC * 0 * 1 up vs Healthy * 0 * 1	-1.43987	2.73511	0.00225378	5.72862	5.72862	BCC * 1 * 0 up vs Healthy * 0 * 0	1.88117	17.4451	0.0176466	2.36181	2.36181	BCC * 1 * 1 up vs Healthy * 0 * 1	1.16288	4.79684	16.151	14.8924	2.32299	1803.41	1
14	kegg_pathway_17	Ascorbate and aldarate metabolism	0.000872492	0.0527377	1	0.0537883	0.011145	2.28956	2.28956	BCC * 0 * 0 up vs Healthy * 0 * 0	1.20855	4.33749	0.547865	1.15627	1.15627	BCC * 0 * 1 up vs Healthy * 0 * 1	-1.38967	1.85792	0.00376639	3.13089	3.13089	BCC * 1 * 0 up vs Healthy * 0 * 0	1.44879	6.76595	0.146418	1.43767	1.43767	BCC * 1 * 1 up vs Healthy * 0 * 1	-1.13572	2.34742	11.1988	55.034	2.3548	4785.06	1
10	kegg_pathway_67	Primary bile acid biosynthesis	0.00164555	0.0227993	1	0.0235348	0.0148612	2.45832	2.45832	BCC * 0 * 0 up vs Healthy * 0 * 0	1.19319	5.06484	0.368121	1.27879	1.27879	BCC * 0 * 1 up vs Healthy * 0 * 1	-1.33727	2.18685	0.00746878	3.29483	3.29483	BCC * 1 * 0 up vs Healthy * 0 * 0	1.37792	7.87851	0.265476	1.36976	1.36976	BCC * 1 * 1 up vs Healthy * 0 * 1	-1.27131	2.38528	10.0428	44.0596	2.87312	3108.32	1
5	kegg_pathway_228	Phosphonate and phosphinate metabolism	0.0575758	0.00586075	1	0.00614898	0.0181205	2.51973	2.51973	BCC * 0 * 0 up vs Healthy * 0 * 0	1.17275	5.41381	0.177332	0.677231	-1.4766	BCC * 0 * 1 down vs Healthy * 0 * 1	-2.605	1.19476	0.00832764	3.47847	3.47847	BCC * 1 * 0 up vs Healthy * 0 * 0	1.38293	8.74934	0.75022	0.909484	-1.09952	BCC * 1 * 1 down vs Healthy * 0 * 1	-1.97735	1.63559	3.64775	34.4585	3.74023	853.9	1
9	kegg_pathway_313	Glycosphingolipid biosynthesis - ganglio series	0.0175225	0.00568124	1	0.00598517	0.0249061	2.19229	2.19229	BCC * 0 * 0 up vs Healthy * 0 * 0	1.10469	4.35066	0.92504	1.02466	1.02466	BCC * 0 * 1 up vs Healthy * 0 * 1	-1.62317	1.7042	0.0451518	2.32786	2.32786	BCC * 1 * 0 up vs Healthy * 0 * 0	1.01852	5.3204	0.372183	1.26993	1.26993	BCC * 1 * 1 up vs Healthy * 0 * 1	-1.33239	2.14877	5.69511	8.63769	3.70606	2258.89	1
12	kegg_pathway_149	Phototransduction	0.00132913	0.250753	1	0.251736	0.0308537	1.88427	1.88427	BCC * 0 * 0 up vs Healthy * 0 * 0	1.06039	3.34826	0.305407	1.24961	1.24961	BCC * 0 * 1 up vs Healthy * 0 * 1	-1.22618	1.9147	0.0135716	2.39705	2.39705	BCC * 1 * 0 up vs Healthy * 0 * 0	1.19827	4.79512	0.0623182	1.52118	1.52118	BCC * 1 * 1 up vs Healthy * 0 * 1	-1.02191	2.36468	10.4221	67.9426	1.34892	2840.01	1
23	kegg_pathway_321	Taste transduction	0.0788543	0.137008	1	0.138633	0.0652244	1.64774	1.64774	BCC * 0 * 0 up vs Healthy * 0 * 0	-1.03205	2.80207	0.781843	1.0572	1.0572	BCC * 0 * 1 up vs Healthy * 0 * 1	-1.40282	1.5679	0.212229	1.50278	1.50278	BCC * 1 * 0 up vs Healthy * 0 * 0	-1.26243	2.85101	0.559917	1.12871	1.12871	BCC * 1 * 1 up vs Healthy * 0 * 1	-1.33157	1.6964	3.0951	20.0964	1.74936	8964.07	1
4	kegg_pathway_107	Phenylalanine, tyrosine and tryptophan biosynthesis	0.436091	0.0274473	1	0.028106	0.0689764	2.85195	2.85195	BCC * 0 * 0 up vs Healthy * 0 * 0	-1.08593	8.83253	0.948027	1.02813	1.02813	BCC * 0 * 1 up vs Healthy * 0 * 1	-2.25095	2.37935	0.904726	1.08628	1.08628	BCC * 1 * 0 up vs Healthy * 0 * 0	-3.59881	4.24659	0.748168	0.868265	-1.15172	BCC * 1 * 1 down vs Healthy * 0 * 1	-2.74207	2.0672	0.609623	61.6238	2.80852	1182.76	1
14	kegg_pathway_57	Nicotine addiction	0.170594	0.025144	1	0.0258509	0.260583	0.665369	-1.50293	BCC * 0 * 0 down vs Healthy * 0 * 0	-3.05873	1.35415	0.0210627	0.537297	-1.86117	BCC * 0 * 1 down vs Healthy * 0 * 1	-3.15394	-1.09829	0.187555	1.77837	1.77837	BCC * 1 * 0 up vs Healthy * 0 * 0	-1.32485	4.19	0.0150585	0.508174	-1.96783	BCC * 1 * 1 down vs Healthy * 0 * 1	-3.39467	-1.14071	1.88247	14.0636	2.80486	5918.44	1
5	kegg_pathway_41	Maturity onset diabetes of the young	0.78581	0.655292	1	0.655292	0.757823	1.17556	1.17556	BCC * 0 * 0 up vs Healthy * 0 * 0	-2.38989	3.30271	0.465148	1.32917	1.32917	BCC * 0 * 1 up vs Healthy * 0 * 1	-1.61964	2.86142	0.754145	1.21913	1.21913	BCC * 1 * 0 up vs Healthy * 0 * 0	-2.85109	4.23752	0.427006	0.726176	-1.37708	BCC * 1 * 1 down vs Healthy * 0 * 1	-3.04239	1.60435	0.0740494	88.3045	0.610841	1557.78	1
