# Supplementary material for: Gene–Environment Interaction: Small Deletions (DELs) and Transcriptomic Profiles in Non-Melanoma Skin Cancer (NMSC) and Potential Implications for Therapy
Source: Cells. 2025 Jan 10;14(2):95. doi: 10.3390/cells14020095 (PMC11764317; doi:10.3390/cells14020095)
Supplement: Supplementary file 1 [file cells-14-00095-s001.zip › Table_S13_Interact_Del MSH6_UACR BF.csv]

# of genes	GO ID	GO Description	p-value(Tissue)	p-value(Tissue * MSH6_DEL * UACR_Baseline_Cat192)	bonferroni(p-value(Tissue * MSH6_DEL * UACR_Baseline_Cat192))	stepup(p-value(Tissue * MSH6_DEL * UACR_Baseline_Cat192))	p-value(BCC * 0 * 0 vs. Healthy * 0 * 0)	Ratio(BCC * 0 * 0 vs. Healthy * 0 * 0)	Fold-Change(BCC * 0 * 0 vs. Healthy * 0 * 0)	Fold-Change(BCC * 0 * 0 vs. Healthy * 0 * 0) (Description)	Fold Change(BCC * 0 * 0 vs. Healthy * 0 * 0) 95% lower limit	Fold Change(BCC * 0 * 0 vs. Healthy * 0 * 0) 95% upper limit	p-value(BCC * 0 * 1 vs. Healthy * 0 * 1)	Ratio(BCC * 0 * 1 vs. Healthy * 0 * 1)	Fold-Change(BCC * 0 * 1 vs. Healthy * 0 * 1)	Fold-Change(BCC * 0 * 1 vs. Healthy * 0 * 1) (Description)	Fold Change(BCC * 0 * 1 vs. Healthy * 0 * 1) 95% lower limit	Fold Change(BCC * 0 * 1 vs. Healthy * 0 * 1) 95% upper limit	p-value(BCC * 1 * 0 vs. Healthy * 0 * 0)	Ratio(BCC * 1 * 0 vs. Healthy * 0 * 0)	Fold-Change(BCC * 1 * 0 vs. Healthy * 0 * 0)	Fold-Change(BCC * 1 * 0 vs. Healthy * 0 * 0) (Description)	Fold Change(BCC * 1 * 0 vs. Healthy * 0 * 0) 95% lower limit	Fold Change(BCC * 1 * 0 vs. Healthy * 0 * 0) 95% upper limit	p-value(BCC * 1 * 1 vs. Healthy * 0 * 1)	Ratio(BCC * 1 * 1 vs. Healthy * 0 * 1)	Fold-Change(BCC * 1 * 1 vs. Healthy * 0 * 1)	Fold-Change(BCC * 1 * 1 vs. Healthy * 0 * 1) (Description)	Fold Change(BCC * 1 * 1 vs. Healthy * 0 * 1) 95% lower limit	Fold Change(BCC * 1 * 1 vs. Healthy * 0 * 1) 95% upper limit	F(Tissue)	F(Marker ID)	F(Tissue * MSH6_DEL * UACR_Baseline_Cat192)	SS(Error)	F(Error)
94	kegg_pathway_223	Ribosome biogenesis in eukaryotes	8.49798e-24	1.12774e-71	2.8983e-69	2.8983e-69	2.18938e-44	3.37899	3.37899	BCC * 0 * 0 up vs Healthy * 0 * 0	2.85464	3.99966	0.000393338	0.791182	-1.26393	BCC * 0 * 1 down vs Healthy * 0 * 1	-1.4386	-1.11047	1.45461e-14	2.58308	2.58308	BCC * 1 * 0 up vs Healthy * 0 * 0	2.02998	3.28687	0.00465949	1.21319	1.21319	BCC * 1 * 1 up vs Healthy * 0 * 1	1.06124	1.3869	102.511	114.275	88.0225	16249	1
99	kegg_pathway_184	Sphingolipid signaling pathway	8.80189e-31	4.32001e-63	1.11024e-60	5.55122e-61	8.7065e-47	3.97982	3.97982	BCC * 0 * 0 up vs Healthy * 0 * 0	3.30394	4.79396	0.854896	0.986761	-1.01342	BCC * 0 * 1 down vs Healthy * 0 * 1	-1.16905	1.13831	2.44247e-14	2.82377	2.82377	BCC * 1 * 0 up vs Healthy * 0 * 0	2.16438	3.68406	0.000126467	1.33517	1.33517	BCC * 1 * 1 up vs Healthy * 0 * 1	1.15184	1.54767	135.278	35.8903	77.0758	21957.7	1
90	kegg_pathway_52	TNF signaling pathway	4.32477e-37	4.16228e-61	1.06971e-58	3.56569e-59	3.98587e-51	4.79624	4.79624	BCC * 0 * 0 up vs Healthy * 0 * 0	3.92199	5.86536	0.110091	1.13418	1.13418	BCC * 0 * 1 up vs Healthy * 0 * 1	-1.02897	1.32363	2.57578e-11	2.66732	2.66732	BCC * 1 * 0 up vs Healthy * 0 * 0	2.00078	3.5559	1.90663e-11	1.73062	1.73062	BCC * 1 * 1 up vs Healthy * 0 * 1	1.4752	2.03028	165.544	52.2507	74.8719	21209.6	1
89	kegg_pathway_310	Toxoplasmosis	7.27576e-38	7.66214e-61	1.96917e-58	4.92293e-59	4.41198e-51	4.66679	4.66679	BCC * 0 * 0 up vs Healthy * 0 * 0	3.82934	5.68738	0.0956574	1.13776	1.13776	BCC * 0 * 1 up vs Healthy * 0 * 1	-1.02302	1.32429	3.38731e-13	2.86606	2.86606	BCC * 1 * 0 up vs Healthy * 0 * 0	2.1605	3.80204	2.0305e-09	1.61794	1.61794	BCC * 1 * 1 up vs Healthy * 0 * 1	1.38293	1.89288	169.293	45.0743	74.5727	20034.4	1
94	kegg_pathway_53	Osteoclast differentiation	4.88815e-29	7.97235e-60	2.04889e-57	4.09779e-58	3.7326e-49	4.89067	4.89067	BCC * 0 * 0 up vs Healthy * 0 * 0	3.97148	6.02261	0.733989	1.02809	1.02809	BCC * 0 * 1 up vs Healthy * 0 * 1	-1.14123	1.20624	1.87309e-07	2.20822	2.20822	BCC * 1 * 0 up vs Healthy * 0 * 0	1.64002	2.97327	1.0532e-09	1.67431	1.67431	BCC * 1 * 1 up vs Healthy * 0 * 1	1.41934	1.97508	127.151	45.3386	73.1462	24766.4	1
81	kegg_pathway_153	Th17 cell differentiation	7.75897e-36	4.90948e-59	1.26174e-56	2.10289e-57	2.50037e-49	4.99985	4.99985	BCC * 0 * 0 up vs Healthy * 0 * 0	4.05193	6.16951	0.117465	1.13754	1.13754	BCC * 0 * 1 up vs Healthy * 0 * 1	-1.03302	1.33674	9.38413e-12	2.85157	2.85157	BCC * 1 * 0 up vs Healthy * 0 * 0	2.11172	3.85063	8.62654e-10	1.68762	1.68762	BCC * 1 * 1 up vs Healthy * 0 * 1	1.42833	1.99398	159.934	71.6645	72.585	18743	1
66	kegg_pathway_201	IL-17 signaling pathway	4.00161e-30	3.24791e-58	8.34714e-56	1.19245e-56	1.48268e-43	5.8635	5.8635	BCC * 0 * 0 up vs Healthy * 0 * 0	4.58407	7.50003	0.0485338	1.20947	1.20947	BCC * 0 * 1 up vs Healthy * 0 * 1	1.00123	1.46102	1.37463e-08	2.77702	2.77702	BCC * 1 * 0 up vs Healthy * 0 * 0	1.95355	3.94761	2.50671e-08	1.74512	1.74512	BCC * 1 * 1 up vs Healthy * 0 * 1	1.43545	2.12159	133.254	86.9717	72.2339	17055.2	1
97	kegg_pathway_94	Yersinia infection	6.83226e-32	2.17547e-57	5.59096e-55	6.9887e-56	7.68445e-46	3.7137	3.7137	BCC * 0 * 0 up vs Healthy * 0 * 0	3.10603	4.44026	0.71017	1.02634	1.02634	BCC * 0 * 1 up vs Healthy * 0 * 1	-1.11757	1.17723	1.57803e-12	2.51765	2.51765	BCC * 1 * 0 up vs Healthy * 0 * 0	1.95035	3.24996	2.08037e-07	1.4567	1.4567	BCC * 1 * 1 up vs Healthy * 0 * 1	1.26412	1.67861	140.576	61.0549	70.0353	19428	1
65	kegg_pathway_240	Rheumatoid arthritis	2.88041e-29	4.80943e-57	1.23602e-54	1.37336e-55	7.73103e-45	6.87293	6.87293	BCC * 0 * 0 up vs Healthy * 0 * 0	5.2781	8.94965	0.24315	1.12824	1.12824	BCC * 0 * 1 up vs Healthy * 0 * 1	-1.08546	1.38172	8.08224e-09	3.04366	3.04366	BCC * 1 * 0 up vs Healthy * 0 * 0	2.08717	4.43851	8.36925e-08	1.77573	1.77573	BCC * 1 * 1 up vs Healthy * 0 * 1	1.44007	2.18963	129.193	58.1241	70.7881	19029.4	1
67	kegg_pathway_207	Th1 and Th2 cell differentiation	7.58822e-27	1.02325e-56	2.62975e-54	2.62975e-55	6.69882e-39	4.76084	4.76084	BCC * 0 * 0 up vs Healthy * 0 * 0	3.77931	5.99728	0.860976	1.01596	1.01596	BCC * 0 * 1 up vs Healthy * 0 * 1	-1.17515	1.21295	7.29618e-10	2.82923	2.82923	BCC * 1 * 0 up vs Healthy * 0 * 0	2.0342	3.93497	9.66207e-08	1.64814	1.64814	BCC * 1 * 1 up vs Healthy * 0 * 1	1.37222	1.97955	117.543	58.6744	70.2609	15462.5	1
92	kegg_pathway_15	Cell adhesion molecules (CAMs)	2.09418e-38	1.32376e-55	3.40205e-53	3.09278e-54	1.70501e-51	5.871	5.871	BCC * 0 * 0 up vs Healthy * 0 * 0	4.68158	7.3626	0.000104102	1.41107	1.41107	BCC * 0 * 1 up vs Healthy * 0 * 1	1.18598	1.67888	5.40655e-09	2.62433	2.62433	BCC * 1 * 0 up vs Healthy * 0 * 0	1.89903	3.62664	2.30185e-11	1.84867	1.84867	BCC * 1 * 1 up vs Healthy * 0 * 1	1.54467	2.21249	171.754	49.8282	67.9451	28051.5	1
92	kegg_pathway_311	Carbon metabolism	3.15278e-44	6.66738e-55	1.71352e-52	1.42793e-53	1.59475e-51	4.97868	4.97868	BCC * 0 * 0 up vs Healthy * 0 * 0	4.05489	6.11293	0.0724317	1.15534	1.15534	BCC * 0 * 1 up vs Healthy * 0 * 1	-1.01324	1.35248	9.24082e-18	3.63362	3.63362	BCC * 1 * 0 up vs Healthy * 0 * 0	2.71005	4.87195	7.08121e-12	1.77068	1.77068	BCC * 1 * 1 up vs Healthy * 0 * 1	1.50455	2.08389	199.739	39.8252	67.0723	23055.6	1
58	kegg_pathway_262	Staphylococcus aureus infection	2.76668e-25	5.59373e-54	1.43759e-51	1.10584e-52	5.80485e-43	8.64245	8.64245	BCC * 0 * 0 up vs Healthy * 0 * 0	6.3919	11.6854	0.0087998	1.36288	1.36288	BCC * 0 * 1 up vs Healthy * 0 * 1	1.08117	1.71798	1.33144e-05	2.60969	2.60969	BCC * 1 * 0 up vs Healthy * 0 * 0	1.69588	4.01587	2.07559e-05	1.68315	1.68315	BCC * 1 * 1 up vs Healthy * 0 * 1	1.32483	2.13837	110.459	71.1084	67.257	19771.6	1
98	kegg_pathway_65	Platelet activation	1.09488e-24	1.4713e-53	3.78124e-51	2.70088e-52	2.16789e-43	3.85287	3.85287	BCC * 0 * 0 up vs Healthy * 0 * 0	3.18878	4.65527	0.535166	0.955102	-1.04701	BCC * 0 * 1 down vs Healthy * 0 * 1	-1.21065	1.10438	1.77607e-09	2.29685	2.29685	BCC * 1 * 0 up vs Healthy * 0 * 0	1.75282	3.00974	0.00010369	1.34654	1.34654	BCC * 1 * 1 up vs Healthy * 0 * 1	1.15883	1.56466	106.622	50.7698	65.2691	22229.4	1
77	kegg_pathway_84	Chagas disease (American trypanosomiasis)	4.41851e-27	2.502e-53	6.43014e-51	4.28676e-52	2.23138e-40	4.55837	4.55837	BCC * 0 * 0 up vs Healthy * 0 * 0	3.65657	5.68258	0.768081	1.02578	1.02578	BCC * 0 * 1 up vs Healthy * 0 * 1	-1.15461	1.2149	4.17813e-09	2.57739	2.57739	BCC * 1 * 0 up vs Healthy * 0 * 0	1.88099	3.53162	2.95083e-08	1.64198	1.64198	BCC * 1 * 1 up vs Healthy * 0 * 1	1.37847	1.95587	118.33	53.7299	65.5458	18623.6	1
96	kegg_pathway_105	JAK-STAT signaling pathway	2.98069e-31	1.04554e-52	2.68703e-50	1.6794e-51	5.31766e-44	4.03822	4.03822	BCC * 0 * 0 up vs Healthy * 0 * 0	3.32522	4.90411	0.0376335	1.17137	1.17137	BCC * 0 * 1 up vs Healthy * 0 * 1	1.00909	1.35974	9.30552e-09	2.25888	2.25888	BCC * 1 * 0 up vs Healthy * 0 * 0	1.71135	2.98158	2.90069e-09	1.59668	1.59668	BCC * 1 * 1 up vs Healthy * 0 * 1	1.36857	1.86282	137.573	70.9565	64.259	22493.4	1
95	kegg_pathway_260	Relaxin signaling pathway	2.85059e-34	7.16887e-52	1.8424e-49	1.08376e-50	7.38394e-49	4.25753	4.25753	BCC * 0 * 0 up vs Healthy * 0 * 0	3.51852	5.15176	0.0203954	1.18907	1.18907	BCC * 0 * 1 up vs Healthy * 0 * 1	1.02719	1.37646	9.67304e-09	2.22282	2.22282	BCC * 1 * 0 up vs Healthy * 0 * 0	1.69277	2.91885	6.84938e-11	1.65672	1.65672	BCC * 1 * 1 up vs Healthy * 0 * 1	1.42411	1.92732	151.923	43.8259	63.2467	21213.3	1
56	kegg_pathway_88	Hematopoietic cell lineage	2.32934e-26	8.36207e-52	2.14905e-49	1.19392e-50	3.06612e-39	6.72398	6.72398	BCC * 0 * 0 up vs Healthy * 0 * 0	5.08292	8.89486	0.149243	1.17117	1.17117	BCC * 0 * 1 up vs Healthy * 0 * 1	-1.05841	1.45176	1.11443e-06	2.70631	2.70631	BCC * 1 * 0 up vs Healthy * 0 * 0	1.81448	4.03649	1.54174e-09	1.98709	1.98709	BCC * 1 * 1 up vs Healthy * 0 * 1	1.59144	2.48111	115.7	55.2047	64.5746	15855.1	1
81	kegg_pathway_265	NF-kappa B signaling pathway	3.13816e-31	8.84055e-52	2.27202e-49	1.1958e-50	1.03701e-45	5.283	5.283	BCC * 0 * 0 up vs Healthy * 0 * 0	4.21238	6.62574	0.0769037	1.16986	1.16986	BCC * 0 * 1 up vs Healthy * 0 * 1	-1.0171	1.39198	6.74579e-10	2.77772	2.77772	BCC * 1 * 0 up vs Healthy * 0 * 0	2.00981	3.83904	3.51784e-07	1.59649	1.59649	BCC * 1 * 1 up vs Healthy * 0 * 1	1.33388	1.9108	137.912	53.7883	63.4799	21753.7	1
77	kegg_pathway_294	T cell receptor signaling pathway	9.92912e-31	2.73381e-51	7.0259e-49	3.51295e-50	2.56984e-42	4.42944	4.42944	BCC * 0 * 0 up vs Healthy * 0 * 0	3.58724	5.46937	0.0921506	1.14923	1.14923	BCC * 0 * 1 up vs Healthy * 0 * 1	-1.02305	1.35117	2.04503e-11	2.81197	2.81197	BCC * 1 * 0 up vs Healthy * 0 * 0	2.08038	3.80084	3.50048e-06	1.48686	1.48686	BCC * 1 * 1 up vs Healthy * 0 * 1	1.25773	1.75772	135.674	49.6583	62.9878	17045	1
99	kegg_pathway_157	Oocyte meiosis	2.08654e-36	4.13872e-51	1.06365e-48	5.06501e-50	1.53166e-49	4.6036	4.6036	BCC * 0 * 0 up vs Healthy * 0 * 0	3.77076	5.62039	0.0194228	1.20045	1.20045	BCC * 0 * 1 up vs Healthy * 0 * 1	1.02995	1.39918	2.49785e-12	2.77806	2.77806	BCC * 1 * 0 up vs Healthy * 0 * 0	2.08883	3.69471	1.03762e-07	1.53803	1.53803	BCC * 1 * 1 up vs Healthy * 0 * 1	1.31277	1.80195	161.954	44.6084	62.2277	25244	1
99	kegg_pathway_103	Alcoholism	8.57149e-39	1.30118e-50	3.34404e-48	1.52002e-49	9.16156e-51	4.68212	4.68212	BCC * 0 * 0 up vs Healthy * 0 * 0	3.83658	5.71399	0.0958911	1.13869	1.13869	BCC * 0 * 1 up vs Healthy * 0 * 1	-1.02327	1.32679	8.2022e-16	3.23307	3.23307	BCC * 1 * 0 up vs Healthy * 0 * 0	2.43232	4.29743	2.34963e-07	1.51807	1.51807	BCC * 1 * 1 up vs Healthy * 0 * 1	1.29614	1.77801	173.331	69.0201	61.6151	25144.3	1
83	kegg_pathway_255	C-type lectin receptor signaling pathway	7.08428e-29	5.15189e-50	1.32404e-47	5.75668e-49	3.62049e-37	3.9094	3.9094	BCC * 0 * 0 up vs Healthy * 0 * 0	3.17736	4.8101	0.269594	1.09377	1.09377	BCC * 0 * 1 up vs Healthy * 0 * 1	-1.072	1.28246	2.28463e-11	2.75588	2.75588	BCC * 1 * 0 up vs Healthy * 0 * 0	2.04927	3.70614	1.88247e-07	1.54985	1.54985	BCC * 1 * 1 up vs Healthy * 0 * 1	1.31473	1.82703	126.666	46.1868	61.224	19145.8	1
71	kegg_pathway_22	PD-L1 expression and PD-1 checkpoint pathway in cancer	1.22631e-27	1.36505e-48	3.50817e-46	1.46174e-47	1.45406e-41	4.55491	4.55491	BCC * 0 * 0 up vs Healthy * 0 * 0	3.66761	5.65689	0.225688	1.10825	1.10825	BCC * 0 * 1 up vs Healthy * 0 * 1	-1.06559	1.30879	9.23932e-10	2.63747	2.63747	BCC * 1 * 0 up vs Healthy * 0 * 0	1.93524	3.59451	1.51422e-05	1.46234	1.46234	BCC * 1 * 1 up vs Healthy * 0 * 1	1.23134	1.73668	121.165	55.0845	59.7972	15293.9	1
85	kegg_pathway_158	Prostate cancer	8.85827e-42	1.53656e-47	3.94896e-45	1.57959e-46	2.66907e-55	4.37555	4.37555	BCC * 0 * 0 up vs Healthy * 0 * 0	3.64931	5.24632	0.00172513	1.24964	1.24964	BCC * 0 * 1 up vs Healthy * 0 * 1	1.08713	1.43645	6.49786e-14	2.70686	2.70686	BCC * 1 * 0 up vs Healthy * 0 * 0	2.08853	3.50826	3.50406e-08	1.50077	1.50077	BCC * 1 * 1 up vs Healthy * 0 * 1	1.29947	1.73326	188.326	50.5236	58.1039	15387.2	1
82	kegg_pathway_25	Leukocyte transendothelial migration	5.12639e-31	1.80551e-47	4.64016e-45	1.78468e-46	1.41954e-39	4.22371	4.22371	BCC * 0 * 0 up vs Healthy * 0 * 0	3.41749	5.22013	0.00834003	1.24468	1.24468	BCC * 0 * 1 up vs Healthy * 0 * 1	1.05791	1.46443	4.55221e-10	2.62506	2.62506	BCC * 1 * 0 up vs Healthy * 0 * 0	1.93956	3.55285	8.58929e-08	1.58411	1.58411	BCC * 1 * 1 up vs Healthy * 0 * 1	1.33902	1.87406	136.863	73.3386	58.0859	19501.9	1
87	kegg_pathway_82	HIF-1 signaling pathway	8.114e-34	1.94144e-46	4.98951e-44	1.84797e-45	1.10134e-39	3.67393	3.67393	BCC * 0 * 0 up vs Healthy * 0 * 0	3.03466	4.44786	0.0176229	1.19449	1.19449	BCC * 0 * 1 up vs Healthy * 0 * 1	1.03146	1.38328	1.80243e-11	2.55846	2.55846	BCC * 1 * 0 up vs Healthy * 0 * 0	1.94694	3.36205	1.56791e-10	1.64302	1.64302	BCC * 1 * 1 up vs Healthy * 0 * 1	1.41176	1.91216	150.028	40.6421	56.6989	17883.8	1
69	kegg_pathway_39	Natural killer cell mediated cytotoxicity	2.22629e-28	4.33426e-46	1.1139e-43	3.97823e-45	1.25943e-41	5.01117	5.01117	BCC * 0 * 0 up vs Healthy * 0 * 0	3.98147	6.30717	0.0365801	1.20723	1.20723	BCC * 0 * 1 up vs Healthy * 0 * 1	1.01183	1.44036	9.53072e-10	2.79779	2.79779	BCC * 1 * 0 up vs Healthy * 0 * 0	2.01408	3.88646	7.39311e-05	1.447	1.447	BCC * 1 * 1 up vs Healthy * 0 * 1	1.20558	1.73676	124.771	69.4465	56.7213	16278.2	1
99	kegg_pathway_186	Thyroid hormone signaling pathway	6.22317e-45	1.28556e-45	3.30388e-43	1.13927e-44	4.06894e-58	4.2382	4.2382	BCC * 0 * 0 up vs Healthy * 0 * 0	3.56361	5.04049	0.00915791	1.19361	1.19361	BCC * 0 * 1 up vs Healthy * 0 * 1	1.04488	1.3635	2.33776e-18	3.03299	3.03299	BCC * 1 * 0 up vs Healthy * 0 * 0	2.3675	3.88554	1.0846e-06	1.40868	1.40868	BCC * 1 * 1 up vs Healthy * 0 * 1	1.22762	1.61644	202.759	45.7737	55.4805	19051.1	1
59	kegg_pathway_120	Epithelial cell signaling in Helicobacter pylori infection	4.74816e-20	1.4023e-45	3.60392e-43	1.20131e-44	1.14e-31	4.45127	4.45127	BCC * 0 * 0 up vs Healthy * 0 * 0	3.47884	5.69553	0.255832	0.896133	-1.11591	BCC * 0 * 1 down vs Healthy * 0 * 1	-1.34834	1.08279	1.13984e-10	3.1998	3.1998	BCC * 1 * 0 up vs Healthy * 0 * 0	2.2499	4.55075	0.00348474	1.3387	1.3387	BCC * 1 * 1 up vs Healthy * 0 * 1	1.10086	1.62792	85.5808	48.7699	56.4485	13661.5	1
50	kegg_pathway_170	Antigen processing and presentation	4.17835e-30	3.80851e-45	9.78786e-43	3.15738e-44	6.76103e-39	5.70818	5.70818	BCC * 0 * 0 up vs Healthy * 0 * 0	4.41717	7.37653	0.0158105	1.2743	1.2743	BCC * 0 * 1 up vs Healthy * 0 * 1	1.04663	1.55149	3.82688e-10	3.23945	3.23945	BCC * 1 * 0 up vs Healthy * 0 * 0	2.24574	4.67285	2.45187e-07	1.7114	1.7114	BCC * 1 * 1 up vs Healthy * 0 * 1	1.39632	2.09758	134.213	82.4857	56.349	10610.5	1
84	kegg_pathway_244	AGE-RAGE signaling pathway in diabetic complications	1.08419e-38	1.19065e-44	3.05997e-42	9.56242e-44	2.28276e-49	4.73806	4.73806	BCC * 0 * 0 up vs Healthy * 0 * 0	3.86673	5.80575	7.30374e-05	1.37155	1.37155	BCC * 0 * 1 up vs Healthy * 0 * 1	1.17345	1.60309	2.90822e-11	2.68663	2.68663	BCC * 1 * 0 up vs Healthy * 0 * 0	2.00956	3.59184	1.00264e-08	1.60398	1.60398	BCC * 1 * 1 up vs Healthy * 0 * 1	1.36509	1.88467	173.499	44.0354	54.5506	18839.9	1
76	kegg_pathway_272	Fc gamma R-mediated phagocytosis	9.20801e-26	2.28625e-43	5.87567e-41	1.78051e-42	1.04346e-38	4.28612	4.28612	BCC * 0 * 0 up vs Healthy * 0 * 0	3.45241	5.32115	0.289602	1.09384	1.09384	BCC * 0 * 1 up vs Healthy * 0 * 1	-1.07934	1.29141	9.36072e-10	2.63187	2.63187	BCC * 1 * 0 up vs Healthy * 0 * 0	1.93213	3.58505	0.000113254	1.40268	1.40268	BCC * 1 * 1 up vs Healthy * 0 * 1	1.18144	1.66535	112.114	40.9582	53.1334	17468.7	1
60	kegg_pathway_96	Salmonella infection	8.4364e-25	2.52951e-43	6.50085e-41	1.91202e-42	8.75365e-36	4.25991	4.25991	BCC * 0 * 0 up vs Healthy * 0 * 0	3.40517	5.3292	0.472983	1.06494	1.06494	BCC * 0 * 1 up vs Healthy * 0 * 1	-1.11515	1.2647	1.67148e-10	2.84919	2.84919	BCC * 1 * 0 up vs Healthy * 0 * 0	2.06894	3.9237	0.000190938	1.40302	1.40302	BCC * 1 * 1 up vs Healthy * 0 * 1	1.17458	1.6759	108.065	100.946	53.5503	11663.5	1
79	kegg_pathway_211	Colorectal cancer	4.31312e-34	2.67129e-43	6.86522e-41	1.96149e-42	2.00437e-45	4.33695	4.33695	BCC * 0 * 0 up vs Healthy * 0 * 0	3.55002	5.29831	0.122072	1.12888	1.12888	BCC * 0 * 1 up vs Healthy * 0 * 1	-1.033	1.31642	6.47382e-14	3.00088	3.00088	BCC * 1 * 0 up vs Healthy * 0 * 0	2.25426	3.99478	2.50607e-06	1.46545	1.46545	BCC * 1 * 1 up vs Healthy * 0 * 1	1.25017	1.71781	151.661	32.3475	52.9829	16172.8	1
83	kegg_pathway_332	Phosphatidylinositol signaling system	1.5006e-28	3.72667e-43	9.57755e-41	2.66043e-42	6.87864e-38	3.87782	3.87782	BCC * 0 * 0 up vs Healthy * 0 * 0	3.16226	4.75529	0.593971	1.0435	1.0435	BCC * 0 * 1 up vs Healthy * 0 * 1	-1.12076	1.22038	1.19855e-13	3.02571	3.02571	BCC * 1 * 0 up vs Healthy * 0 * 0	2.26071	4.04959	4.93641e-05	1.39866	1.39866	BCC * 1 * 1 up vs Healthy * 0 * 1	1.18963	1.64442	125.121	24.9305	52.7232	18532.3	1
57	kegg_pathway_183	Pertussis	6.78543e-27	3.13183e-42	8.0488e-40	2.17535e-41	7.47645e-37	6.25543	6.25543	BCC * 0 * 0 up vs Healthy * 0 * 0	4.73435	8.26521	0.0607944	1.22701	1.22701	BCC * 0 * 1 up vs Healthy * 0 * 1	-1.00932	1.51959	5.43514e-08	3.02604	3.02604	BCC * 1 * 0 up vs Healthy * 0 * 0	2.03229	4.50571	3.27365e-08	1.86853	1.86853	BCC * 1 * 1 up vs Healthy * 0 * 1	1.4979	2.33087	118.217	63.1891	52.2837	16288.1	1
63	kegg_pathway_46	B cell receptor signaling pathway	4.61166e-20	4.95892e-42	1.27444e-39	3.3538e-41	2.59693e-30	4.07832	4.07832	BCC * 0 * 0 up vs Healthy * 0 * 0	3.21506	5.17336	0.82426	1.02089	1.02089	BCC * 0 * 1 up vs Healthy * 0 * 1	-1.17573	1.22537	2.03747e-06	2.28199	2.28199	BCC * 1 * 0 up vs Healthy * 0 * 0	1.62451	3.20556	4.55498e-07	1.62703	1.62703	BCC * 1 * 1 up vs Healthy * 0 * 1	1.34719	1.96501	85.544	56.7268	51.8185	14505	1
65	kegg_pathway_12	p53 signaling pathway	2.10855e-34	8.43301e-42	2.16728e-39	5.55714e-41	1.63717e-42	5.74839	5.74839	BCC * 0 * 0 up vs Healthy * 0 * 0	4.49237	7.3556	0.000224989	1.42838	1.42838	BCC * 0 * 1 up vs Healthy * 0 * 1	1.1821	1.72597	1.85104e-11	3.36033	3.36033	BCC * 1 * 0 up vs Healthy * 0 * 0	2.36261	4.7794	9.61744e-07	1.63228	1.63228	BCC * 1 * 1 up vs Healthy * 0 * 1	1.34223	1.98501	153.928	39.2483	51.4677	16592.7	1
91	kegg_pathway_212	Insulin resistance	1.42167e-24	1.64468e-41	4.22684e-39	1.05671e-40	1.95609e-36	3.44848	3.44848	BCC * 0 * 0 up vs Healthy * 0 * 0	2.8504	4.17204	0.703412	1.0288	1.0288	BCC * 0 * 1 up vs Healthy * 0 * 1	-1.12504	1.19077	1.59159e-08	2.19511	2.19511	BCC * 1 * 0 up vs Healthy * 0 * 0	1.67208	2.88173	4.11223e-07	1.47858	1.47858	BCC * 1 * 1 up vs Healthy * 0 * 1	1.27116	1.71984	106.198	46.4576	50.5659	19426.9	1
79	kegg_pathway_90	Small cell lung cancer	6.49955e-31	2.45643e-41	6.31302e-39	1.53976e-40	1.97122e-36	3.85078	3.85078	BCC * 0 * 0 up vs Healthy * 0 * 0	3.13035	4.737	0.00175176	1.28914	1.28914	BCC * 0 * 1 up vs Healthy * 0 * 1	1.09964	1.5113	8.80488e-10	2.5295	2.5295	BCC * 1 * 0 up vs Healthy * 0 * 0	1.88148	3.4007	9.76949e-09	1.61933	1.61933	BCC * 1 * 1 up vs Healthy * 0 * 1	1.37389	1.90862	136.477	34.5279	50.5542	17308.7	1
69	kegg_pathway_109	Toll-like receptor signaling pathway	4.66772e-25	8.09257e-41	2.07979e-38	4.95188e-40	5.28863e-39	5.16707	5.16707	BCC * 0 * 0 up vs Healthy * 0 * 0	4.05335	6.58679	0.182208	1.1352	1.1352	BCC * 0 * 1 up vs Healthy * 0 * 1	-1.06135	1.36773	1.22097e-06	2.36373	2.36373	BCC * 1 * 0 up vs Healthy * 0 * 0	1.67091	3.34382	9.70653e-08	1.69086	1.69086	BCC * 1 * 1 up vs Healthy * 0 * 1	1.39458	2.05009	108.975	59.53	50.1324	18131.7	1
89	kegg_pathway_80	Growth hormone synthesis, secretion and action	8.763e-27	1.56337e-40	4.01787e-38	9.34388e-40	2.46991e-39	3.59335	3.59335	BCC * 0 * 0 up vs Healthy * 0 * 0	2.97498	4.34027	0.157657	1.11015	1.11015	BCC * 0 * 1 up vs Healthy * 0 * 1	-1.0413	1.28333	7.57294e-08	2.09923	2.09923	BCC * 1 * 0 up vs Healthy * 0 * 0	1.60276	2.74948	6.54202e-08	1.51266	1.51266	BCC * 1 * 1 up vs Healthy * 0 * 1	1.30214	1.75722	116.63	41.5455	49.3964	18266.5	1
70	kegg_pathway_167	Pancreatic cancer	1.03907e-28	4.54063e-40	1.16694e-37	2.65214e-39	7.1092e-38	4.15298	4.15298	BCC * 0 * 0 up vs Healthy * 0 * 0	3.35334	5.1433	0.199144	1.11352	1.11352	BCC * 0 * 1 up vs Healthy * 0 * 1	-1.05828	1.31219	7.84228e-12	2.91742	2.91742	BCC * 1 * 0 up vs Healthy * 0 * 0	2.14923	3.96018	6.87427e-06	1.47699	1.47699	BCC * 1 * 1 up vs Healthy * 0 * 1	1.24644	1.75019	126.31	36.3634	49.1763	14484	1
66	kegg_pathway_51	Systemic lupus erythematosus	1.33777e-28	8.58015e-40	2.2051e-37	4.90022e-39	1.93246e-39	6.24677	6.24677	BCC * 0 * 0 up vs Healthy * 0 * 0	4.77342	8.17489	0.00124757	1.40532	1.40532	BCC * 0 * 1 up vs Healthy * 0 * 1	1.14314	1.72764	3.92069e-07	2.70971	2.70971	BCC * 1 * 0 up vs Healthy * 0 * 0	1.84499	3.97972	6.9099e-08	1.80184	1.80184	BCC * 1 * 1 up vs Healthy * 0 * 1	1.45548	2.23062	125.954	65.0777	48.9308	20367.2	1
96	kegg_pathway_254	Dopaminergic synapse	4.24567e-17	2.80966e-39	7.22083e-37	1.56975e-38	3.24948e-27	3.00729	3.00729	BCC * 0 * 0 up vs Healthy * 0 * 0	2.46639	3.66682	0.460534	0.944314	-1.05897	BCC * 0 * 1 down vs Healthy * 0 * 1	-1.23306	1.09956	1.66062e-06	2.00048	2.00048	BCC * 1 * 0 up vs Healthy * 0 * 0	1.50691	2.6557	1.53784e-05	1.41539	1.41539	BCC * 1 * 1 up vs Healthy * 0 * 1	1.20931	1.65658	71.3073	41.1939	47.7701	23432.7	1
64	kegg_pathway_299	Renal cell carcinoma	4.40318e-25	7.60381e-39	1.95418e-36	4.15783e-38	5.32395e-37	3.94844	3.94844	BCC * 0 * 0 up vs Healthy * 0 * 0	3.20495	4.86441	0.483665	1.05888	1.05888	BCC * 0 * 1 up vs Healthy * 0 * 1	-1.10842	1.24278	1.634e-11	2.79685	2.79685	BCC * 1 * 0 up vs Healthy * 0 * 0	2.0759	3.76817	0.00250836	1.29101	1.29101	BCC * 1 * 1 up vs Healthy * 0 * 1	1.09403	1.52345	109.26	21.185	47.8009	11518.1	1
79	kegg_pathway_122	mRNA surveillance pathway	1.86934e-29	1.09883e-38	2.82399e-36	5.88331e-38	3.80079e-41	3.44977	3.44977	BCC * 0 * 0 up vs Healthy * 0 * 0	2.88669	4.12268	0.510339	1.047	1.047	BCC * 0 * 1 up vs Healthy * 0 * 1	-1.09511	1.20047	1.19549e-14	2.7368	2.7368	BCC * 1 * 0 up vs Healthy * 0 * 0	2.1216	3.53039	0.00120546	1.26328	1.26328	BCC * 1 * 1 up vs Healthy * 0 * 1	1.09669	1.45516	129.534	52.5344	47.2849	12810.9	1
52	kegg_pathway_286	Leishmaniasis	1.95541e-24	1.82264e-38	4.68419e-36	9.55957e-38	4.29654e-32	6.04411	6.04411	BCC * 0 * 0 up vs Healthy * 0 * 0	4.50323	8.11223	0.0261293	1.29227	1.29227	BCC * 0 * 1 up vs Healthy * 0 * 1	1.03097	1.61979	8.6261e-08	3.16429	3.16429	BCC * 1 * 0 up vs Healthy * 0 * 0	2.07805	4.81834	1.42706e-06	1.7785	1.7785	BCC * 1 * 1 up vs Healthy * 0 * 1	1.40809	2.24635	106.681	44.425	47.7113	15120.4	1
61	kegg_pathway_251	Bacterial invasion of epithelial cells	6.07828e-29	2.62047e-38	6.73462e-36	1.34692e-37	3.15336e-37	3.72647	3.72647	BCC * 0 * 0 up vs Healthy * 0 * 0	3.05395	4.54707	0.0259563	1.18957	1.18957	BCC * 0 * 1 up vs Healthy * 0 * 1	1.02104	1.38592	4.43285e-10	2.48005	2.48005	BCC * 1 * 0 up vs Healthy * 0 * 0	1.86619	3.29582	5.77275e-07	1.49729	1.49729	BCC * 1 * 1 up vs Healthy * 0 * 1	1.27854	1.75346	127.839	48.1319	47.2112	9521.37	1
43	kegg_pathway_322	Proteasome	1.58808e-22	4.49561e-38	1.15537e-35	2.26544e-37	4.07934e-29	4.20733	4.20733	BCC * 0 * 0 up vs Healthy * 0 * 0	3.28618	5.38669	0.350628	1.09449	1.09449	BCC * 0 * 1 up vs Healthy * 0 * 1	-1.1045	1.32309	1.98743e-09	2.96129	2.96129	BCC * 1 * 0 up vs Healthy * 0 * 0	2.08037	4.21522	1.65297e-05	1.54008	1.54008	BCC * 1 * 1 up vs Healthy * 0 * 1	1.26585	1.87372	98.0212	18.7107	47.6396	7284.28	1
81	kegg_pathway_233	Choline metabolism in cancer	7.9624e-25	5.41747e-38	1.39229e-35	2.67748e-37	1.12098e-34	3.53538	3.53538	BCC * 0 * 0 up vs Healthy * 0 * 0	2.89662	4.31501	0.473792	1.05748	1.05748	BCC * 0 * 1 up vs Healthy * 0 * 1	-1.10194	1.23227	2.23075e-11	2.651	2.651	BCC * 1 * 0 up vs Healthy * 0 * 0	1.9941	3.52429	0.000540166	1.32226	1.32226	BCC * 1 * 1 up vs Healthy * 0 * 1	1.12885	1.5488	107.572	36.3179	46.4	16843.9	1
67	kegg_pathway_188	Adherens junction	1.82402e-31	6.97368e-38	1.79224e-35	3.38158e-37	1.59998e-41	3.80156	3.80156	BCC * 0 * 0 up vs Healthy * 0 * 0	3.14135	4.60051	0.0268612	1.17985	1.17985	BCC * 0 * 1 up vs Healthy * 0 * 1	1.01914	1.3659	2.62389e-13	2.77746	2.77746	BCC * 1 * 0 up vs Healthy * 0 * 0	2.11482	3.64772	0.000243213	1.32796	1.32796	BCC * 1 * 1 up vs Healthy * 0 * 1	1.14141	1.545	139.642	71.5118	46.5286	10555	1
79	kegg_pathway_113	Melanogenesis	2.13569e-32	7.43989e-38	1.91205e-35	3.54084e-37	6.47423e-44	4.70565	4.70565	BCC * 0 * 0 up vs Healthy * 0 * 0	3.79447	5.83563	0.00576219	1.26212	1.26212	BCC * 0 * 1 up vs Healthy * 0 * 1	1.06992	1.48884	1.3934e-11	2.89754	2.89754	BCC * 1 * 0 up vs Healthy * 0 * 0	2.13047	3.94078	2.91465e-05	1.43997	1.43997	BCC * 1 * 1 up vs Healthy * 0 * 1	1.2139	1.70815	143.554	50.0488	46.2624	18686.9	1
73	kegg_pathway_31	TGF-beta signaling pathway	5.47594e-39	9.26475e-38	2.38104e-35	4.32917e-37	1.72134e-45	5.13034	5.13034	BCC * 0 * 0 up vs Healthy * 0 * 0	4.10615	6.41	0.000508894	1.35441	1.35441	BCC * 0 * 1 up vs Healthy * 0 * 1	1.1416	1.6069	8.02441e-13	3.2128	3.2128	BCC * 1 * 0 up vs Healthy * 0 * 0	2.3372	4.41645	3.44921e-10	1.76412	1.76412	BCC * 1 * 1 up vs Healthy * 0 * 1	1.47836	2.1051	175.593	51.3975	46.2506	17079.8	1
57	kegg_pathway_229	Shigellosis	4.72556e-22	1.75455e-37	4.50918e-35	8.05211e-37	1.31568e-27	3.48352	3.48352	BCC * 0 * 0 up vs Healthy * 0 * 0	2.79027	4.34901	0.170348	1.12652	1.12652	BCC * 0 * 1 up vs Healthy * 0 * 1	-1.05254	1.33572	1.44047e-08	2.50882	2.50882	BCC * 1 * 0 up vs Healthy * 0 * 0	1.82712	3.44487	6.24177e-06	1.50178	1.50178	BCC * 1 * 1 up vs Healthy * 0 * 1	1.2593	1.79094	95.1087	55.0882	46.2946	10333	1
75	kegg_pathway_282	Amoebiasis	7.77941e-28	1.82859e-37	4.69949e-35	8.24471e-37	2.5831e-38	4.34806	4.34806	BCC * 0 * 0 up vs Healthy * 0 * 0	3.49077	5.41588	0.019091	1.22337	1.22337	BCC * 0 * 1 up vs Healthy * 0 * 1	1.03359	1.44799	4.85284e-10	2.71627	2.71627	BCC * 1 * 0 up vs Healthy * 0 * 0	1.98471	3.71749	8.98419e-05	1.41703	1.41703	BCC * 1 * 1 up vs Healthy * 0 * 1	1.1904	1.6868	121.97	62.3193	45.8493	17534.1	1
81	kegg_pathway_202	Parathyroid hormone synthesis, secretion and action	6.32976e-21	2.00801e-37	5.16058e-35	8.89755e-37	6.48126e-34	3.53271	3.53271	BCC * 0 * 0 up vs Healthy * 0 * 0	2.88784	4.32157	0.700612	0.970113	-1.03081	BCC * 0 * 1 down vs Healthy * 0 * 1	-1.20329	1.13244	2.58747e-09	2.40424	2.40424	BCC * 1 * 0 up vs Healthy * 0 * 0	1.80262	3.20666	0.00135539	1.299	1.299	BCC * 1 * 1 up vs Healthy * 0 * 1	1.10699	1.5243	89.2597	60.0261	45.701	17230.8	1
68	kegg_pathway_95	EGFR tyrosine kinase inhibitor resistance	1.74508e-19	3.62369e-37	9.3129e-35	1.57846e-36	1.25854e-29	3.42683	3.42683	BCC * 0 * 0 up vs Healthy * 0 * 0	2.77445	4.2326	0.90838	0.99053	-1.00956	BCC * 0 * 1 down vs Healthy * 0 * 1	-1.18723	1.16485	2.29157e-09	2.51592	2.51592	BCC * 1 * 0 up vs Healthy * 0 * 0	1.86058	3.40209	0.00398973	1.27924	1.27924	BCC * 1 * 1 up vs Healthy * 0 * 1	1.08186	1.51263	82.7289	35.6747	45.6181	13325.9	1
80	kegg_pathway_248	Endocrine resistance	1.78921e-23	6.22236e-37	1.59915e-34	2.66525e-36	2.48944e-35	3.85183	3.85183	BCC * 0 * 0 up vs Healthy * 0 * 0	3.1202	4.75501	0.208012	1.10944	1.10944	BCC * 0 * 1 up vs Healthy * 0 * 1	-1.05955	1.30415	1.05088e-08	2.41263	2.41263	BCC * 1 * 0 up vs Healthy * 0 * 0	1.78555	3.25995	0.000347274	1.35704	1.35704	BCC * 1 * 1 up vs Healthy * 0 * 1	1.14814	1.60395	101.23	40.6765	45.1129	18358.9	1
45	kegg_pathway_295	Legionellosis	8.903e-21	1.24456e-36	3.19852e-34	5.24348e-36	6.41861e-29	5.29659	5.29659	BCC * 0 * 0 up vs Healthy * 0 * 0	3.97121	7.06431	0.573655	1.06549	1.06549	BCC * 0 * 1 up vs Healthy * 0 * 1	-1.17073	1.3291	3.89595e-10	3.7444	3.7444	BCC * 1 * 0 up vs Healthy * 0 * 0	2.48124	5.65062	0.00352393	1.40559	1.40559	BCC * 1 * 1 up vs Healthy * 0 * 1	1.11842	1.76649	89.525	77.8402	45.6817	10838.3	1
74	kegg_pathway_168	Progesterone-mediated oocyte maturation	5.36455e-26	5.2603e-36	1.3519e-33	2.18048e-35	2.77791e-35	4.55139	4.55139	BCC * 0 * 0 up vs Healthy * 0 * 0	3.5922	5.76671	0.0673043	1.18481	1.18481	BCC * 0 * 1 up vs Healthy * 0 * 1	-1.01216	1.42085	4.76611e-09	2.75324	2.75324	BCC * 1 * 0 up vs Healthy * 0 * 0	1.96327	3.86109	5.03751e-06	1.54941	1.54941	BCC * 1 * 1 up vs Healthy * 0 * 1	1.28411	1.86953	113.279	35.2922	44.0682	19824.7	1
59	kegg_pathway_292	Central carbon metabolism in cancer	1.2024e-30	8.41004e-36	2.16138e-33	3.43076e-35	5.52814e-42	5.6179	5.6179	BCC * 0 * 0 up vs Healthy * 0 * 0	4.39925	7.17414	0.025653	1.23828	1.23828	BCC * 0 * 1 up vs Healthy * 0 * 1	1.02636	1.49395	1.64631e-12	3.5426	3.5426	BCC * 1 * 0 up vs Healthy * 0 * 0	2.49794	5.02413	0.000461347	1.41487	1.41487	BCC * 1 * 1 up vs Healthy * 0 * 1	1.16532	1.71787	136.163	49.0729	44.1317	13444.3	1
65	kegg_pathway_309	Glioma	7.26631e-30	4.82072e-35	1.23892e-32	1.93582e-34	1.17434e-37	4.32409	4.32409	BCC * 0 * 0 up vs Healthy * 0 * 0	3.46885	5.39018	0.00347923	1.28698	1.28698	BCC * 0 * 1 up vs Healthy * 0 * 1	1.08669	1.52419	1.91231e-11	2.95248	2.95248	BCC * 1 * 0 up vs Healthy * 0 * 0	2.15492	4.04522	7.65603e-05	1.42373	1.42373	BCC * 1 * 1 up vs Healthy * 0 * 1	1.1953	1.69581	132.061	46.0323	43.0472	13257.9	1
61	kegg_pathway_191	Platinum drug resistance	2.37385e-28	4.96477e-35	1.27595e-32	1.96299e-34	1.34019e-38	4.90373	4.90373	BCC * 0 * 0 up vs Healthy * 0 * 0	3.87328	6.20831	0.153877	1.14078	1.14078	BCC * 0 * 1 up vs Healthy * 0 * 1	-1.0506	1.36723	2.84616e-13	3.53214	3.53214	BCC * 1 * 0 up vs Healthy * 0 * 0	2.52148	4.94791	0.00174487	1.34874	1.34874	BCC * 1 * 1 up vs Healthy * 0 * 1	1.11849	1.6264	124.998	34.1592	43.12	13375.9	1
71	kegg_pathway_124	Chronic myeloid leukemia	2.90654e-33	6.58301e-35	1.69183e-32	2.56338e-34	7.75294e-41	4.30223	4.30223	BCC * 0 * 0 up vs Healthy * 0 * 0	3.48557	5.31023	0.00112799	1.30817	1.30817	BCC * 0 * 1 up vs Healthy * 0 * 1	1.11298	1.53758	6.40066e-12	2.88145	2.88145	BCC * 1 * 0 up vs Healthy * 0 * 0	2.13297	3.89259	2.41041e-06	1.49562	1.49562	BCC * 1 * 1 up vs Healthy * 0 * 1	1.26553	1.76753	148.073	29.158	42.7664	14435.9	1
45	kegg_pathway_138	Vibrio cholerae infection	8.23534e-27	8.2996e-35	2.133e-32	3.18358e-34	5.73761e-33	5.35936	5.35936	BCC * 0 * 0 up vs Healthy * 0 * 0	4.09152	7.02006	0.0997107	1.19007	1.19007	BCC * 0 * 1 up vs Healthy * 0 * 1	-1.03375	1.46405	2.91572e-11	3.72843	3.72843	BCC * 1 * 0 up vs Healthy * 0 * 0	2.53526	5.48315	7.79945e-06	1.63177	1.63177	BCC * 1 * 1 up vs Healthy * 0 * 1	1.31714	2.02156	118.607	49.7989	43.3526	9521.21	1
95	kegg_pathway_140	Purine metabolism	1.15599e-33	1.11325e-34	2.86105e-32	4.20742e-34	5.43958e-45	5.01271	5.01271	BCC * 0 * 0 up vs Healthy * 0 * 0	4.01604	6.25671	0.180871	1.12317	1.12317	BCC * 0 * 1 up vs Healthy * 0 * 1	-1.05549	1.33152	3.66171e-12	3.08438	3.08438	BCC * 1 * 0 up vs Healthy * 0 * 0	2.24701	4.23381	1.04471e-08	1.67305	1.67305	BCC * 1 * 1 up vs Healthy * 0 * 1	1.40317	1.99484	149.033	29.1794	42.182	28680.8	1
61	kegg_pathway_121	Non-small cell lung cancer	3.83361e-26	2.80373e-34	7.20558e-32	1.04429e-33	6.42169e-38	4.73368	4.73368	BCC * 0 * 0 up vs Healthy * 0 * 0	3.75022	5.97505	0.34945	1.08906	1.08906	BCC * 0 * 1 up vs Healthy * 0 * 1	-1.09796	1.30224	8.17783e-13	3.39098	3.39098	BCC * 1 * 0 up vs Healthy * 0 * 0	2.43112	4.72982	0.0110114	1.27098	1.27098	BCC * 1 * 1 up vs Healthy * 0 * 1	1.05652	1.52898	114.428	34.5015	42.1844	13037.3	1
91	kegg_pathway_114	Vascular smooth muscle contraction	2.0985e-22	5.055e-34	1.29913e-31	1.85591e-33	4.55439e-33	3.52725	3.52725	BCC * 0 * 0 up vs Healthy * 0 * 0	2.87547	4.32678	0.1101	1.13636	1.13636	BCC * 0 * 1 up vs Healthy * 0 * 1	-1.02942	1.32931	1.04784e-06	2.07132	2.07132	BCC * 1 * 0 up vs Healthy * 0 * 0	1.54691	2.7735	5.6132e-06	1.45646	1.45646	BCC * 1 * 1 up vs Healthy * 0 * 1	1.23847	1.71281	96.0368	63.1807	41.4213	22351	1
76	kegg_pathway_10	GnRH signaling pathway	5.94839e-17	9.23855e-34	2.37431e-31	3.3441e-33	3.58286e-25	3.10722	3.10722	BCC * 0 * 0 up vs Healthy * 0 * 0	2.51212	3.8433	0.940882	0.993846	-1.00619	BCC * 0 * 1 down vs Healthy * 0 * 1	-1.18456	1.17002	4.94468e-07	2.18304	2.18304	BCC * 1 * 0 up vs Healthy * 0 * 0	1.61113	2.95796	0.000216871	1.37522	1.37522	BCC * 1 * 1 up vs Healthy * 0 * 1	1.16172	1.62796	70.7989	41.4123	41.2776	16875.3	1
71	kegg_pathway_150	Glycerophospholipid metabolism	1.4864e-19	1.24471e-33	3.1989e-31	4.44292e-33	1.09346e-31	4.09114	4.09114	BCC * 0 * 0 up vs Healthy * 0 * 0	3.24067	5.16479	0.903602	1.01111	1.01111	BCC * 0 * 1 up vs Healthy * 0 * 1	-1.18274	1.20917	1.80675e-09	2.78609	2.78609	BCC * 1 * 0 up vs Healthy * 0 * 0	1.99702	3.88696	0.0354808	1.21948	1.21948	BCC * 1 * 1 up vs Healthy * 0 * 1	1.01358	1.4672	83.003	35.3936	41.1932	17692.9	1
57	kegg_pathway_174	Viral protein interaction with cytokine and cytokine receptor	7.11615e-16	1.65735e-33	4.25939e-31	5.83479e-33	6.63207e-31	5.74562	5.74562	BCC * 0 * 0 up vs Healthy * 0 * 0	4.28916	7.69663	0.019921	1.30548	1.30548	BCC * 0 * 1 up vs Healthy * 0 * 1	1.04307	1.63392	0.0507975	1.51631	1.51631	BCC * 1 * 0 up vs Healthy * 0 * 0	-1.00145	2.30252	9.28913e-06	1.69151	1.69151	BCC * 1 * 1 up vs Healthy * 0 * 1	1.34128	2.13318	66.0324	59.5427	41.3179	17934.4	1
71	kegg_pathway_283	RNA degradation	8.97936e-35	2.41362e-32	6.203e-30	8.38243e-32	2.42906e-39	4.01055	4.01055	BCC * 0 * 0 up vs Healthy * 0 * 0	3.26901	4.9203	0.00683089	1.24191	1.24191	BCC * 0 * 1 up vs Healthy * 0 * 1	1.06154	1.45293	7.30568e-15	3.20624	3.20624	BCC * 1 * 0 up vs Healthy * 0 * 0	2.39403	4.294	1.30394e-06	1.49367	1.49367	BCC * 1 * 1 up vs Healthy * 0 * 1	1.26998	1.75676	155.343	43.5043	39.609	13616.6	1
46	kegg_pathway_238	Viral myocarditis	2.46174e-24	2.83773e-32	7.29298e-30	9.72397e-32	6.00253e-29	4.95128	4.95128	BCC * 0 * 0 up vs Healthy * 0 * 0	3.75599	6.52695	0.000370951	1.4706	1.4706	BCC * 0 * 1 up vs Healthy * 0 * 1	1.18956	1.81803	4.34126e-06	2.5283	2.5283	BCC * 1 * 0 up vs Healthy * 0 * 0	1.70363	3.75217	1.44201e-08	1.88984	1.88984	BCC * 1 * 1 up vs Healthy * 0 * 1	1.51776	2.35313	106.547	81.7915	40.0959	10424.8	1
54	kegg_pathway_204	Fc epsilon RI signaling pathway	1.33867e-18	5.1578e-32	1.32555e-29	1.74415e-31	3.44427e-26	4.10466	4.10466	BCC * 0 * 0 up vs Healthy * 0 * 0	3.17047	5.3141	0.777901	1.02893	1.02893	BCC * 0 * 1 up vs Healthy * 0 * 1	-1.18497	1.25451	4.44691e-08	2.81022	2.81022	BCC * 1 * 0 up vs Healthy * 0 * 0	1.94307	4.06436	0.000275431	1.46334	1.46334	BCC * 1 * 1 up vs Healthy * 0 * 1	1.19219	1.79616	78.8761	38.6782	39.529	12557.6	1
60	kegg_pathway_239	Mitophagy - animal	3.13485e-27	5.98946e-32	1.53929e-29	1.99908e-31	5.03828e-30	3.86413	3.86413	BCC * 0 * 0 up vs Healthy * 0 * 0	3.07093	4.8622	0.0866744	1.16666	1.16666	BCC * 0 * 1 up vs Healthy * 0 * 1	-1.02247	1.39167	1.68541e-12	3.27991	3.27991	BCC * 1 * 0 up vs Healthy * 0 * 0	2.36204	4.55446	3.07253e-06	1.54471	1.54471	BCC * 1 * 1 up vs Healthy * 0 * 1	1.28726	1.85366	119.675	35.1658	39.3121	12275.7	1
76	kegg_pathway_7	Longevity regulating pathway	6.51175e-25	7.44996e-32	1.91464e-29	2.45467e-31	5.21617e-33	3.53757	3.53757	BCC * 0 * 0 up vs Healthy * 0 * 0	2.88305	4.34069	0.101124	1.14037	1.14037	BCC * 0 * 1 up vs Healthy * 0 * 1	-1.02603	1.33429	1.6083e-07	2.18805	2.18805	BCC * 1 * 0 up vs Healthy * 0 * 0	1.63341	2.931	1.48341e-08	1.60033	1.60033	BCC * 1 * 1 up vs Healthy * 0 * 1	1.3605	1.88243	108.099	28.2214	38.9406	15627.7	1
62	kegg_pathway_91	Inositol phosphate metabolism	6.53685e-23	2.7734e-31	7.12764e-29	9.02233e-31	4.76884e-32	4.57835	4.57835	BCC * 0 * 0 up vs Healthy * 0 * 0	3.56672	5.87692	0.615754	1.05029	1.05029	BCC * 0 * 1 up vs Healthy * 0 * 1	-1.15328	1.27218	5.85545e-10	3.10005	3.10005	BCC * 1 * 0 up vs Healthy * 0 * 0	2.1698	4.4291	0.000112067	1.47839	1.47839	BCC * 1 * 1 up vs Healthy * 0 * 1	1.21265	1.80236	99.019	18.0031	38.4491	15482.9	1
46	kegg_pathway_214	VEGF signaling pathway	1.81961e-16	3.02094e-31	7.76381e-29	9.70477e-31	7.80179e-24	4.20288	4.20288	BCC * 0 * 0 up vs Healthy * 0 * 0	3.18938	5.53843	0.583906	1.06095	1.06095	BCC * 0 * 1 up vs Healthy * 0 * 1	-1.16492	1.31125	2.89721e-06	2.56851	2.56851	BCC * 1 * 0 up vs Healthy * 0 * 0	1.7316	3.80994	0.000205339	1.51484	1.51484	BCC * 1 * 1 up vs Healthy * 0 * 1	1.21693	1.88568	69.044	33.9026	38.7979	10398.3	1
56	kegg_pathway_154	Melanoma	5.752e-26	1.82381e-30	4.68718e-28	5.78664e-30	1.04993e-34	4.86522	4.86522	BCC * 0 * 0 up vs Healthy * 0 * 0	3.79546	6.23649	0.00102746	1.37644	1.37644	BCC * 0 * 1 up vs Healthy * 0 * 1	1.13757	1.66546	4.71596e-07	2.49441	2.49441	BCC * 1 * 0 up vs Healthy * 0 * 0	1.74937	3.55675	1.75182e-06	1.61861	1.61861	BCC * 1 * 1 up vs Healthy * 0 * 1	1.32913	1.97115	113.817	48.7715	37.5528	12487.3	1
67	kegg_pathway_312	Inflammatory mediator regulation of TRP channels	5.35285e-18	3.28178e-30	8.43418e-28	1.02856e-29	1.44394e-23	3.39581	3.39581	BCC * 0 * 0 up vs Healthy * 0 * 0	2.67823	4.30565	0.490223	1.06623	1.06623	BCC * 0 * 1 up vs Healthy * 0 * 1	-1.12535	1.27934	7.84009e-07	2.35469	2.35469	BCC * 1 * 0 up vs Healthy * 0 * 0	1.67735	3.30555	8.15272e-06	1.53635	1.53635	BCC * 1 * 1 up vs Healthy * 0 * 1	1.27255	1.85482	75.7883	37.5132	37.0442	16346	1
47	kegg_pathway_252	Complement and coagulation cascades	4.67283e-19	5.49751e-29	1.41286e-26	1.70224e-28	2.88255e-29	7.64528	7.64528	BCC * 0 * 0 up vs Healthy * 0 * 0	5.39103	10.8421	0.00606368	1.45596	1.45596	BCC * 0 * 1 up vs Healthy * 0 * 1	1.11349	1.90376	0.00108905	2.29944	2.29944	BCC * 1 * 0 up vs Healthy * 0 * 0	1.39582	3.78802	1.81529e-06	1.96755	1.96755	BCC * 1 * 1 up vs Healthy * 0 * 1	1.49117	2.59613	81.2534	27.0552	35.9235	17400.9	1
75	kegg_pathway_241	ErbB signaling pathway	4.86729e-17	6.20734e-29	1.59529e-26	1.89915e-28	4.00279e-24	3.06254	3.06254	BCC * 0 * 0 up vs Healthy * 0 * 0	2.47061	3.79629	0.998021	0.999791	-1.00021	BCC * 0 * 1 down vs Healthy * 0 * 1	-1.17948	1.17899	9.17216e-10	2.61537	2.61537	BCC * 1 * 0 up vs Healthy * 0 * 0	1.92421	3.55479	0.0431733	1.19225	1.19225	BCC * 1 * 1 up vs Healthy * 0 * 1	1.00542	1.4138	71.2146	25.7744	35.3803	16771.9	1
83	kegg_pathway_291	Glucagon signaling pathway	2.75914e-28	1.08828e-28	2.79689e-26	3.29046e-28	9.64289e-33	3.58528	3.58528	BCC * 0 * 0 up vs Healthy * 0 * 0	2.91238	4.41365	0.0110159	1.22998	1.22998	BCC * 0 * 1 up vs Healthy * 0 * 1	1.04858	1.44276	2.843e-09	2.46526	2.46526	BCC * 1 * 0 up vs Healthy * 0 * 0	1.83177	3.31782	4.7655e-09	1.63867	1.63867	BCC * 1 * 1 up vs Healthy * 0 * 1	1.38948	1.93254	123.868	49.9245	35.0075	19244	1
58	kegg_pathway_26	Acute myeloid leukemia	2.32926e-24	1.15695e-28	2.97337e-26	3.45741e-28	1.36466e-33	4.50695	4.50695	BCC * 0 * 0 up vs Healthy * 0 * 0	3.54296	5.73323	0.11117	1.16197	1.16197	BCC * 0 * 1 up vs Healthy * 0 * 1	-1.03522	1.39773	5.46925e-09	2.7913	2.7913	BCC * 1 * 0 up vs Healthy * 0 * 0	1.97909	3.93682	3.71909e-05	1.49544	1.49544	BCC * 1 * 1 up vs Healthy * 0 * 1	1.23546	1.81013	106.044	37.5204	35.2793	12584.1	1
54	kegg_pathway_83	Endometrial cancer	1.48235e-21	2.33874e-28	6.01055e-26	6.90868e-28	5.84012e-30	4.09401	4.09401	BCC * 0 * 0 up vs Healthy * 0 * 0	3.22203	5.20197	0.295717	1.10303	1.10303	BCC * 0 * 1 up vs Healthy * 0 * 1	-1.08958	1.32566	3.16026e-10	3.01286	3.01286	BCC * 1 * 0 up vs Healthy * 0 * 0	2.13968	4.24236	0.00687679	1.29979	1.29979	BCC * 1 * 1 up vs Healthy * 0 * 1	1.0748	1.57188	92.8573	33.1487	34.975	10802.1	1
43	kegg_pathway_29	Notch signaling pathway	9.23268e-20	1.19004e-27	3.05839e-25	3.47544e-27	2.61475e-33	4.95472	4.95472	BCC * 0 * 0 up vs Healthy * 0 * 0	3.83709	6.39789	0.816405	0.977036	-1.0235	BCC * 0 * 1 down vs Healthy * 0 * 1	-1.2454	1.18885	2.51003e-10	3.27092	3.27092	BCC * 1 * 0 up vs Healthy * 0 * 0	2.27008	4.71301	0.106977	1.18152	1.18152	BCC * 1 * 1 up vs Healthy * 0 * 1	-1.03671	1.44724	84.7707	47.737	34.3601	7795.44	1
41	kegg_pathway_45	Glutathione metabolism	1.1261e-21	1.26853e-27	3.26012e-25	3.66306e-27	1.46017e-27	6.7701	6.7701	BCC * 0 * 0 up vs Healthy * 0 * 0	4.825	9.49932	0.361205	1.1287	1.1287	BCC * 0 * 1 up vs Healthy * 0 * 1	-1.14904	1.46384	1.85645e-09	4.44231	4.44231	BCC * 1 * 0 up vs Healthy * 0 * 0	2.73795	7.20762	4.1796e-05	1.7559	1.7559	BCC * 1 * 1 up vs Healthy * 0 * 1	1.34205	2.29736	94.0535	30.3742	34.3882	12439.8	1
53	kegg_pathway_333	Prolactin signaling pathway	3.46485e-15	1.33199e-27	3.42322e-25	3.80358e-27	2.11985e-21	3.43236	3.43236	BCC * 0 * 0 up vs Healthy * 0 * 0	2.66797	4.41576	0.694727	1.03946	1.03946	BCC * 0 * 1 up vs Healthy * 0 * 1	-1.16728	1.26123	1.73516e-05	2.20438	2.20438	BCC * 1 * 0 up vs Healthy * 0 * 0	1.53798	3.15952	3.27849e-05	1.52851	1.52851	BCC * 1 * 1 up vs Healthy * 0 * 1	1.25154	1.86678	62.8919	51.6505	34.0566	11512	1
52	kegg_pathway_73	Biosynthesis of amino acids	1.24512e-21	6.55405e-27	1.68439e-24	1.85098e-26	5.59557e-29	5.30385	5.30385	BCC * 0 * 0 up vs Healthy * 0 * 0	3.97444	7.07794	0.0985095	1.20524	1.20524	BCC * 0 * 1 up vs Healthy * 0 * 1	-1.03543	1.50407	3.35592e-08	3.20662	3.20662	BCC * 1 * 0 up vs Healthy * 0 * 0	2.12318	4.84292	0.000125981	1.56599	1.56599	BCC * 1 * 1 up vs Healthy * 0 * 1	1.2455	1.96895	93.2926	44.1311	33.2168	14536.5	1
36	kegg_pathway_115	Sphingolipid metabolism	6.33594e-12	1.74738e-26	4.49075e-24	4.88125e-26	5.97133e-20	4.83546	4.83546	BCC * 0 * 0 up vs Healthy * 0 * 0	3.46523	6.7475	0.170282	0.8362	-1.19589	BCC * 0 * 1 down vs Healthy * 0 * 1	-1.54443	1.07991	5.81054e-07	3.38142	3.38142	BCC * 1 * 0 up vs Healthy * 0 * 0	2.10056	5.44333	0.056552	1.29334	1.29334	BCC * 1 * 1 up vs Healthy * 0 * 1	-1.00721	1.68478	48.0055	37.8142	33.1241	9275.6	1
76	kegg_pathway_226	Cholinergic synapse	8.01859e-17	2.01749e-26	5.18495e-24	5.57521e-26	3.62247e-24	3.3099	3.3099	BCC * 0 * 0 up vs Healthy * 0 * 0	2.63118	4.1637	0.341281	1.08927	1.08927	BCC * 0 * 1 up vs Healthy * 0 * 1	-1.09488	1.29909	1.04385e-05	2.09252	2.09252	BCC * 1 * 0 up vs Healthy * 0 * 0	1.50752	2.90453	6.14771e-05	1.45162	1.45162	BCC * 1 * 1 up vs Healthy * 0 * 1	1.20994	1.74158	70.1964	43.8247	32.3076	19661.8	1
54	kegg_pathway_205	Longevity regulating pathway - multiple species	1.38506e-23	3.69139e-26	9.48688e-24	1.00924e-25	4.55871e-28	4.16814	4.16814	BCC * 0 * 0 up vs Healthy * 0 * 0	3.24177	5.35925	0.00305968	1.33872	1.33872	BCC * 0 * 1 up vs Healthy * 0 * 1	1.10381	1.62361	1.43383e-07	2.62905	2.62905	BCC * 1 * 0 up vs Healthy * 0 * 0	1.83579	3.76509	2.30459e-06	1.61904	1.61904	BCC * 1 * 1 up vs Healthy * 0 * 1	1.32627	1.97644	102.52	33.0523	32.2502	11896.5	1
50	kegg_pathway_301	Fatty acid metabolism	1.91385e-15	5.90723e-26	1.51816e-23	1.59806e-25	6.36558e-22	4.00244	4.00244	BCC * 0 * 0 up vs Healthy * 0 * 0	3.02679	5.29259	0.861492	1.01927	1.01927	BCC * 0 * 1 up vs Healthy * 0 * 1	-1.21578	1.26308	9.15181e-07	2.72487	2.72487	BCC * 1 * 0 up vs Healthy * 0 * 0	1.82794	4.0619	0.000873122	1.45772	1.45772	BCC * 1 * 1 up vs Healthy * 0 * 1	1.16783	1.81956	64.1528	41.2692	32.0695	12599.4	1
40	kegg_pathway_9	N-Glycan biosynthesis	2.96423e-19	6.52984e-26	1.67817e-23	1.74809e-25	1.24646e-26	5.8166	5.8166	BCC * 0 * 0 up vs Healthy * 0 * 0	4.23365	7.99141	0.501478	1.08717	1.08717	BCC * 0 * 1 up vs Healthy * 0 * 1	-1.17381	1.38737	1.1158e-08	3.77591	3.77591	BCC * 1 * 0 up vs Healthy * 0 * 0	2.3983	5.94483	0.0011843	1.51811	1.51811	BCC * 1 * 1 up vs Healthy * 0 * 1	1.17986	1.95334	82.5	16.9512	32.2589	10413	1
52	kegg_pathway_328	Long-term depression	1.15777e-13	8.73201e-26	2.24413e-23	2.31353e-25	9.89752e-22	3.65714	3.65714	BCC * 0 * 0 up vs Healthy * 0 * 0	2.81251	4.75544	0.425075	0.921267	-1.08546	BCC * 0 * 1 down vs Healthy * 0 * 1	-1.32788	1.12702	1.62211e-07	2.73358	2.73358	BCC * 1 * 0 up vs Healthy * 0 * 0	1.87833	3.97825	0.0372475	1.24794	1.24794	BCC * 1 * 1 up vs Healthy * 0 * 1	1.01319	1.53708	55.8117	46.5316	31.8218	12039.9	1
68	kegg_pathway_314	Serotonergic synapse	2.06571e-11	3.76585e-25	9.67823e-23	9.87575e-25	2.06142e-21	3.53485	3.53485	BCC * 0 * 0 up vs Healthy * 0 * 0	2.72983	4.57727	0.913655	0.989089	-1.01103	BCC * 0 * 1 down vs Healthy * 0 * 1	-1.23287	1.20611	0.000139529	2.05099	2.05099	BCC * 1 * 0 up vs Healthy * 0 * 0	1.41773	2.9671	0.0627977	1.21492	1.21492	BCC * 1 * 1 up vs Healthy * 0 * 1	-1.01046	1.49147	45.2799	45.6426	30.8304	19956.1	1
60	kegg_pathway_280	Aminoacyl-tRNA biosynthesis	1.92727e-14	4.3642e-25	1.1216e-22	1.13293e-24	1.73882e-23	2.99741	2.99741	BCC * 0 * 0 up vs Healthy * 0 * 0	2.42156	3.71018	0.206568	0.899869	-1.11127	BCC * 0 * 1 down vs Healthy * 0 * 1	-1.309	1.05998	2.27817e-08	2.39107	2.39107	BCC * 1 * 0 up vs Healthy * 0 * 0	1.76282	3.24322	0.0358738	1.19872	1.19872	BCC * 1 * 1 up vs Healthy * 0 * 1	1.01204	1.41985	59.3223	57.4878	30.8403	10583.7	1
58	kegg_pathway_101	Adipocytokine signaling pathway	1.02729e-17	1.78204e-24	4.57985e-22	4.57985e-24	3.31221e-22	3.6984	3.6984	BCC * 0 * 0 up vs Healthy * 0 * 0	2.84588	4.80629	0.159307	1.15535	1.15535	BCC * 0 * 1 up vs Healthy * 0 * 1	-1.05837	1.41275	8.93129e-06	2.33934	2.33934	BCC * 1 * 0 up vs Healthy * 0 * 0	1.60876	3.40168	1.25594e-06	1.67405	1.67405	BCC * 1 * 1 up vs Healthy * 0 * 1	1.35976	2.06097	74.6241	43.7254	30.1145	14918.1	1
36	kegg_pathway_171	Bladder cancer	4.11685e-18	1.81427e-24	4.66267e-22	4.6165e-24	4.03698e-27	5.81235	5.81235	BCC * 0 * 0 up vs Healthy * 0 * 0	4.24716	7.95435	0.263173	1.14731	1.14731	BCC * 0 * 1 up vs Healthy * 0 * 1	-1.10894	1.45973	1.2942e-08	3.69517	3.69517	BCC * 1 * 0 up vs Healthy * 0 * 0	2.36019	5.78525	0.074249	1.25449	1.25449	BCC * 1 * 1 up vs Healthy * 0 * 1	-1.02249	1.60913	77.2501	49.4333	30.5622	8223.62	1
47	kegg_pathway_296	Basal cell carcinoma	4.2482e-28	2.36405e-24	6.07562e-22	5.95649e-24	1.04863e-38	7.61475	7.61475	BCC * 0 * 0 up vs Healthy * 0 * 0	5.64548	10.2709	0.00123326	1.4608	1.4608	BCC * 0 * 1 up vs Healthy * 0 * 1	1.16101	1.83799	4.34147e-09	3.61751	3.61751	BCC * 1 * 0 up vs Healthy * 0 * 0	2.35897	5.5475	0.000131934	1.5901	1.5901	BCC * 1 * 1 up vs Healthy * 0 * 1	1.254	2.01628	124.7	38.345	30.1359	12766.1	1
76	kegg_pathway_89	Glutamatergic synapse	3.97458e-06	4.69132e-24	1.20567e-21	1.17055e-23	1.10672e-14	2.60109	2.60109	BCC * 0 * 0 up vs Healthy * 0 * 0	2.04321	3.31128	0.0807589	0.847814	-1.1795	BCC * 0 * 1 down vs Healthy * 0 * 1	-1.41963	1.02042	0.00641161	1.61588	1.61588	BCC * 1 * 0 up vs Healthy * 0 * 0	1.14447	2.28147	0.22743	1.12519	1.12519	BCC * 1 * 1 up vs Healthy * 0 * 1	-1.0764	1.36277	21.3534	38.437	29.429	21757.5	1
44	kegg_pathway_261	RIG-I-like receptor signaling pathway	6.0834e-15	5.97566e-24	1.53574e-21	1.47668e-23	1.95671e-21	4.18141	4.18141	BCC * 0 * 0 up vs Healthy * 0 * 0	3.12445	5.59594	0.690827	0.955647	-1.04641	BCC * 0 * 1 down vs Healthy * 0 * 1	-1.30871	1.19519	5.9504e-08	3.17576	3.17576	BCC * 1 * 0 up vs Healthy * 0 * 0	2.09423	4.81582	0.00799678	1.36758	1.36758	BCC * 1 * 1 up vs Healthy * 0 * 1	1.08525	1.72337	61.9335	37.8193	29.6954	10607	1
37	kegg_pathway_148	Inflammatory bowel disease (IBD)	1.13165e-15	6.63492e-24	1.70517e-21	1.62398e-23	4.28058e-20	4.63884	4.63884	BCC * 0 * 0 up vs Healthy * 0 * 0	3.35761	6.40899	0.181195	1.18437	1.18437	BCC * 0 * 1 up vs Healthy * 0 * 1	-1.08211	1.5179	2.90284e-06	3.02092	3.02092	BCC * 1 * 0 up vs Healthy * 0 * 0	1.90351	4.79428	0.000624976	1.56555	1.56555	BCC * 1 * 1 up vs Healthy * 0 * 1	1.21135	2.02333	65.5908	74.7024	29.8176	9222.27	1
53	kegg_pathway_98	Synaptic vesicle cycle	3.11839e-14	7.42229e-24	1.90753e-21	1.79956e-23	2.4405e-19	3.58217	3.58217	BCC * 0 * 0 up vs Healthy * 0 * 0	2.71909	4.7192	0.45361	1.08424	1.08424	BCC * 0 * 1 up vs Healthy * 0 * 1	-1.13966	1.33976	2.75214e-07	2.81686	2.81686	BCC * 1 * 0 up vs Healthy * 0 * 0	1.89976	4.1767	0.0388327	1.25936	1.25936	BCC * 1 * 1 up vs Healthy * 0 * 1	1.01191	1.56731	58.4455	51.8479	29.4193	13783.8	1
57	kegg_pathway_222	Peroxisome	2.45323e-22	8.27237e-24	2.126e-21	1.98692e-23	5.52305e-27	4.33618	4.33618	BCC * 0 * 0 up vs Healthy * 0 * 0	3.32973	5.64685	0.123513	1.17267	1.17267	BCC * 0 * 1 up vs Healthy * 0 * 1	-1.0444	1.43622	1.13154e-08	3.01243	3.01243	BCC * 1 * 0 up vs Healthy * 0 * 0	2.06551	4.39345	3.12152e-06	1.64797	1.64797	BCC * 1 * 1 up vs Healthy * 0 * 1	1.33638	2.03221	96.4599	30.7734	29.3072	14636.6	1
66	kegg_pathway_317	Gap junction	1.97532e-19	1.3124e-23	3.37286e-21	3.12302e-23	7.24935e-25	3.65688	3.65688	BCC * 0 * 0 up vs Healthy * 0 * 0	2.86379	4.6696	0.062239	1.19544	1.19544	BCC * 0 * 1 up vs Healthy * 0 * 1	-1.00918	1.4422	2.85234e-05	2.11021	2.11021	BCC * 1 * 0 up vs Healthy * 0 * 0	1.48807	2.99245	4.6135e-08	1.71994	1.71994	BCC * 1 * 1 up vs Healthy * 0 * 1	1.41664	2.08816	82.5139	44.4915	28.9654	16820.7	1
26	kegg_pathway_325	Type I diabetes mellitus	3.77468e-14	1.53815e-23	3.95304e-21	3.62665e-23	2.3874e-18	5.62925	5.62925	BCC * 0 * 0 up vs Healthy * 0 * 0	3.84573	8.23991	0.0394293	1.35986	1.35986	BCC * 0 * 1 up vs Healthy * 0 * 1	1.01502	1.82184	0.000526293	2.62449	2.62449	BCC * 1 * 0 up vs Healthy * 0 * 0	1.52268	4.52359	3.87972e-05	1.89023	1.89023	BCC * 1 * 1 up vs Healthy * 0 * 1	1.39702	2.55756	58.8856	101.766	29.8255	6314.18	1
28	kegg_pathway_110	Intestinal immune network for IgA production	2.09348e-09	8.85751e-23	2.27638e-20	2.06944e-22	1.58019e-17	6.13246	6.13246	BCC * 0 * 0 up vs Healthy * 0 * 0	4.06621	9.24869	0.43117	1.13495	1.13495	BCC * 0 * 1 up vs Healthy * 0 * 1	-1.20782	1.55579	0.0517809	1.79068	1.79068	BCC * 1 * 0 up vs Healthy * 0 * 0	-1.00451	3.22102	0.000711691	1.75783	1.75783	BCC * 1 * 1 up vs Healthy * 0 * 1	1.26873	2.43547	36.4701	51.6377	28.7305	8520.51	1
45	kegg_pathway_131	Glycolysis / Gluconeogenesis	1.66014e-21	9.81487e-23	2.52242e-20	2.27245e-22	2.11311e-26	5.18768	5.18768	BCC * 0 * 0 up vs Healthy * 0 * 0	3.84702	6.99556	0.0511988	1.25648	1.25648	BCC * 0 * 1 up vs Healthy * 0 * 1	-1.00119	1.58063	3.48879e-07	3.0462	3.0462	BCC * 1 * 0 up vs Healthy * 0 * 0	1.98711	4.66978	7.66803e-07	1.82237	1.82237	BCC * 1 * 1 up vs Healthy * 0 * 1	1.43745	2.31036	93.0132	52.7215	28.1613	11681.8	1
32	kegg_pathway_225	Malaria	1.40616e-15	1.38634e-22	3.56288e-20	3.18114e-22	7.35025e-23	8.27728	8.27728	BCC * 0 * 0 up vs Healthy * 0 * 0	5.4747	12.5145	0.0877304	1.31836	1.31836	BCC * 0 * 1 up vs Healthy * 0 * 1	-1.04177	1.81068	1.82323e-05	3.65133	3.65133	BCC * 1 * 0 up vs Healthy * 0 * 0	2.0227	6.59131	0.00472837	1.60511	1.60511	BCC * 1 * 1 up vs Healthy * 0 * 1	1.15622	2.22828	65.3652	32.5739	28.3112	11273.3	1
38	kegg_pathway_242	Arachidonic acid metabolism	1.17734e-11	7.43494e-22	1.91078e-19	1.69095e-21	2.90086e-16	4.75821	4.75821	BCC * 0 * 0 up vs Healthy * 0 * 0	3.28639	6.8892	0.80177	0.964287	-1.03704	BCC * 0 * 1 down vs Healthy * 0 * 1	-1.37774	1.28109	2.71255e-06	3.55898	3.55898	BCC * 1 * 0 up vs Healthy * 0 * 0	2.09735	6.03921	0.0180227	1.42546	1.42546	BCC * 1 * 1 up vs Healthy * 0 * 1	1.0627	1.91205	46.7121	26.5857	27.2108	12753.1	1
42	kegg_pathway_235	Cytosolic DNA-sensing pathway	9.34604e-15	9.48913e-22	2.43871e-19	2.13922e-21	2.19265e-20	4.25882	4.25882	BCC * 0 * 0 up vs Healthy * 0 * 0	3.14464	5.76775	0.462504	1.09115	1.09115	BCC * 0 * 1 up vs Healthy * 0 * 1	-1.15671	1.37718	4.98428e-06	2.75099	2.75099	BCC * 1 * 0 up vs Healthy * 0 * 0	1.78354	4.24323	0.00106472	1.49526	1.49526	BCC * 1 * 1 up vs Healthy * 0 * 1	1.17541	1.90214	61.109	45.3377	26.9916	10468.1	1
35	kegg_pathway_288	Amino sugar and nucleotide sugar metabolism	2.56142e-19	1.52881e-21	3.92903e-19	3.41655e-21	5.71411e-25	6.35739	6.35739	BCC * 0 * 0 up vs Healthy * 0 * 0	4.50251	8.97642	0.00597001	1.45022	1.45022	BCC * 0 * 1 up vs Healthy * 0 * 1	1.11283	1.88991	9.35979e-06	3.05753	3.05753	BCC * 1 * 0 up vs Healthy * 0 * 0	1.86764	5.00553	4.10355e-05	1.77571	1.77571	BCC * 1 * 1 up vs Healthy * 0 * 1	1.35045	2.3349	83.1033	25.7064	26.8947	9397.3	1
50	kegg_pathway_60	Lysine degradation	2.55457e-14	2.00848e-21	5.1618e-19	4.44983e-21	5.83669e-20	3.02415	3.02415	BCC * 0 * 0 up vs Healthy * 0 * 0	2.39128	3.82452	0.328425	1.094	1.094	BCC * 0 * 1 up vs Healthy * 0 * 1	-1.09461	1.31006	6.67862e-07	2.3467	2.3467	BCC * 1 * 0 up vs Healthy * 0 * 0	1.67784	3.2822	0.0420711	1.2132	1.2132	BCC * 1 * 1 up vs Healthy * 0 * 1	1.00696	1.46169	58.897	80.6679	26.4594	8898.04	1
62	kegg_pathway_71	ECM-receptor interaction	3.77464e-21	2.25703e-21	5.80056e-19	4.95775e-21	1.42125e-26	3.90092	3.90092	BCC * 0 * 0 up vs Healthy * 0 * 0	3.04608	4.99566	3.80774e-07	1.63728	1.63728	BCC * 0 * 1 up vs Healthy * 0 * 1	1.35413	1.97963	0.00526564	1.65429	1.65429	BCC * 1 * 0 up vs Healthy * 0 * 0	1.16176	2.35564	1.06461e-08	1.77626	1.77626	BCC * 1 * 1 up vs Healthy * 0 * 1	1.45968	2.16149	90.6897	43.8231	26.2699	15194.4	1
57	kegg_pathway_11	Pancreatic secretion	3.27965e-11	3.57291e-21	9.18238e-19	7.78168e-21	1.8594e-13	2.75764	2.75764	BCC * 0 * 0 up vs Healthy * 0 * 0	2.10781	3.60781	0.411834	0.91728	-1.09018	BCC * 0 * 1 down vs Healthy * 0 * 1	-1.33993	1.12742	2.20258e-06	2.53263	2.53263	BCC * 1 * 0 up vs Healthy * 0 * 0	1.7251	3.71817	0.000630649	1.45094	1.45094	BCC * 1 * 1 up vs Healthy * 0 * 1	1.17229	1.79581	44.4298	62.3147	26.0716	15153.4	1
40	kegg_pathway_256	Valine, leucine and isoleucine degradation	3.38661e-20	4.22792e-21	1.08658e-18	9.13089e-21	2.51395e-21	4.41896	4.41896	BCC * 0 * 0 up vs Healthy * 0 * 0	3.26341	5.9837	0.086224	1.22588	1.22588	BCC * 0 * 1 up vs Healthy * 0 * 1	-1.02946	1.54704	2.16478e-08	3.46393	3.46393	BCC * 1 * 0 up vs Healthy * 0 * 0	2.24626	5.34168	1.86893e-06	1.79819	1.79819	BCC * 1 * 1 up vs Healthy * 0 * 1	1.41372	2.28721	87.0116	26.9052	26.2219	9482.89	1
52	kegg_pathway_195	PPAR signaling pathway	4.63026e-14	6.73091e-21	1.72984e-18	1.44154e-20	1.06036e-18	3.77545	3.77545	BCC * 0 * 0 up vs Healthy * 0 * 0	2.81835	5.05758	0.943342	1.00817	1.00817	BCC * 0 * 1 up vs Healthy * 0 * 1	-1.24146	1.26183	5.49833e-06	2.63959	2.63959	BCC * 1 * 0 up vs Healthy * 0 * 0	1.73823	4.00835	0.000119705	1.57766	1.57766	BCC * 1 * 1 up vs Healthy * 0 * 1	1.25099	1.98965	57.662	50.083	25.7875	14923.7	1
24	kegg_pathway_76	Primary immunodeficiency	2.44544e-10	1.66462e-20	4.27807e-18	3.53559e-20	5.95836e-18	7.5337	7.5337	BCC * 0 * 0 up vs Healthy * 0 * 0	4.8028	11.8174	0.228414	1.23643	1.23643	BCC * 0 * 1 up vs Healthy * 0 * 1	-1.14263	1.74682	0.0193933	2.15461	2.15461	BCC * 1 * 0 up vs Healthy * 0 * 0	1.13241	4.09951	0.00140824	1.79129	1.79129	BCC * 1 * 1 up vs Healthy * 0 * 1	1.25319	2.56046	40.9266	46.3427	25.9967	7506.62	1
35	kegg_pathway_123	Ferroptosis	4.2867e-11	2.10033e-20	5.39785e-18	4.42447e-20	1.36436e-16	4.02962	4.02962	BCC * 0 * 0 up vs Healthy * 0 * 0	2.90668	5.58638	0.187114	1.18377	1.18377	BCC * 0 * 1 up vs Healthy * 0 * 1	-1.0855	1.52113	0.00197987	2.09045	2.09045	BCC * 1 * 0 up vs Healthy * 0 * 0	1.31078	3.33387	0.00243215	1.49383	1.49383	BCC * 1 * 1 up vs Healthy * 0 * 1	1.15271	1.93589	44.1617	34.3198	25.4618	8425.64	1
44	kegg_pathway_104	Glycerolipid metabolism	1.10217e-15	3.81631e-20	9.80792e-18	7.97392e-20	6.52946e-20	4.24361	4.24361	BCC * 0 * 0 up vs Healthy * 0 * 0	3.12279	5.76672	0.267994	1.14225	1.14225	BCC * 0 * 1 up vs Healthy * 0 * 1	-1.10785	1.44545	3.1646e-07	3.14819	3.14819	BCC * 1 * 0 up vs Healthy * 0 * 0	2.03116	4.87951	0.00359428	1.4359	1.4359	BCC * 1 * 1 up vs Healthy * 0 * 1	1.12571	1.83156	65.4179	36.6967	24.9631	11749.9	1
34	kegg_pathway_160	Ether lipid metabolism	1.82617e-11	4.86494e-20	1.25029e-17	1.0083e-19	1.99498e-18	4.81895	4.81895	BCC * 0 * 0 up vs Healthy * 0 * 0	3.40492	6.8202	0.857043	1.02479	1.02479	BCC * 0 * 1 up vs Healthy * 0 * 1	-1.27396	1.3379	2.99948e-05	2.8846	2.8846	BCC * 1 * 0 up vs Healthy * 0 * 0	1.7561	4.73831	0.0533172	1.31225	1.31225	BCC * 1 * 1 up vs Healthy * 0 * 1	-1.0039	1.7287	45.9073	34.4126	25.028	8987.86	1
34	kegg_pathway_277	Thyroid cancer	3.41236e-20	5.26309e-20	1.35261e-17	1.08209e-19	4.14268e-23	4.93576	4.93576	BCC * 0 * 0 up vs Healthy * 0 * 0	3.61755	6.73431	0.105504	1.21767	1.21767	BCC * 0 * 1 up vs Healthy * 0 * 1	-1.04244	1.54564	1.36671e-09	3.9777	3.9777	BCC * 1 * 0 up vs Healthy * 0 * 0	2.55166	6.20073	0.000476013	1.55302	1.55302	BCC * 1 * 1 up vs Healthy * 0 * 1	1.21365	1.98728	87.4047	50.3941	24.985	7192.35	1
46	kegg_pathway_118	Renin secretion	5.1745e-15	1.0863e-19	2.79178e-17	2.2157e-19	1.23591e-20	4.06086	4.06086	BCC * 0 * 0 up vs Healthy * 0 * 0	3.03354	5.4361	0.999042	0.999863	-1.00014	BCC * 0 * 1 down vs Healthy * 0 * 1	-1.2511	1.25076	1.55969e-06	2.78427	2.78427	BCC * 1 * 0 up vs Healthy * 0 * 0	1.83535	4.22382	0.000212718	1.54947	1.54947	BCC * 1 * 1 up vs Healthy * 0 * 1	1.22932	1.95301	62.216	46.9407	24.3725	11617.2	1
41	kegg_pathway_315	Nucleotide excision repair	1.10126e-10	4.4538e-19	1.14463e-16	9.01282e-19	2.84927e-15	3.25387	3.25387	BCC * 0 * 0 up vs Healthy * 0 * 0	2.43412	4.34969	0.512242	0.928243	-1.0773	BCC * 0 * 1 down vs Healthy * 0 * 1	-1.34618	1.15991	2.20349e-05	2.4591	2.4591	BCC * 1 * 0 up vs Healthy * 0 * 0	1.62426	3.72304	0.00379892	1.40549	1.40549	BCC * 1 * 1 up vs Healthy * 0 * 1	1.11633	1.76955	42.167	20.4251	23.6855	9135.76	1
28	kegg_pathway_78	Propanoate metabolism	1.19628e-11	8.45126e-19	2.17197e-16	1.69685e-18	1.79626e-14	4.16346	4.16346	BCC * 0 * 0 up vs Healthy * 0 * 0	2.90367	5.96984	0.355676	0.877854	-1.13914	BCC * 0 * 1 down vs Healthy * 0 * 1	-1.50216	1.1576	3.28215e-06	3.41115	3.41115	BCC * 1 * 0 up vs Healthy * 0 * 0	2.03831	5.7086	0.00017755	1.7302	1.7302	BCC * 1 * 1 up vs Healthy * 0 * 1	1.29987	2.30301	46.9355	23.3232	23.6335	6554.34	1
40	kegg_pathway_56	Endocrine and other factor-regulated calcium reabsorption	2.81359e-08	1.18289e-18	3.04003e-16	2.35662e-18	4.342e-15	3.13045	3.13045	BCC * 0 * 0 up vs Healthy * 0 * 0	2.35978	4.15281	0.0901414	0.828997	-1.20628	BCC * 0 * 1 down vs Healthy * 0 * 1	-1.49851	1.02983	3.41199e-05	2.35265	2.35265	BCC * 1 * 0 up vs Healthy * 0 * 0	1.57103	3.52313	0.180669	1.16548	1.16548	BCC * 1 * 1 up vs Healthy * 0 * 1	-1.07373	1.45848	31.1341	38.7753	23.1742	8242.14	1
55	kegg_pathway_190	Long-term potentiation	5.97544e-10	1.59828e-18	4.10758e-16	3.15967e-18	3.20565e-16	3.00263	3.00263	BCC * 0 * 0 up vs Healthy * 0 * 0	2.31038	3.90229	0.570385	0.943439	-1.05995	BCC * 0 * 1 down vs Healthy * 0 * 1	-1.29615	1.15367	1.06177e-05	2.32314	2.32314	BCC * 1 * 0 up vs Healthy * 0 * 0	1.59752	3.37837	0.174131	1.15509	1.15509	BCC * 1 * 1 up vs Healthy * 0 * 1	-1.06587	1.42212	38.6664	52.9758	22.8427	13417.4	1
69	kegg_pathway_316	Circadian entrainment	2.82061e-08	1.65931e-18	4.26444e-16	3.25529e-18	2.48624e-14	2.71802	2.71802	BCC * 0 * 0 up vs Healthy * 0 * 0	2.10441	3.51054	0.608171	0.949937	-1.0527	BCC * 0 * 1 down vs Healthy * 0 * 1	-1.28116	1.15609	0.00633427	1.66428	1.66428	BCC * 1 * 0 up vs Healthy * 0 * 0	1.15464	2.39885	0.00233734	1.37089	1.37089	BCC * 1 * 1 up vs Healthy * 0 * 1	1.11898	1.67952	31.0016	34.025	22.7322	20142.2	1
43	kegg_pathway_155	Pyrimidine metabolism	5.64154e-23	1.67698e-18	4.30983e-16	3.26502e-18	7.31189e-27	6.35229	6.35229	BCC * 0 * 0 up vs Healthy * 0 * 0	4.55606	8.85666	0.00758051	1.41585	1.41585	BCC * 0 * 1 up vs Healthy * 0 * 1	1.09704	1.82732	5.36979e-07	3.38118	3.38118	BCC * 1 * 0 up vs Healthy * 0 * 0	2.10293	5.4364	7.87685e-08	2.06511	2.06511	BCC * 1 * 1 up vs Healthy * 0 * 1	1.58636	2.68835	100.186	31.1801	22.9425	13177.5	1
42	kegg_pathway_44	Fanconi anemia pathway	2.96374e-13	1.80351e-18	4.63503e-16	3.48499e-18	9.0823e-20	4.4871	4.4871	BCC * 0 * 0 up vs Healthy * 0 * 0	3.25948	6.17709	0.224277	1.16425	1.16425	BCC * 0 * 1 up vs Healthy * 0 * 1	-1.09777	1.488	3.6111e-06	2.95144	2.95144	BCC * 1 * 0 up vs Healthy * 0 * 0	1.86931	4.66	0.142599	1.20889	1.20889	BCC * 1 * 1 up vs Healthy * 0 * 1	-1.06604	1.55792	54.0818	24.2219	22.9171	11627	1
21	kegg_pathway_319	Allograft rejection	2.90298e-10	3.62763e-18	9.32301e-16	6.95747e-18	8.1024e-14	5.28611	5.28611	BCC * 0 * 0 up vs Healthy * 0 * 0	3.43749	8.12888	0.143846	1.27918	1.27918	BCC * 0 * 1 up vs Healthy * 0 * 1	-1.08775	1.77989	0.00874962	2.27785	2.27785	BCC * 1 * 0 up vs Healthy * 0 * 0	1.23162	4.21282	0.000101228	1.97311	1.97311	BCC * 1 * 1 up vs Healthy * 0 * 1	1.4023	2.77628	40.6999	94.1059	23.1224	5246.01	1
30	kegg_pathway_108	DNA replication	4.49523e-11	3.67298e-18	9.43955e-16	6.99226e-18	2.83092e-19	5.83505	5.83505	BCC * 0 * 0 up vs Healthy * 0 * 0	3.99366	8.52546	0.835458	1.0313	1.0313	BCC * 0 * 1 up vs Healthy * 0 * 1	-1.29724	1.37972	0.000127244	2.89085	2.89085	BCC * 1 * 0 up vs Healthy * 0 * 0	1.68162	4.9696	0.0688319	1.32221	1.32221	BCC * 1 * 1 up vs Healthy * 0 * 1	-1.02183	1.7864	44.1812	18.2363	22.7641	8333.25	1
53	kegg_pathway_68	Drug metabolism - other enzymes	5.26911e-22	4.97253e-18	1.27794e-15	9.39662e-18	2.14723e-26	5.45124	5.45124	BCC * 0 * 0 up vs Healthy * 0 * 0	4.00327	7.42295	0.0828652	1.23328	1.23328	BCC * 0 * 1 up vs Healthy * 0 * 1	-1.02768	1.56309	1.16538e-08	3.62645	3.62645	BCC * 1 * 0 up vs Healthy * 0 * 0	2.3329	5.63723	1.03756e-05	1.73698	1.73698	BCC * 1 * 1 up vs Healthy * 0 * 1	1.35954	2.2192	95.0302	37.3588	22.2554	17288.5	1
25	kegg_pathway_49	Antifolate resistance	5.1332e-11	6.25965e-18	1.60873e-15	1.17426e-17	4.95883e-15	5.13432	5.13432	BCC * 0 * 0 up vs Healthy * 0 * 0	3.42841	7.68906	0.86759	1.02669	1.02669	BCC * 0 * 1 up vs Healthy * 0 * 1	-1.32797	1.39982	3.33373e-05	3.40646	3.40646	BCC * 1 * 0 up vs Healthy * 0 * 0	1.91291	6.06615	0.0063225	1.56343	1.56343	BCC * 1 * 1 up vs Healthy * 0 * 1	1.13474	2.15407	44.0724	35.4826	22.6302	6556.77	1
32	kegg_pathway_125	Cholesterol metabolism	2.66624e-13	8.11765e-18	2.08624e-15	1.51176e-17	3.63874e-19	5.27938	5.27938	BCC * 0 * 0 up vs Healthy * 0 * 0	3.6864	7.56073	0.0813756	1.27775	1.27775	BCC * 0 * 1 up vs Healthy * 0 * 1	-1.03106	1.68337	5.48338e-05	2.88282	2.88282	BCC * 1 * 0 up vs Healthy * 0 * 0	1.72561	4.81608	0.0219402	1.39557	1.39557	BCC * 1 * 1 up vs Healthy * 0 * 1	1.04947	1.8558	54.5687	45.1207	22.2803	8510.07	1
22	kegg_pathway_58	Graft-versus-host disease	4.6314e-10	1.62942e-17	4.1876e-15	3.01266e-17	8.82701e-12	4.55772	4.55772	BCC * 0 * 0 up vs Healthy * 0 * 0	2.96352	7.0095	0.0276206	1.4498	1.4498	BCC * 0 * 1 up vs Healthy * 0 * 1	1.04187	2.01746	0.0129252	2.18273	2.18273	BCC * 1 * 0 up vs Healthy * 0 * 0	1.18001	4.03749	5.6531e-05	2.02229	2.02229	BCC * 1 * 1 up vs Healthy * 0 * 1	1.43713	2.84571	39.7018	95.0528	22.2234	5762.57	1
54	kegg_pathway_37	Protein digestion and absorption	4.42273e-19	1.83578e-17	4.71796e-15	3.36997e-17	4.34183e-21	3.82489	3.82489	BCC * 0 * 0 up vs Healthy * 0 * 0	2.90143	5.04226	2.72363e-06	1.66308	1.66308	BCC * 0 * 1 up vs Healthy * 0 * 1	1.34523	2.05604	4.73883e-05	2.2721	2.2721	BCC * 1 * 0 up vs Healthy * 0 * 0	1.53092	3.37211	0.00013683	1.53297	1.53297	BCC * 1 * 1 up vs Healthy * 0 * 1	1.23112	1.90883	81.1437	60.5663	21.5528	14377.9	1
37	kegg_pathway_127	Amyotrophic lateral sclerosis (ALS)	9.19717e-08	1.95993e-17	5.03702e-15	3.57236e-17	4.91023e-12	3.18762	3.18762	BCC * 0 * 0 up vs Healthy * 0 * 0	2.29964	4.41848	0.331281	0.88322	-1.13222	BCC * 0 * 1 down vs Healthy * 0 * 1	-1.45473	1.1348	0.000188653	2.43581	2.43581	BCC * 1 * 0 up vs Healthy * 0 * 0	1.52764	3.88389	0.0530802	1.29138	1.29138	BCC * 1 * 1 up vs Healthy * 0 * 1	-1.00341	1.67335	28.8166	37.4592	21.7053	9410.69	1
23	kegg_pathway_196	Protein export	1.40974e-12	7.92781e-17	2.03745e-14	1.43078e-16	3.31874e-16	4.96752	4.96752	BCC * 0 * 0 up vs Healthy * 0 * 0	3.4021	7.25322	0.111228	1.26621	1.26621	BCC * 0 * 1 up vs Healthy * 0 * 1	-1.05604	1.69315	0.000115344	2.90715	2.90715	BCC * 1 * 0 up vs Healthy * 0 * 0	1.69267	4.993	0.00199271	1.6072	1.6072	BCC * 1 * 1 up vs Healthy * 0 * 1	1.19019	2.17033	51.5642	25.9185	21.2937	4872.37	1
37	kegg_pathway_181	Vasopressin-regulated water reabsorption	2.44147e-10	7.96113e-17	2.04601e-14	1.43078e-16	2.60442e-15	2.9815	2.9815	BCC * 0 * 0 up vs Healthy * 0 * 0	2.28032	3.89828	0.735908	1.03603	1.03603	BCC * 0 * 1 up vs Healthy * 0 * 1	-1.18579	1.27277	0.00202438	1.8292	1.8292	BCC * 1 * 0 up vs Healthy * 0 * 0	1.24706	2.6831	0.000282427	1.48402	1.48402	BCC * 1 * 1 up vs Healthy * 0 * 1	1.19961	1.83587	40.6264	50.7332	20.9476	6344.86	1
32	kegg_pathway_48	Fatty acid degradation	6.72633e-12	9.44966e-17	2.42856e-14	1.6865e-16	2.81932e-14	4.08773	4.08773	BCC * 0 * 0 up vs Healthy * 0 * 0	2.8546	5.85355	0.640146	1.0679	1.0679	BCC * 0 * 1 up vs Healthy * 0 * 1	-1.23358	1.40679	3.62704e-05	2.95599	2.95599	BCC * 1 * 0 up vs Healthy * 0 * 0	1.76966	4.93761	0.000226862	1.71089	1.71089	BCC * 1 * 1 up vs Healthy * 0 * 1	1.2867	2.27493	47.9834	37.1322	20.9416	8505.31	1
27	kegg_pathway_13	Citrate cycle (TCA cycle)	6.66004e-16	2.01685e-16	5.18332e-14	3.5747e-16	6.25077e-18	5.28736	5.28736	BCC * 0 * 0 up vs Healthy * 0 * 0	3.64393	7.67199	0.290158	1.16663	1.16663	BCC * 0 * 1 up vs Healthy * 0 * 1	-1.14068	1.5525	1.29353e-06	3.74183	3.74183	BCC * 1 * 0 up vs Healthy * 0 * 0	2.19827	6.36925	1.35736e-05	1.9309	1.9309	BCC * 1 * 1 up vs Healthy * 0 * 1	1.43703	2.5945	67.2319	19.9039	20.6438	6501.53	1
38	kegg_pathway_93	Basal transcription factors	1.57426e-14	2.09153e-16	5.37524e-14	3.68167e-16	2.14164e-17	3.66723	3.66723	BCC * 0 * 0 up vs Healthy * 0 * 0	2.72535	4.93462	0.632399	1.05715	1.05715	BCC * 0 * 1 up vs Healthy * 0 * 1	-1.18801	1.32768	5.14145e-07	2.97519	2.97519	BCC * 1 * 0 up vs Healthy * 0 * 0	1.94675	4.54694	0.000488817	1.52139	1.52139	BCC * 1 * 1 up vs Healthy * 0 * 1	1.2021	1.9255	60.1579	25.29	20.412	8204.68	1
30	kegg_pathway_145	RNA polymerase	6.13436e-12	2.17491e-16	5.58952e-14	3.8024e-16	2.76935e-15	4.37993	4.37993	BCC * 0 * 0 up vs Healthy * 0 * 0	3.04958	6.29065	0.415372	1.12233	1.12233	BCC * 0 * 1 up vs Healthy * 0 * 1	-1.17644	1.48187	2.9887e-05	3.01861	3.01861	BCC * 1 * 0 up vs Healthy * 0 * 0	1.79949	5.06366	0.00332687	1.53841	1.53841	BCC * 1 * 1 up vs Healthy * 0 * 1	1.15426	2.05042	48.2307	18.4446	20.5288	7596.77	1
20	kegg_pathway_86	Collecting duct acid secretion	7.58317e-11	2.739e-16	7.03924e-14	4.75624e-16	1.66043e-13	5.4246	5.4246	BCC * 0 * 0 up vs Healthy * 0 * 0	3.48489	8.44397	0.782628	1.04892	1.04892	BCC * 0 * 1 up vs Healthy * 0 * 1	-1.33899	1.47319	1.92045e-06	4.68811	4.68811	BCC * 1 * 0 up vs Healthy * 0 * 0	2.49115	8.82259	0.0535498	1.4132	1.4132	BCC * 1 * 1 up vs Healthy * 0 * 1	-1.00531	2.00775	43.51	36.4938	20.7322	5028.96	1
42	kegg_pathway_192	Hedgehog signaling pathway	1.12883e-24	2.8109e-16	7.22402e-14	4.84834e-16	1.42638e-30	5.46966	5.46966	BCC * 0 * 0 up vs Healthy * 0 * 0	4.11584	7.26879	5.15728e-06	1.6635	1.6635	BCC * 0 * 1 up vs Healthy * 0 * 1	1.33728	2.06931	4.27684e-05	2.33949	2.33949	BCC * 1 * 0 up vs Healthy * 0 * 0	1.55831	3.51227	5.57888e-08	1.8734	1.8734	BCC * 1 * 1 up vs Healthy * 0 * 1	1.49494	2.34766	108.475	34.7874	20.2043	9202.87	1
56	kegg_pathway_335	Arrhythmogenic right ventricular cardiomyopathy (ARVC)	1.12893e-16	4.05885e-16	1.04312e-13	6.95415e-16	1.66978e-22	3.63523	3.63523	BCC * 0 * 0 up vs Healthy * 0 * 0	2.81249	4.69865	0.00014892	1.46464	1.46464	BCC * 0 * 1 up vs Healthy * 0 * 1	1.20279	1.78351	0.00115173	1.83773	1.83773	BCC * 1 * 0 up vs Healthy * 0 * 0	1.27364	2.65166	0.000196218	1.47301	1.47301	BCC * 1 * 1 up vs Healthy * 0 * 1	1.20163	1.80568	69.7871	89.8532	19.8956	13335.7	1
31	kegg_pathway_302	Various types of N-glycan biosynthesis	1.32504e-17	5.12475e-16	1.31706e-13	8.72226e-16	2.43339e-21	5.41715	5.41715	BCC * 0 * 0 up vs Healthy * 0 * 0	3.84337	7.63535	0.0116651	1.40381	1.40381	BCC * 0 * 1 up vs Healthy * 0 * 1	1.07868	1.82696	7.10776e-07	3.47564	3.47564	BCC * 1 * 0 up vs Healthy * 0 * 0	2.12838	5.6757	0.00215844	1.53226	1.53226	BCC * 1 * 1 up vs Healthy * 0 * 1	1.16693	2.01196	75.1306	32.2654	20.0404	7292.03	1
40	kegg_pathway_334	Arginine and proline metabolism	1.52236e-13	8.47797e-16	2.17884e-13	1.43345e-15	3.6474e-16	4.11256	4.11256	BCC * 0 * 0 up vs Healthy * 0 * 0	2.93652	5.75958	0.186605	1.19025	1.19025	BCC * 0 * 1 up vs Healthy * 0 * 1	-1.08805	1.54142	9.54718e-07	3.3438	3.3438	BCC * 1 * 0 up vs Healthy * 0 * 0	2.06646	5.4107	0.0166495	1.38627	1.38627	BCC * 1 * 1 up vs Healthy * 0 * 1	1.06113	1.81105	55.4781	52.4086	19.6338	11707.6	1
55	kegg_pathway_258	GABAergic synapse	3.65741e-07	8.87584e-16	2.28109e-13	1.49091e-15	1.56627e-13	3.02736	3.02736	BCC * 0 * 0 up vs Healthy * 0 * 0	2.25968	4.05585	0.9966	1.00049	1.00049	BCC * 0 * 1 up vs Healthy * 0 * 1	-1.25109	1.25231	0.0282871	1.59631	1.59631	BCC * 1 * 0 up vs Healthy * 0 * 0	1.05106	2.42443	0.01763	1.32458	1.32458	BCC * 1 * 1 up vs Healthy * 0 * 1	1.05022	1.6706	26.0222	41.1089	19.4865	16709.9	1
28	kegg_pathway_129	Prion diseases	1.57251e-14	1.91673e-15	4.92599e-13	3.19869e-15	1.45503e-15	5.425	5.425	BCC * 0 * 0 up vs Healthy * 0 * 0	3.60079	8.17338	0.00144749	1.66857	1.66857	BCC * 0 * 1 up vs Healthy * 0 * 1	1.21817	2.2855	0.000264688	2.98076	2.98076	BCC * 1 * 0 up vs Healthy * 0 * 0	1.65953	5.35387	5.18628e-05	1.96099	1.96099	BCC * 1 * 1 up vs Healthy * 0 * 1	1.41651	2.71475	60.5819	44.157	19.3827	8478.2	1
29	kegg_pathway_6	Pyruvate metabolism	1.86287e-12	3.14134e-15	8.07324e-13	5.20854e-15	8.09385e-15	4.3074	4.3074	BCC * 0 * 0 up vs Healthy * 0 * 0	2.99269	6.19968	0.712606	1.0539	1.0539	BCC * 0 * 1 up vs Healthy * 0 * 1	-1.25488	1.39379	2.39273e-05	3.07996	3.07996	BCC * 1 * 0 up vs Healthy * 0 * 0	1.83048	5.18233	6.93895e-05	1.80051	1.80051	BCC * 1 * 1 up vs Healthy * 0 * 1	1.34863	2.40381	50.6997	42.25	19.0912	7181.07	1
28	kegg_pathway_230	Aldosterone-regulated sodium reabsorption	4.34206e-10	3.39125e-15	8.71551e-13	5.58686e-15	1.15293e-13	3.51714	3.51714	BCC * 0 * 0 up vs Healthy * 0 * 0	2.53263	4.88436	0.675618	1.05525	1.05525	BCC * 0 * 1 up vs Healthy * 0 * 1	-1.21933	1.35778	0.000115611	2.52238	2.52238	BCC * 1 * 0 up vs Healthy * 0 * 0	1.57771	4.03267	0.0116691	1.39865	1.39865	BCC * 1 * 1 up vs Healthy * 0 * 1	1.07779	1.81504	39.6416	37.7644	19.0703	5442.59	1
38	kegg_pathway_30	Mineral absorption	4.63604e-14	3.61632e-15	9.29394e-13	5.91971e-15	3.61593e-18	4.37695	4.37695	BCC * 0 * 0 up vs Healthy * 0 * 0	3.14942	6.08292	0.146365	1.20584	1.20584	BCC * 0 * 1 up vs Healthy * 0 * 1	-1.06766	1.55243	5.79441e-05	2.62939	2.62939	BCC * 1 * 0 up vs Healthy * 0 * 0	1.6429	4.20823	0.000259157	1.62833	1.62833	BCC * 1 * 1 up vs Healthy * 0 * 1	1.25403	2.11433	57.9518	65.2991	18.8767	10086.9	1
14	kegg_pathway_1	Asthma	1.59107e-09	4.25934e-15	1.09465e-12	6.92816e-15	3.01699e-11	7.72836	7.72836	BCC * 0 * 0 up vs Healthy * 0 * 0	4.27373	13.9755	0.145315	1.40161	1.40161	BCC * 0 * 1 up vs Healthy * 0 * 1	-1.12425	2.20861	0.00194149	3.82602	3.82602	BCC * 1 * 0 up vs Healthy * 0 * 0	1.64107	8.92004	0.000988414	2.20888	2.20888	BCC * 1 * 1 up vs Healthy * 0 * 1	1.3804	3.53459	37.6442	32.2322	19.5612	4399.21	1
65	kegg_pathway_276	Aldosterone synthesis and secretion	2.85357e-09	5.16544e-15	1.32752e-12	8.34916e-15	6.66038e-14	2.55018	2.55018	BCC * 0 * 0 up vs Healthy * 0 * 0	1.99878	3.25369	0.580858	1.05408	1.05408	BCC * 0 * 1 up vs Healthy * 0 * 1	-1.14379	1.27083	0.0140385	1.54705	1.54705	BCC * 1 * 0 up vs Healthy * 0 * 0	1.09225	2.19122	0.000108194	1.46562	1.46562	BCC * 1 * 1 up vs Healthy * 0 * 1	1.20798	1.77822	35.523	62.4159	18.5068	16202.7	1
45	kegg_pathway_85	Amphetamine addiction	4.53215e-12	5.53918e-15	1.42357e-12	8.89731e-15	1.97151e-15	3.40633	3.40633	BCC * 0 * 0 up vs Healthy * 0 * 0	2.52349	4.59803	0.506644	1.08111	1.08111	BCC * 0 * 1 up vs Healthy * 0 * 1	-1.1645	1.36106	4.86696e-05	2.43485	2.43485	BCC * 1 * 0 up vs Healthy * 0 * 0	1.58603	3.73795	0.000812585	1.50249	1.50249	BCC * 1 * 1 up vs Healthy * 0 * 1	1.18419	1.90634	48.5213	53.7989	18.5806	11760.3	1
23	kegg_pathway_5	Autoimmune thyroid disease	1.38958e-10	6.77137e-15	1.74024e-12	1.07684e-14	3.86426e-13	4.99918	4.99918	BCC * 0 * 0 up vs Healthy * 0 * 0	3.25597	7.6757	0.0605971	1.37037	1.37037	BCC * 0 * 1 up vs Healthy * 0 * 1	-1.01416	1.90451	0.0140093	2.15655	2.15655	BCC * 1 * 0 up vs Healthy * 0 * 0	1.16863	3.97962	1.05205e-05	2.15576	2.15576	BCC * 1 * 1 up vs Healthy * 0 * 1	1.53399	3.02953	42.1184	84.1496	18.8197	6252.14	1
61	kegg_pathway_217	Cardiac muscle contraction	2.0426e-18	6.78785e-15	1.74448e-12	1.07684e-14	1.17486e-20	3.40306	3.40306	BCC * 0 * 0 up vs Healthy * 0 * 0	2.63594	4.39343	0.00352835	1.33911	1.33911	BCC * 0 * 1 up vs Healthy * 0 * 1	1.10068	1.62918	1.33579e-07	2.67636	2.67636	BCC * 1 * 0 up vs Healthy * 0 * 0	1.85795	3.85527	0.00327608	1.35563	1.35563	BCC * 1 * 1 up vs Healthy * 0 * 1	1.1069	1.66025	77.8533	109.006	18.3787	15683.8	1
34	kegg_pathway_23	Cysteine and methionine metabolism	4.91795e-11	1.44542e-14	3.71473e-12	2.27898e-14	9.55584e-14	3.9354	3.9354	BCC * 0 * 0 up vs Healthy * 0 * 0	2.75326	5.62512	0.838131	1.02897	1.02897	BCC * 0 * 1 up vs Healthy * 0 * 1	-1.27845	1.35361	8.40606e-05	2.79071	2.79071	BCC * 1 * 0 up vs Healthy * 0 * 0	1.67508	4.64936	0.000328801	1.68255	1.68255	BCC * 1 * 1 up vs Healthy * 0 * 1	1.26722	2.23399	43.9047	38.2652	18.1792	9507.32	1
30	kegg_pathway_304	Autophagy - other	4.73348e-11	1.49225e-14	3.83509e-12	2.33847e-14	3.66001e-16	4.47047	4.47047	BCC * 0 * 0 up vs Healthy * 0 * 0	3.13281	6.3793	0.882822	1.02072	1.02072	BCC * 0 * 1 up vs Healthy * 0 * 1	-1.28714	1.34104	5.19869e-05	2.86226	2.86226	BCC * 1 * 0 up vs Healthy * 0 * 0	1.72212	4.75724	0.0107904	1.44371	1.44371	BCC * 1 * 1 up vs Healthy * 0 * 1	1.08878	1.91435	44.0764	20.041	18.2229	7327.83	1
31	kegg_pathway_179	ABC transporters	2.54991e-07	1.58134e-14	4.06403e-12	2.46305e-14	1.80464e-13	4.06665	4.06665	BCC * 0 * 0 up vs Healthy * 0 * 0	2.80973	5.88584	0.4786	0.902548	-1.10797	BCC * 0 * 1 down vs Healthy * 0 * 1	-1.47159	1.19875	0.000636055	2.51462	2.51462	BCC * 1 * 0 up vs Healthy * 0 * 0	1.48264	4.2649	0.280715	1.17515	1.17515	BCC * 1 * 1 up vs Healthy * 0 * 1	-1.14112	1.57586	26.855	36.302	18.1746	8462.05	1
54	kegg_pathway_218	Salivary secretion	8.04053e-11	1.73387e-14	4.45603e-12	2.68436e-14	7.46116e-14	2.88298	2.88298	BCC * 0 * 0 up vs Healthy * 0 * 0	2.18803	3.79866	0.698043	0.958973	-1.04278	BCC * 0 * 1 down vs Healthy * 0 * 1	-1.28868	1.18511	5.90492e-05	2.2452	2.2452	BCC * 1 * 0 up vs Healthy * 0 * 0	1.51388	3.3298	0.000193867	1.51692	1.51692	BCC * 1 * 1 up vs Healthy * 0 * 1	1.21872	1.88809	42.6642	56.2479	17.915	14325.8	1
26	kegg_pathway_198	SNARE interactions in vesicular transport	2.47362e-09	3.44887e-14	8.86361e-12	5.30755e-14	7.18953e-13	3.49713	3.49713	BCC * 0 * 0 up vs Healthy * 0 * 0	2.49385	4.90403	0.797543	1.03452	1.03452	BCC * 0 * 1 up vs Healthy * 0 * 1	-1.25308	1.34109	0.000471578	2.37157	2.37157	BCC * 1 * 0 up vs Healthy * 0 * 0	1.46292	3.84462	0.00550359	1.46283	1.46283	BCC * 1 * 1 up vs Healthy * 0 * 1	1.11858	1.91302	36.1795	23.31	17.8432	4972.39	1
41	kegg_pathway_33	Regulation of lipolysis in adipocytes	5.20375e-14	4.31054e-14	1.10781e-11	6.5941e-14	1.11259e-14	3.7852	3.7852	BCC * 0 * 0 up vs Healthy * 0 * 0	2.70802	5.29085	0.00537766	1.44092	1.44092	BCC * 0 * 1 up vs Healthy * 0 * 1	1.1143	1.86328	0.00339713	2.04554	2.04554	BCC * 1 * 0 up vs Healthy * 0 * 0	1.26765	3.3008	3.33768e-08	2.12083	2.12083	BCC * 1 * 1 up vs Healthy * 0 * 1	1.6259	2.76642	57.637	25.9331	17.5161	12160.5	1
29	kegg_pathway_232	Ovarian steroidogenesis	1.38925e-09	8.50704e-14	2.18631e-11	1.29367e-13	1.98956e-13	4.36909	4.36909	BCC * 0 * 0 up vs Healthy * 0 * 0	2.96087	6.44708	0.351055	1.15259	1.15259	BCC * 0 * 1 up vs Healthy * 0 * 1	-1.16958	1.55374	0.000761182	2.60235	2.60235	BCC * 1 * 0 up vs Healthy * 0 * 0	1.49254	4.53737	0.0153145	1.46543	1.46543	BCC * 1 * 1 up vs Healthy * 0 * 1	1.07616	1.99551	37.274	35.9541	17.2923	8197.12	1
26	kegg_pathway_257	Base excision repair	2.56908e-08	9.40933e-14	2.4182e-11	1.42247e-13	3.05599e-13	4.18818	4.18818	BCC * 0 * 0 up vs Healthy * 0 * 0	2.86269	6.12739	0.830902	1.03231	1.03231	BCC * 0 * 1 up vs Healthy * 0 * 1	-1.2973	1.38247	0.00431149	2.20917	2.20917	BCC * 1 * 0 up vs Healthy * 0 * 0	1.28265	3.80495	0.00964979	1.49033	1.49033	BCC * 1 * 1 up vs Healthy * 0 * 1	1.10191	2.01566	31.481	21.8177	17.2929	6297.28	1
28	kegg_pathway_75	Circadian rhythm	7.94063e-09	1.59324e-13	4.09464e-11	2.39453e-13	1.42803e-14	3.74712	3.74712	BCC * 0 * 0 up vs Healthy * 0 * 0	2.68731	5.22489	0.413584	0.899084	-1.11224	BCC * 0 * 1 down vs Healthy * 0 * 1	-1.43558	1.16045	2.71235e-05	2.77351	2.77351	BCC * 1 * 0 up vs Healthy * 0 * 0	1.72477	4.45994	0.207805	1.18467	1.18467	BCC * 1 * 1 up vs Healthy * 0 * 1	-1.09895	1.54231	33.7941	28.1849	16.9673	5577.83	1
26	kegg_pathway_305	Fructose and mannose metabolism	5.16818e-13	1.82415e-13	4.68806e-11	2.72562e-13	1.27053e-17	6.06166	6.06166	BCC * 0 * 0 up vs Healthy * 0 * 0	4.03681	9.10217	0.235869	1.20758	1.20758	BCC * 0 * 1 up vs Healthy * 0 * 1	-1.13138	1.64984	3.15932e-05	3.4464	3.4464	BCC * 1 * 0 up vs Healthy * 0 * 0	1.92794	6.16081	0.0043568	1.59961	1.59961	BCC * 1 * 1 up vs Healthy * 0 * 1	1.15853	2.20861	53.4681	34.7501	16.9303	7188.21	1
19	kegg_pathway_194	Terpenoid backbone biosynthesis	1.36378e-08	2.01637e-13	5.18207e-11	2.99542e-13	7.21861e-12	4.61235	4.61235	BCC * 0 * 0 up vs Healthy * 0 * 0	2.99702	7.09832	0.638435	0.923813	-1.08247	BCC * 0 * 1 down vs Healthy * 0 * 1	-1.50709	1.28619	5.70357e-06	4.19444	4.19444	BCC * 1 * 0 up vs Healthy * 0 * 0	2.26539	7.76614	0.267571	1.21332	1.21332	BCC * 1 * 1 up vs Healthy * 0 * 1	-1.16039	1.70827	32.9407	23.3864	17.0657	4305.97	1
21	kegg_pathway_173	African trypanosomiasis	1.19677e-10	2.42537e-13	6.23321e-11	3.58231e-13	2.35671e-12	5.30757	5.30757	BCC * 0 * 0 up vs Healthy * 0 * 0	3.34921	8.41102	0.714848	0.936311	-1.06802	BCC * 0 * 1 down vs Healthy * 0 * 1	-1.52078	1.33323	5.18086e-08	6.30596	6.30596	BCC * 1 * 0 up vs Healthy * 0 * 0	3.26621	12.1747	0.121546	1.33443	1.33443	BCC * 1 * 1 up vs Healthy * 0 * 1	-1.07989	1.92296	42.5166	43.0436	16.8954	6004.7	1
26	kegg_pathway_87	Apoptosis - multiple species	6.75449e-13	8.23509e-13	2.11642e-10	1.20938e-12	7.44567e-14	4.66245	4.66245	BCC * 0 * 0 up vs Healthy * 0 * 0	3.13013	6.94489	0.0130384	1.47353	1.47353	BCC * 0 * 1 up vs Healthy * 0 * 1	1.08523	2.00076	0.000141694	3.02879	3.02879	BCC * 1 * 0 up vs Healthy * 0 * 0	1.71396	5.35226	0.000419766	1.76868	1.76868	BCC * 1 * 1 up vs Healthy * 0 * 1	1.2892	2.42647	52.9159	24.4563	16.1055	6905.91	1
43	kegg_pathway_77	Chemical carcinogenesis	4.18193e-10	1.11911e-12	2.87611e-10	1.63415e-12	7.47626e-13	3.7679	3.7679	BCC * 0 * 0 up vs Healthy * 0 * 0	2.62841	5.4014	0.902033	1.0175	1.0175	BCC * 0 * 1 up vs Healthy * 0 * 1	-1.29576	1.34151	1.37326e-06	3.56563	3.56563	BCC * 1 * 0 up vs Healthy * 0 * 0	2.13134	5.96514	0.168672	1.2222	1.2222	BCC * 1 * 1 up vs Healthy * 0 * 1	-1.08886	1.62653	39.4738	35.0602	15.759	15472.8	1
25	kegg_pathway_237	Glyoxylate and dicarboxylate metabolism	1.13036e-10	1.28002e-12	3.28964e-10	1.85856e-12	3.1095e-11	4.04102	4.04102	BCC * 0 * 0 up vs Healthy * 0 * 0	2.68701	6.07732	0.147666	1.26022	1.26022	BCC * 0 * 1 up vs Healthy * 0 * 1	-1.0854	1.72379	0.000364593	2.89421	2.89421	BCC * 1 * 0 up vs Healthy * 0 * 0	1.61549	5.18508	0.000194963	1.85343	1.85343	BCC * 1 * 1 up vs Healthy * 0 * 1	1.34073	2.56219	42.4623	22.9154	15.8825	6694.38	1
42	kegg_pathway_165	Metabolism of xenobiotics by cytochrome P450	2.15894e-12	1.2911e-12	3.31814e-10	1.86412e-12	6.30722e-14	4.30173	4.30173	BCC * 0 * 0 up vs Healthy * 0 * 0	2.9468	6.27964	0.715473	1.05546	1.05546	BCC * 0 * 1 up vs Healthy * 0 * 1	-1.26669	1.41109	9.3954e-09	4.90436	4.90436	BCC * 1 * 0 up vs Healthy * 0 * 0	2.85648	8.42043	0.136677	1.25596	1.25596	BCC * 1 * 1 up vs Healthy * 0 * 1	-1.07498	1.69571	50.0643	29.1039	15.689	16285.9	1
55	kegg_pathway_159	Gastric acid secretion	9.19259e-11	1.63739e-12	4.20808e-10	2.35089e-12	4.60503e-13	2.84941	2.84941	BCC * 0 * 0 up vs Healthy * 0 * 0	2.14907	3.77798	0.212528	1.14762	1.14762	BCC * 0 * 1 up vs Healthy * 0 * 1	-1.08203	1.42506	0.00179962	1.90089	1.90089	BCC * 1 * 0 up vs Healthy * 0 * 0	1.27032	2.84446	6.03851e-05	1.58209	1.58209	BCC * 1 * 1 up vs Healthy * 0 * 1	1.26479	1.979	42.3898	61.4758	15.4983	15543.6	1
55	kegg_pathway_331	Morphine addiction	1.34326e-05	1.68087e-12	4.31985e-10	2.39992e-12	7.56852e-10	2.63249	2.63249	BCC * 0 * 0 up vs Healthy * 0 * 0	1.93636	3.57888	0.365883	0.896978	-1.11485	BCC * 0 * 1 down vs Healthy * 0 * 1	-1.41125	1.13545	0.0332432	1.61083	1.61083	BCC * 1 * 0 up vs Healthy * 0 * 0	1.03864	2.49823	0.00766185	1.39335	1.39335	BCC * 1 * 1 up vs Healthy * 0 * 1	1.09198	1.77789	19.0323	24.8993	15.4844	18426.2	1
18	kegg_pathway_266	Galactose metabolism	2.27997e-12	1.82142e-12	4.68105e-10	2.58622e-12	5.87637e-16	7.81749	7.81749	BCC * 0 * 0 up vs Healthy * 0 * 0	4.80055	12.7304	0.0340925	1.49896	1.49896	BCC * 0 * 1 up vs Healthy * 0 * 1	1.03093	2.17947	0.000133475	3.90786	3.90786	BCC * 1 * 0 up vs Healthy * 0 * 0	1.94688	7.84403	0.010838	1.6545	1.6545	BCC * 1 * 1 up vs Healthy * 0 * 1	1.12359	2.43625	50.9533	21.8218	15.8697	4941.59	1
62	kegg_pathway_306	Hypertrophic cardiomyopathy (HCM)	3.40683e-19	1.91297e-12	4.91632e-10	2.70128e-12	1.41103e-21	3.32141	3.32141	BCC * 0 * 0 up vs Healthy * 0 * 0	2.60107	4.24125	3.22865e-06	1.5629	1.5629	BCC * 0 * 1 up vs Healthy * 0 * 1	1.29549	1.88551	9.03095e-05	2.0109	2.0109	BCC * 1 * 0 up vs Healthy * 0 * 0	1.41803	2.85164	5.12815e-05	1.49383	1.49383	BCC * 1 * 1 up vs Healthy * 0 * 1	1.2304	1.81365	81.4835	73.7682	15.3929	14841.6	1
23	kegg_pathway_185	Biosynthesis of unsaturated fatty acids	3.74838e-08	2.05994e-12	5.29405e-10	2.89292e-12	7.18037e-12	4.04939	4.04939	BCC * 0 * 0 up vs Healthy * 0 * 0	2.72707	6.01288	0.836103	0.968507	-1.03252	BCC * 0 * 1 down vs Healthy * 0 * 1	-1.39859	1.31189	0.000241328	2.88879	2.88879	BCC * 1 * 0 up vs Healthy * 0 * 0	1.64206	5.08209	0.0602225	1.35089	1.35089	BCC * 1 * 1 up vs Healthy * 0 * 1	-1.01304	1.84871	30.786	40.3396	15.6616	5314.78	1
64	kegg_pathway_182	Dilated cardiomyopathy (DCM)	2.67471e-17	2.94078e-12	7.55782e-10	4.10751e-12	3.72846e-19	3.15019	3.15019	BCC * 0 * 0 up vs Healthy * 0 * 0	2.45434	4.04332	6.01701e-06	1.55757	1.55757	BCC * 0 * 1 up vs Healthy * 0 * 1	1.28599	1.88651	0.00102195	1.81858	1.81858	BCC * 1 * 0 up vs Healthy * 0 * 0	1.27304	2.59791	6.00131e-06	1.58117	1.58117	BCC * 1 * 1 up vs Healthy * 0 * 1	1.29705	1.92753	72.5718	68.7328	15.1601	16487.6	1
16	kegg_pathway_267	Renin-angiotensin system	1.9799e-08	3.08969e-12	7.94051e-10	4.29217e-12	6.41901e-13	7.47363	7.47363	BCC * 0 * 0 up vs Healthy * 0 * 0	4.36338	12.8009	0.00929994	1.73111	1.73111	BCC * 0 * 1 up vs Healthy * 0 * 1	1.14532	2.6165	0.081973	1.97814	1.97814	BCC * 1 * 0 up vs Healthy * 0 * 0	-1.09064	4.26773	0.0102164	1.75103	1.75103	BCC * 1 * 1 up vs Healthy * 0 * 1	1.14244	2.68383	32.3147	36.4425	15.6523	4749.03	1
22	kegg_pathway_231	Fatty acid elongation	2.40666e-11	3.50129e-12	8.99831e-10	4.8378e-12	3.88056e-14	5.43484	5.43484	BCC * 0 * 0 up vs Healthy * 0 * 0	3.5281	8.37207	0.115134	1.3054	1.3054	BCC * 0 * 1 up vs Healthy * 0 * 1	-1.06732	1.81879	6.39293e-05	3.53798	3.53798	BCC * 1 * 0 up vs Healthy * 0 * 0	1.90825	6.5596	0.018532	1.51005	1.51005	BCC * 1 * 1 up vs Healthy * 0 * 1	1.07173	2.12765	45.7622	40.5823	15.3915	5806.19	1
50	kegg_pathway_336	Thyroid hormone synthesis	5.37697e-16	3.56223e-12	9.15493e-10	4.89569e-12	1.37461e-21	3.92253	3.92253	BCC * 0 * 0 up vs Healthy * 0 * 0	2.97145	5.17801	0.0664969	1.22086	1.22086	BCC * 0 * 1 up vs Healthy * 0 * 1	-1.01369	1.51091	6.23082e-05	2.25187	2.25187	BCC * 1 * 0 up vs Healthy * 0 * 0	1.51435	3.34857	7.66563e-05	1.5609	1.5609	BCC * 1 * 1 up vs Healthy * 0 * 1	1.2522	1.9457	66.7349	51.3501	15.1055	12445	1
26	kegg_pathway_243	Alanine, aspartate and glutamate metabolism	2.81126e-08	4.90459e-12	1.26048e-09	6.70467e-12	6.78867e-10	3.5296	3.5296	BCC * 0 * 0 up vs Healthy * 0 * 0	2.37227	5.25153	0.13557	1.26133	1.26133	BCC * 0 * 1 up vs Healthy * 0 * 1	-1.07555	1.71115	0.00246832	2.40606	2.40606	BCC * 1 * 0 up vs Healthy * 0 * 0	1.36376	4.24496	0.0144011	1.48272	1.48272	BCC * 1 * 1 up vs Healthy * 0 * 1	1.08174	2.03234	31.3009	39.5723	15.1306	6866.8	1
30	kegg_pathway_175	Type II diabetes mellitus	2.69584e-10	8.795e-12	2.26031e-09	1.19593e-11	7.06221e-13	3.95763	3.95763	BCC * 0 * 0 up vs Healthy * 0 * 0	2.72833	5.74084	0.00881886	1.46486	1.46486	BCC * 0 * 1 up vs Healthy * 0 * 1	1.10102	1.94893	0.0417539	1.73694	1.73694	BCC * 1 * 0 up vs Healthy * 0 * 0	1.02086	2.95531	2.43309e-05	1.89172	1.89172	BCC * 1 * 1 up vs Healthy * 0 * 1	1.40821	2.54126	40.5565	35.4919	14.7595	8019.12	1
31	kegg_pathway_213	Homologous recombination	1.7609e-14	8.88475e-12	2.28338e-09	1.20178e-11	5.8888e-18	4.35949	4.35949	BCC * 0 * 0 up vs Healthy * 0 * 0	3.13556	6.06116	0.0182875	1.35617	1.35617	BCC * 0 * 1 up vs Healthy * 0 * 1	1.05306	1.74652	5.86484e-05	2.63192	2.63192	BCC * 1 * 0 up vs Healthy * 0 * 0	1.64351	4.21476	0.00109422	1.54689	1.54689	BCC * 1 * 1 up vs Healthy * 0 * 1	1.19093	2.00924	60.1929	25.915	14.743	6722.59	1
23	kegg_pathway_178	beta-Alanine metabolism	8.62429e-05	1.75157e-11	4.50152e-09	2.35682e-11	4.73998e-07	3.05797	3.05797	BCC * 0 * 0 up vs Healthy * 0 * 0	1.98432	4.71253	0.987665	0.997388	-1.00262	BCC * 0 * 1 down vs Healthy * 0 * 1	-1.39736	1.39007	0.0728966	1.76009	1.76009	BCC * 1 * 0 up vs Healthy * 0 * 0	-1.05399	3.26518	0.0118992	1.55379	1.55379	BCC * 1 * 1 up vs Healthy * 0 * 1	1.10241	2.18997	15.552	50.8714	14.4849	6360.2	1
43	kegg_pathway_141	Cortisol synthesis and secretion	1.33766e-05	2.24454e-11	5.76847e-09	3.00441e-11	2.20335e-11	2.87101	2.87101	BCC * 0 * 0 up vs Healthy * 0 * 0	2.11185	3.90308	0.781152	0.967155	-1.03396	BCC * 0 * 1 down vs Healthy * 0 * 1	-1.30882	1.22426	0.133553	1.39906	1.39906	BCC * 1 * 0 up vs Healthy * 0 * 0	-1.10849	2.16975	0.0122343	1.36563	1.36563	BCC * 1 * 1 up vs Healthy * 0 * 1	1.07028	1.7425	19.064	57.2913	14.1569	11250.9	1
15	kegg_pathway_70	Steroid biosynthesis	0.000643088	3.02094e-11	7.76381e-09	4.0227e-11	9.42994e-07	3.83796	3.83796	BCC * 0 * 0 up vs Healthy * 0 * 0	2.2519	6.54111	0.634748	0.905697	-1.10412	BCC * 0 * 1 down vs Healthy * 0 * 1	-1.66249	1.36372	0.00677868	2.86883	2.86883	BCC * 1 * 0 up vs Healthy * 0 * 0	1.33921	6.14556	0.902001	0.97381	-1.02689	BCC * 1 * 1 down vs Healthy * 0 * 1	-1.56774	1.4867	11.7685	34.1949	14.4057	4094.12	1
27	kegg_pathway_279	Nicotinate and nicotinamide metabolism	5.47012e-11	5.38873e-11	1.3849e-08	7.13868e-11	1.03299e-13	4.93386	4.93386	BCC * 0 * 0 up vs Healthy * 0 * 0	3.25555	7.47739	0.0428787	1.3906	1.3906	BCC * 0 * 1 up vs Healthy * 0 * 1	1.01065	1.91339	0.000304672	2.99481	2.99481	BCC * 1 * 0 up vs Healthy * 0 * 0	1.65336	5.42463	0.0167275	1.49621	1.49621	BCC * 1 * 1 up vs Healthy * 0 * 1	1.07574	2.08104	43.8716	36.9564	13.8106	8109.96	1
16	kegg_pathway_34	Folate biosynthesis	3.62979e-07	7.33244e-11	1.88444e-08	9.66378e-11	3.83138e-10	6.51265	6.51265	BCC * 0 * 0 up vs Healthy * 0 * 0	3.65142	11.6159	0.754081	0.931566	-1.07346	BCC * 0 * 1 down vs Healthy * 0 * 1	-1.67372	1.45248	0.0014477	3.8451	3.8451	BCC * 1 * 0 up vs Healthy * 0 * 0	1.68205	8.78973	0.0194997	1.72905	1.72905	BCC * 1 * 1 up vs Healthy * 0 * 1	1.09242	2.73669	26.4238	9.97156	13.8669	5490.65	1
21	kegg_pathway_327	Glycosylphosphatidylinositol (GPI)-anchor biosynthesis	1.5848e-05	7.75495e-11	1.99302e-08	1.01685e-10	4.16606e-10	4.51802	4.51802	BCC * 0 * 0 up vs Healthy * 0 * 0	2.82875	7.21609	0.0828803	0.72764	-1.37431	BCC * 0 * 1 down vs Healthy * 0 * 1	-1.9687	1.04235	0.00125282	3.01482	3.01482	BCC * 1 * 0 up vs Healthy * 0 * 0	1.54417	5.8861	0.216165	1.26404	1.26404	BCC * 1 * 1 up vs Healthy * 0 * 1	-1.14713	1.83288	18.8481	23.9165	13.7044	6210.68	1
46	kegg_pathway_236	GnRH secretion	0.00380582	1.01107e-10	2.59845e-08	1.31901e-10	2.31971e-07	2.17155	2.17155	BCC * 0 * 0 up vs Healthy * 0 * 0	1.62006	2.91079	0.184558	0.858811	-1.1644	BCC * 0 * 1 down vs Healthy * 0 * 1	-1.45805	1.0754	0.150758	1.35911	1.35911	BCC * 1 * 0 up vs Healthy * 0 * 0	-1.11829	2.06568	0.286391	1.13475	1.13475	BCC * 1 * 1 up vs Healthy * 0 * 1	-1.11191	1.43177	8.39512	55.2289	13.34	11722.1	1
15	kegg_pathway_135	One carbon pool by folate	5.00343e-08	1.4218e-10	3.65402e-08	1.84547e-10	6.87379e-14	5.67465	5.67465	BCC * 0 * 0 up vs Healthy * 0 * 0	3.6381	8.85123	0.178052	0.791136	-1.26401	BCC * 0 * 1 down vs Healthy * 0 * 1	-1.77806	1.11288	3.36998e-05	3.86269	3.86269	BCC * 1 * 0 up vs Healthy * 0 * 0	2.04657	7.29045	0.27297	1.21787	1.21787	BCC * 1 * 1 up vs Healthy * 0 * 1	-1.16845	1.73304	30.4766	17.6708	13.5301	2846.25	1
23	kegg_pathway_61	Hippo signaling pathway - multiple species	7.97876e-05	1.73779e-10	4.46612e-08	2.24428e-10	1.63174e-08	3.07467	3.07467	BCC * 0 * 0 up vs Healthy * 0 * 0	2.08815	4.52726	0.15381	0.805723	-1.24112	BCC * 0 * 1 down vs Healthy * 0 * 1	-1.67033	1.08436	0.00946614	2.08023	2.08023	BCC * 1 * 0 up vs Healthy * 0 * 0	1.19676	3.61588	0.0879986	1.3063	1.3063	BCC * 1 * 1 up vs Healthy * 0 * 1	-1.04065	1.77578	15.7016	29.8495	13.2259	5090.84	1
22	kegg_pathway_63	Pentose phosphate pathway	1.70883e-14	2.03083e-10	5.21924e-08	2.60962e-10	1.11553e-14	6.35016	6.35016	BCC * 0 * 0 up vs Healthy * 0 * 0	4.00201	10.0761	0.0190429	1.5283	1.5283	BCC * 0 * 1 up vs Healthy * 0 * 1	1.07225	2.1783	3.48902e-06	4.80361	4.80361	BCC * 1 * 0 up vs Healthy * 0 * 0	2.48354	9.29106	0.000674083	1.89063	1.89063	BCC * 1 * 1 up vs Healthy * 0 * 1	1.31067	2.72721	60.8494	43.6201	13.1564	6629.31	1
23	kegg_pathway_221	Carbohydrate digestion and absorption	4.47026e-09	1.06952e-09	2.74867e-07	1.3675e-09	1.31115e-10	3.53771	3.53771	BCC * 0 * 0 up vs Healthy * 0 * 0	2.4156	5.18106	0.605835	1.08008	1.08008	BCC * 0 * 1 up vs Healthy * 0 * 1	-1.2409	1.44759	0.00014349	2.88792	2.88792	BCC * 1 * 0 up vs Healthy * 0 * 0	1.67427	4.98132	0.00817818	1.50512	1.50512	BCC * 1 * 1 up vs Healthy * 0 * 1	1.11194	2.03733	35.0652	28.3482	12.2305	4950.03	1
14	kegg_pathway_156	Other types of O-glycan biosynthesis	0.000759638	1.11992e-09	2.87819e-07	1.42485e-09	6.0173e-08	3.98786	3.98786	BCC * 0 * 0 up vs Healthy * 0 * 0	2.43148	6.5405	0.965656	0.991706	-1.00836	BCC * 0 * 1 down vs Healthy * 0 * 1	-1.47419	1.44984	0.0487476	2.03575	2.03575	BCC * 1 * 0 up vs Healthy * 0 * 0	1.00393	4.12806	0.982767	0.99569	-1.00433	BCC * 1 * 1 down vs Healthy * 0 * 1	-1.48726	1.47447	11.4612	26.702	12.4012	3068.43	1
49	kegg_pathway_146	Insulin secretion	2.0555e-06	1.6043e-09	4.12306e-07	2.03106e-09	8.77422e-10	2.33666	2.33666	BCC * 0 * 0 up vs Healthy * 0 * 0	1.78338	3.06159	0.256214	1.12763	1.12763	BCC * 0 * 1 up vs Healthy * 0 * 1	-1.09123	1.38754	0.0344875	1.5167	1.5167	BCC * 1 * 0 up vs Healthy * 0 * 0	1.03091	2.23141	0.048295	1.24116	1.24116	BCC * 1 * 1 up vs Healthy * 0 * 1	1.00162	1.53799	22.6754	47.2866	11.8558	11316.6	1
15	kegg_pathway_24	Glycosaminoglycan biosynthesis - chondroitin sulfate / dermatan sulfate	3.3958e-13	2.23082e-09	5.73321e-07	2.8104e-09	1.63092e-16	12.8598	12.8598	BCC * 0 * 0 up vs Healthy * 0 * 0	7.12055	23.225	0.198153	1.34669	1.34669	BCC * 0 * 1 up vs Healthy * 0 * 1	-1.16895	2.11996	1.84498e-06	7.93701	7.93701	BCC * 1 * 0 up vs Healthy * 0 * 0	3.41064	18.4704	0.0230932	1.72295	1.72295	BCC * 1 * 1 up vs Healthy * 0 * 1	1.07783	2.7542	55.3792	10.4344	11.9801	5032.56	1
37	kegg_pathway_92	Drug metabolism - cytochrome P450	1.8924e-12	2.7373e-09	7.03486e-07	3.43164e-09	1.09537e-12	4.20482	4.20482	BCC * 0 * 0 up vs Healthy * 0 * 0	2.84004	6.22544	0.406826	1.13589	1.13589	BCC * 0 * 1 up vs Healthy * 0 * 1	-1.18982	1.53516	4.64476e-08	4.8067	4.8067	BCC * 1 * 0 up vs Healthy * 0 * 0	2.74369	8.42091	0.0355605	1.39653	1.39653	BCC * 1 * 1 up vs Healthy * 0 * 1	1.02284	1.90673	50.4316	32.5802	11.6121	13592	1
19	kegg_pathway_163	Fat digestion and absorption	2.17713e-05	2.87369e-09	7.38539e-07	3.58514e-09	1.49412e-07	3.64574	3.64574	BCC * 0 * 0 up vs Healthy * 0 * 0	2.25837	5.8854	0.336326	0.835133	-1.19741	BCC * 0 * 1 down vs Healthy * 0 * 1	-1.72942	1.20618	0.00297035	2.82612	2.82612	BCC * 1 * 0 up vs Healthy * 0 * 0	1.42561	5.60249	0.043409	1.47945	1.47945	BCC * 1 * 1 up vs Healthy * 0 * 1	1.01169	2.16348	18.2512	44.5704	11.7476	5313.64	1
19	kegg_pathway_132	Mismatch repair	8.85052e-06	3.57072e-09	9.17674e-07	4.43321e-09	4.94271e-09	3.84906	3.84906	BCC * 0 * 0 up vs Healthy * 0 * 0	2.46112	6.01972	0.371395	0.855212	-1.1693	BCC * 0 * 1 down vs Healthy * 0 * 1	-1.64821	1.20548	0.00058389	3.0775	3.0775	BCC * 1 * 0 up vs Healthy * 0 * 0	1.62435	5.83065	0.341781	1.18764	1.18764	BCC * 1 * 1 up vs Healthy * 0 * 1	-1.20072	1.69361	20.0118	16.0046	11.6276	4633.44	1
28	kegg_pathway_215	Cocaine addiction	4.9861e-10	4.04617e-09	1.03986e-06	4.99935e-09	3.13257e-12	4.0356	4.0356	BCC * 0 * 0 up vs Healthy * 0 * 0	2.73674	5.95091	0.626613	1.07675	1.07675	BCC * 0 * 1 up vs Healthy * 0 * 1	-1.25131	1.45074	0.000101608	3.01388	3.01388	BCC * 1 * 0 up vs Healthy * 0 * 0	1.73026	5.24977	0.00354671	1.58249	1.58249	BCC * 1 * 1 up vs Healthy * 0 * 1	1.16275	2.15374	39.3622	49.2094	11.4547	7612.99	1
35	kegg_pathway_47	Bile secretion	7.17187e-07	4.88897e-09	1.25647e-06	6.01179e-09	3.43599e-09	3.27105	3.27105	BCC * 0 * 0 up vs Healthy * 0 * 0	2.21261	4.8358	0.497998	1.10926	1.10926	BCC * 0 * 1 up vs Healthy * 0 * 1	-1.21701	1.49747	0.00942366	2.09662	2.09662	BCC * 1 * 0 up vs Healthy * 0 * 0	1.19929	3.66535	0.0131192	1.4811	1.4811	BCC * 1 * 1 up vs Healthy * 0 * 1	1.08606	2.01984	24.7894	35.0155	11.3095	12067.6	1
22	kegg_pathway_116	Glycosphingolipid biosynthesis - lacto and neolacto series	9.79023e-05	4.93442e-09	1.26814e-06	6.03878e-09	1.02191e-07	3.92372	3.92372	BCC * 0 * 0 up vs Healthy * 0 * 0	2.38	6.46871	0.701824	0.927849	-1.07776	BCC * 0 * 1 down vs Healthy * 0 * 1	-1.58193	1.36189	0.00914794	2.58768	2.58768	BCC * 1 * 0 up vs Healthy * 0 * 0	1.2667	5.28624	0.346934	1.20952	1.20952	BCC * 1 * 1 up vs Healthy * 0 * 1	-1.22937	1.79851	15.3144	27.5418	11.4054	7773.44	1
17	kegg_pathway_36	Mucin type O-glycan biosynthesis	1.65986e-05	5.7943e-09	1.48913e-06	7.05751e-09	1.34313e-10	6.11247	6.11247	BCC * 0 * 0 up vs Healthy * 0 * 0	3.54417	10.5419	0.836206	0.956886	-1.04506	BCC * 0 * 1 down vs Healthy * 0 * 1	-1.58794	1.45397	0.0251874	2.43471	2.43471	BCC * 1 * 0 up vs Healthy * 0 * 0	1.11746	5.30474	0.200251	1.32634	1.32634	BCC * 1 * 1 up vs Healthy * 0 * 1	-1.16194	2.04405	18.8089	38.8513	11.3971	5503.13	1
17	kegg_pathway_172	alpha-Linolenic acid metabolism	0.000258125	6.35855e-09	1.63415e-06	7.70824e-09	1.082e-06	3.49287	3.49287	BCC * 0 * 0 up vs Healthy * 0 * 0	2.12042	5.75364	0.316667	0.822396	-1.21596	BCC * 0 * 1 down vs Healthy * 0 * 1	-1.78364	1.20634	0.0128413	2.4747	2.4747	BCC * 1 * 0 up vs Healthy * 0 * 0	1.21283	5.04946	0.11568	1.37403	1.37403	BCC * 1 * 1 up vs Healthy * 0 * 1	-1.08147	2.04178	13.4916	39.0748	11.3454	4614.95	1
13	kegg_pathway_177	Glycosaminoglycan biosynthesis - heparan sulfate / heparin	9.27922e-09	1.12263e-08	2.88516e-06	1.35453e-08	2.25066e-13	8.75547	8.75547	BCC * 0 * 0 up vs Healthy * 0 * 0	4.97014	15.4238	0.256541	1.2857	1.2857	BCC * 0 * 1 up vs Healthy * 0 * 1	-1.20122	1.98566	0.000171587	4.75265	4.75265	BCC * 1 * 0 up vs Healthy * 0 * 0	2.11622	10.6736	0.57922	1.13532	1.13532	BCC * 1 * 1 up vs Healthy * 0 * 1	-1.38047	1.77936	34.072	32.7054	11.1318	3461.86	1
13	kegg_pathway_144	Arginine biosynthesis	3.71645e-07	2.2103e-08	5.68046e-06	2.65442e-08	4.45098e-07	3.73701	3.73701	BCC * 0 * 0 up vs Healthy * 0 * 0	2.25184	6.20171	0.673541	1.08701	1.08701	BCC * 0 * 1 up vs Healthy * 0 * 1	-1.35716	1.60361	0.000369948	3.74496	3.74496	BCC * 1 * 0 up vs Healthy * 0 * 0	1.81599	7.72289	0.0116454	1.67867	1.67867	BCC * 1 * 1 up vs Healthy * 0 * 1	1.12303	2.50922	26.5044	77.0914	10.7483	2770.44	1
12	kegg_pathway_152	Glycosaminoglycan degradation	3.92292e-05	5.27214e-08	1.35494e-05	6.30205e-08	7.18495e-09	5.8066	5.8066	BCC * 0 * 0 up vs Healthy * 0 * 0	3.2293	10.4408	0.987226	0.996335	-1.00368	BCC * 0 * 1 down vs Healthy * 0 * 1	-1.57468	1.56316	0.0401752	2.40576	2.40576	BCC * 1 * 0 up vs Healthy * 0 * 0	1.0403	5.56349	0.099034	1.4794	1.4794	BCC * 1 * 1 up vs Healthy * 0 * 1	-1.07677	2.35665	17.2232	26.399	10.2879	3163.46	1
13	kegg_pathway_97	2-Oxocarboxylic acid metabolism	7.10204e-05	5.63348e-08	1.4478e-05	6.70279e-08	3.56312e-05	2.98788	2.98788	BCC * 0 * 0 up vs Healthy * 0 * 0	1.78407	5.00397	0.96796	0.991935	-1.00813	BCC * 0 * 1 down vs Healthy * 0 * 1	-1.4977	1.47364	0.00586641	2.82246	2.82246	BCC * 1 * 0 up vs Healthy * 0 * 0	1.35092	5.89693	0.0344229	1.5554	1.5554	BCC * 1 * 1 up vs Healthy * 0 * 1	1.03305	2.34186	16.0371	11.6985	10.2194	2871.2	1
22	kegg_pathway_133	Tyrosine metabolism	8.36012e-06	1.47893e-07	3.80085e-05	1.75154e-07	1.25991e-08	4.04202	4.04202	BCC * 0 * 0 up vs Healthy * 0 * 0	2.50822	6.51377	0.276981	1.22509	1.22509	BCC * 0 * 1 up vs Healthy * 0 * 1	-1.17735	1.76702	0.124865	1.70514	1.70514	BCC * 1 * 0 up vs Healthy * 0 * 0	-1.15971	3.37187	0.00650449	1.69259	1.69259	BCC * 1 * 1 up vs Healthy * 0 * 1	1.15904	2.47174	20.0863	46.2627	9.5409	7081.64	1
32	kegg_pathway_126	Steroid hormone biosynthesis	2.13223e-06	1.9195e-07	4.93312e-05	2.2629e-07	2.2063e-07	3.08635	3.08635	BCC * 0 * 0 up vs Healthy * 0 * 0	2.01886	4.71829	0.684143	1.06992	1.06992	BCC * 0 * 1 up vs Healthy * 0 * 1	-1.29465	1.48201	0.000370035	3.01517	3.01517	BCC * 1 * 0 up vs Healthy * 0 * 0	1.64405	5.5298	0.207518	1.24174	1.24174	BCC * 1 * 1 up vs Healthy * 0 * 1	-1.12785	1.73907	22.6751	25.9669	9.34049	11885.8	1
28	kegg_pathway_287	Porphyrin and chlorophyll metabolism	3.32881e-10	2.37309e-07	6.09885e-05	2.78486e-07	1.33163e-11	4.76504	4.76504	BCC * 0 * 0 up vs Healthy * 0 * 0	3.04383	7.45953	0.125574	1.30838	1.30838	BCC * 0 * 1 up vs Healthy * 0 * 1	-1.07815	1.84563	0.000702726	3.03139	3.03139	BCC * 1 * 0 up vs Healthy * 0 * 0	1.59779	5.75128	0.00105977	1.8131	1.8131	BCC * 1 * 1 up vs Healthy * 0 * 1	1.27045	2.58752	40.1788	25.2686	9.24306	10137.8	1
22	kegg_pathway_134	Tryptophan metabolism	8.34389e-10	2.63671e-07	6.77635e-05	3.08016e-07	8.0725e-09	3.51872	3.51872	BCC * 0 * 0 up vs Healthy * 0 * 0	2.30256	5.37722	0.161037	1.26196	1.26196	BCC * 0 * 1 up vs Healthy * 0 * 1	-1.09731	1.7475	1.86404e-05	3.77636	3.77636	BCC * 1 * 0 up vs Healthy * 0 * 0	2.06022	6.92203	0.00838348	1.57308	1.57308	BCC * 1 * 1 up vs Healthy * 0 * 1	1.12357	2.20243	38.5024	65.4088	9.22368	5593.28	1
21	kegg_pathway_224	Starch and sucrose metabolism	1.48712e-06	3.24409e-07	8.33732e-05	3.77254e-07	5.07272e-10	4.05481	4.05481	BCC * 0 * 0 up vs Healthy * 0 * 0	2.61966	6.27618	0.224868	1.23061	1.23061	BCC * 0 * 1 up vs Healthy * 0 * 1	-1.13636	1.7209	0.0506863	1.8633	1.8633	BCC * 1 * 0 up vs Healthy * 0 * 0	-1.00187	3.47837	0.0225777	1.4971	1.4971	BCC * 1 * 1 up vs Healthy * 0 * 1	1.0585	2.11743	23.4947	44.1143	9.11818	5406.12	1
10	kegg_pathway_323	Nitrogen metabolism	0.00018214	4.55345e-07	0.000117024	5.27133e-07	3.0967e-05	4.29964	4.29964	BCC * 0 * 0 up vs Healthy * 0 * 0	2.17736	8.49053	0.932224	0.977644	-1.02287	BCC * 0 * 1 down vs Healthy * 0 * 1	-1.72445	1.64821	0.00054933	5.59962	5.59962	BCC * 1 * 0 up vs Healthy * 0 * 0	2.11799	14.8045	0.905223	1.03327	1.03327	BCC * 1 * 1 up vs Healthy * 0 * 1	-1.66068	1.77301	14.2698	41.2654	9.1274	2945.43	1
15	kegg_pathway_64	Histidine metabolism	0.0191101	5.31141e-07	0.000136503	6.12122e-07	0.000521598	2.73349	2.73349	BCC * 0 * 0 up vs Healthy * 0 * 0	1.55179	4.81506	0.24157	0.771509	-1.29616	BCC * 0 * 1 down vs Healthy * 0 * 1	-2.00171	1.19147	0.04848	2.2579	2.2579	BCC * 1 * 0 up vs Healthy * 0 * 0	1.00547	5.07038	0.685282	1.0972	1.0972	BCC * 1 * 1 up vs Healthy * 0 * 1	-1.42836	1.71953	5.52075	54.0514	8.91594	4616.66	1
25	kegg_pathway_62	Glycine, serine and threonine metabolism	1.54794e-06	6.4781e-07	0.000166487	7.43246e-07	5.75622e-08	3.74192	3.74192	BCC * 0 * 0 up vs Healthy * 0 * 0	2.33018	6.00896	0.719071	1.06894	1.06894	BCC * 0 * 1 up vs Healthy * 0 * 1	-1.3457	1.53764	0.00442327	2.67478	2.67478	BCC * 1 * 0 up vs Healthy * 0 * 0	1.35945	5.26275	0.0128224	1.6121	1.6121	BCC * 1 * 1 up vs Healthy * 0 * 1	1.10701	2.34763	23.3623	34.4666	8.71124	9019.2	1
31	kegg_pathway_273	Retinol metabolism	1.5602e-06	8.29868e-07	0.000213276	9.47893e-07	2.67281e-06	2.85634	2.85634	BCC * 0 * 0 up vs Healthy * 0 * 0	1.84583	4.42006	0.337249	1.17821	1.17821	BCC * 0 * 1 up vs Healthy * 0 * 1	-1.18667	1.64731	0.000508487	3.02921	3.02921	BCC * 1 * 0 up vs Healthy * 0 * 0	1.62327	5.65288	0.0897848	1.34966	1.34966	BCC * 1 * 1 up vs Healthy * 0 * 1	-1.04773	1.90852	23.2931	24.1694	8.54981	11800.4	1
11	kegg_pathway_246	Non-homologous end-joining	4.7161e-05	1.31004e-06	0.00033668	1.48974e-06	1.45675e-07	4.68242	4.68242	BCC * 0 * 0 up vs Healthy * 0 * 0	2.65387	8.26155	0.0620654	1.51411	1.51411	BCC * 0 * 1 up vs Healthy * 0 * 1	-1.02124	2.34123	0.112085	1.92942	1.92942	BCC * 1 * 0 up vs Healthy * 0 * 0	-1.16659	4.34283	0.219024	1.32604	1.32604	BCC * 1 * 1 up vs Healthy * 0 * 1	-1.18339	2.08085	16.8894	66.2083	8.49055	2485.95	1
16	kegg_pathway_112	Linoleic acid metabolism	0.000800656	2.49265e-06	0.00064061	2.82207e-06	4.52051e-06	3.65576	3.65576	BCC * 0 * 0 up vs Healthy * 0 * 0	2.10841	6.33868	0.483726	0.860055	-1.16272	BCC * 0 * 1 down vs Healthy * 0 * 1	-1.77398	1.3122	0.00782129	2.91097	2.91097	BCC * 1 * 0 up vs Healthy * 0 * 0	1.32589	6.39098	0.684698	1.09456	1.09456	BCC * 1 * 1 up vs Healthy * 0 * 1	-1.41396	1.69402	11.3461	30.5756	8.03962	4967.41	1
13	kegg_pathway_209	Other glycan degradation	2.42362e-06	2.81553e-06	0.000723592	3.17365e-06	1.94569e-07	4.43687	4.43687	BCC * 0 * 0 up vs Healthy * 0 * 0	2.54726	7.72822	0.649533	1.10361	1.10361	BCC * 0 * 1 up vs Healthy * 0 * 1	-1.38733	1.68971	0.0025699	3.39663	3.39663	BCC * 1 * 0 up vs Healthy * 0 * 0	1.53705	7.50601	0.0344318	1.60856	1.60856	BCC * 1 * 1 up vs Healthy * 0 * 1	1.03559	2.49854	22.7224	13.0207	8.01374	3325.05	1
10	kegg_pathway_284	Sulfur metabolism	4.02465e-08	5.59362e-06	0.00143756	6.27756e-06	1.34245e-06	5.31114	5.31114	BCC * 0 * 0 up vs Healthy * 0 * 0	2.7206	10.3684	0.0658898	1.61885	1.61885	BCC * 0 * 1 up vs Healthy * 0 * 1	-1.03229	2.70529	0.00205341	4.52007	4.52007	BCC * 1 * 0 up vs Healthy * 0 * 0	1.7379	11.7561	0.000283811	2.68799	2.68799	BCC * 1 * 1 up vs Healthy * 0 * 1	1.58081	4.57062	31.3271	14.1172	7.68853	2847.01	1
17	kegg_pathway_169	Butanoate metabolism	2.72459e-08	7.98284e-06	0.00205159	8.91995e-06	5.21372e-08	4.31264	4.31264	BCC * 0 * 0 up vs Healthy * 0 * 0	2.56062	7.26342	0.234651	1.27434	1.27434	BCC * 0 * 1 up vs Healthy * 0 * 1	-1.17085	1.90139	0.000435613	3.82265	3.82265	BCC * 1 * 0 up vs Healthy * 0 * 0	1.81498	8.05114	0.00459511	1.82047	1.82047	BCC * 1 * 1 up vs Healthy * 0 * 1	1.20372	2.75324	31.6177	25.5646	7.38154	5034.44	1
38	kegg_pathway_227	Olfactory transduction	0.00159729	8.82045e-06	0.00226686	9.81323e-06	0.000264149	1.87846	1.87846	BCC * 0 * 0 up vs Healthy * 0 * 0	1.33945	2.63437	0.813011	1.03181	1.03181	BCC * 0 * 1 up vs Healthy * 0 * 1	-1.25645	1.33765	0.0734776	1.55465	1.55465	BCC * 1 * 0 up vs Healthy * 0 * 0	-1.04288	2.52057	0.0963181	1.25567	1.25567	BCC * 1 * 1 up vs Healthy * 0 * 1	-1.04155	1.64222	9.99812	87.551	7.24766	10650	1
10	kegg_pathway_313	Glycosphingolipid biosynthesis - ganglio series	0.0187241	1.77285e-05	0.00455623	1.96389e-05	0.000589418	3.14795	3.14795	BCC * 0 * 0 up vs Healthy * 0 * 0	1.64202	6.03499	0.411886	0.811599	-1.23214	BCC * 0 * 1 down vs Healthy * 0 * 1	-2.03059	1.33754	0.298391	1.63649	1.63649	BCC * 1 * 0 up vs Healthy * 0 * 0	-1.54866	4.14746	0.0702306	1.61106	1.61106	BCC * 1 * 1 up vs Healthy * 0 * 1	-1.04037	2.70029	5.5719	12.8128	7.02798	2694.77	1
15	kegg_pathway_162	Proximal tubule bicarbonate reclamation	3.16986e-05	2.00782e-05	0.00516009	2.21463e-05	0.000327899	2.90001	2.90001	BCC * 0 * 0 up vs Healthy * 0 * 0	1.62572	5.17313	0.784164	1.06395	1.06395	BCC * 0 * 1 up vs Healthy * 0 * 1	-1.46562	1.65907	0.00807607	3.06214	3.06214	BCC * 1 * 0 up vs Healthy * 0 * 0	1.33928	7.00129	0.00105278	2.15946	2.15946	BCC * 1 * 1 up vs Healthy * 0 * 1	1.36421	3.4183	17.5758	68.2795	6.88453	4824.37	1
4	kegg_pathway_151	D-Glutamine and D-glutamate metabolism	5.76817e-06	2.82465e-05	0.00725934	3.10228e-05	7.32073e-07	11.1947	11.1947	BCC * 0 * 0 up vs Healthy * 0 * 0	4.44009	28.225	0.938035	1.02838	1.02838	BCC * 0 * 1 up vs Healthy * 0 * 1	-1.97758	2.09143	0.000314885	11.7571	11.7571	BCC * 1 * 0 up vs Healthy * 0 * 0	3.13642	44.072	0.221735	1.57747	1.57747	BCC * 1 * 1 up vs Healthy * 0 * 1	-1.32053	3.28603	22.0255	136.798	7.08617	846.497	1
13	kegg_pathway_117	Glycosphingolipid biosynthesis - globo and isoglobo series	1.79776e-05	2.85873e-05	0.00734693	3.12635e-05	1.24483e-05	4.22557	4.22557	BCC * 0 * 0 up vs Healthy * 0 * 0	2.22421	8.02777	0.193261	1.38633	1.38633	BCC * 0 * 1 up vs Healthy * 0 * 1	-1.18052	2.26885	0.00763473	3.49067	3.49067	BCC * 1 * 0 up vs Healthy * 0 * 0	1.3953	8.7327	0.0951782	1.54244	1.54244	BCC * 1 * 1 up vs Healthy * 0 * 1	-1.07885	2.56674	18.7345	29.8035	6.70721	4446.92	1
11	kegg_pathway_69	Phenylalanine metabolism	0.00114401	3.04477e-05	0.00782506	3.3157e-05	0.000166515	3.91933	3.91933	BCC * 0 * 0 up vs Healthy * 0 * 0	1.93284	7.94746	0.731774	1.09933	1.09933	BCC * 0 * 1 up vs Healthy * 0 * 1	-1.56509	1.89146	0.0661965	2.57677	2.57677	BCC * 1 * 0 up vs Healthy * 0 * 0	-1.06564	7.07557	0.102472	1.59535	1.59535	BCC * 1 * 1 up vs Healthy * 0 * 1	-1.09845	2.7957	10.7172	50.4205	6.69983	3853.54	1
13	kegg_pathway_54	Fatty acid biosynthesis	0.00273905	6.4271e-05	0.0165177	6.96948e-05	1.838e-05	3.33499	3.33499	BCC * 0 * 0 up vs Healthy * 0 * 0	1.92932	5.76482	0.546158	0.87884	-1.13786	BCC * 0 * 1 down vs Healthy * 0 * 1	-1.73198	1.33772	0.0251537	2.44457	2.44457	BCC * 1 * 0 up vs Healthy * 0 * 0	1.11834	5.34357	0.725982	1.08061	1.08061	BCC * 1 * 1 up vs Healthy * 0 * 1	-1.42874	1.66836	9.05895	64.2907	6.24957	3234.29	1
8	kegg_pathway_119	Ubiquinone and other terpenoid-quinone biosynthesis	0.000279084	0.00015319	0.0393698	0.000165419	1.31379e-07	6.64897	6.64897	BCC * 0 * 0 up vs Healthy * 0 * 0	3.33306	13.2637	0.625403	1.14073	1.14073	BCC * 0 * 1 up vs Healthy * 0 * 1	-1.48947	1.9382	0.0135132	3.47527	3.47527	BCC * 1 * 0 up vs Healthy * 0 * 0	1.29555	9.32229	0.657188	0.883613	-1.13172	BCC * 1 * 1 down vs Healthy * 0 * 1	-1.95765	1.52848	13.5007	6.64233	5.82997	1932.81	1
3	kegg_pathway_107	Phenylalanine, tyrosine and tryptophan biosynthesis	0.0199138	0.000184214	0.047343	0.000198088	0.0013483	6.07026	6.07026	BCC * 0 * 0 up vs Healthy * 0 * 0	2.04595	18.0103	0.923681	0.960337	-1.0413	BCC * 0 * 1 down vs Healthy * 0 * 1	-2.39954	2.21297	0.270222	2.38517	2.38517	BCC * 1 * 0 up vs Healthy * 0 * 0	-1.98314	11.2822	0.225185	1.70124	1.70124	BCC * 1 * 1 up vs Healthy * 0 * 1	-1.39329	4.0325	5.56981	121.173	6.04646	648.157	1
13	kegg_pathway_3	Mannose type O-glycan biosynthesis	0.000699497	0.000417502	0.107298	0.000447075	4.47862e-05	3.57757	3.57757	BCC * 0 * 0 up vs Healthy * 0 * 0	1.94694	6.5739	0.188677	1.3674	1.3674	BCC * 0 * 1 up vs Healthy * 0 * 1	-1.16663	2.18136	0.38826	1.4654	1.4654	BCC * 1 * 0 up vs Healthy * 0 * 0	-1.6278	3.49555	0.0136766	1.83682	1.83682	BCC * 1 * 1 up vs Healthy * 0 * 1	1.13339	2.97683	11.6276	43.4981	5.18819	3997.03	1
11	kegg_pathway_278	Pantothenate and CoA biosynthesis	0.000327535	0.000611744	0.157218	0.000652357	0.000299118	3.2642	3.2642	BCC * 0 * 0 up vs Healthy * 0 * 0	1.72483	6.17744	0.296205	1.29767	1.29767	BCC * 0 * 1 up vs Healthy * 0 * 1	-1.25745	2.11746	0.0524377	2.46432	2.46432	BCC * 1 * 0 up vs Healthy * 0 * 0	-1.00959	6.1311	0.0429248	1.68696	1.68696	BCC * 1 * 1 up vs Healthy * 0 * 1	1.01687	2.79864	13.1094	28.5412	4.98565	3137.6	1
19	kegg_pathway_18	Pentose and glucuronate interconversions	1.6861e-05	0.000631843	0.162384	0.000671007	7.81029e-06	3.53667	3.53667	BCC * 0 * 0 up vs Healthy * 0 * 0	2.03856	6.13571	0.106907	1.41587	1.41587	BCC * 0 * 1 up vs Healthy * 0 * 1	-1.07806	2.16117	0.01784	2.59095	2.59095	BCC * 1 * 0 up vs Healthy * 0 * 0	1.17916	5.69306	0.070532	1.49681	1.49681	BCC * 1 * 1 up vs Healthy * 0 * 1	-1.03445	2.31762	18.75	31.0555	4.92585	7032.1	1
10	kegg_pathway_176	Glycosaminoglycan biosynthesis - keratan sulfate	7.73465e-05	0.000689175	0.177118	0.00072888	3.44387e-05	4.5915	4.5915	BCC * 0 * 0 up vs Healthy * 0 * 0	2.24541	9.38889	0.139976	1.51141	1.51141	BCC * 0 * 1 up vs Healthy * 0 * 1	-1.14573	2.61727	0.0577874	2.68929	2.68929	BCC * 1 * 0 up vs Healthy * 0 * 0	-1.03337	7.47358	0.0323123	1.85935	1.85935	BCC * 1 * 1 up vs Healthy * 0 * 1	1.05399	3.2801	15.9473	29.6417	4.92686	3255.34	1
7	kegg_pathway_19	Riboflavin metabolism	0.00031573	0.000742178	0.19074	0.00078172	0.000151336	5.52161	5.52161	BCC * 0 * 0 up vs Healthy * 0 * 0	2.3003	13.254	0.0994971	1.75831	1.75831	BCC * 0 * 1 up vs Healthy * 0 * 1	-1.11382	3.44352	0.0982348	2.87045	2.87045	BCC * 1 * 0 up vs Healthy * 0 * 0	-1.21737	10.0305	0.0742376	1.88234	1.88234	BCC * 1 * 1 up vs Healthy * 0 * 1	-1.06433	3.77115	13.3018	12.5408	4.92959	2371.33	1
7	kegg_pathway_220	Synthesis and degradation of ketone bodies	9.77872e-05	0.000845642	0.21733	0.000887061	9.66629e-05	5.02071	5.02071	BCC * 0 * 0 up vs Healthy * 0 * 0	2.24926	11.207	0.509036	1.23003	1.23003	BCC * 0 * 1 up vs Healthy * 0 * 1	-1.50581	2.27824	0.0206574	3.88267	3.88267	BCC * 1 * 0 up vs Healthy * 0 * 0	1.23267	12.2296	0.0198344	2.13486	2.13486	BCC * 1 * 1 up vs Healthy * 0 * 1	1.12885	4.03741	15.6232	19.5379	4.85273	1994.11	1
13	kegg_pathway_164	Selenocompound metabolism	0.0265555	0.000981153	0.252156	0.00102503	0.00256483	2.41206	2.41206	BCC * 0 * 0 up vs Healthy * 0 * 0	1.36294	4.26875	0.492332	0.85791	-1.16562	BCC * 0 * 1 down vs Healthy * 0 * 1	-1.80659	1.32966	0.286297	1.55764	1.55764	BCC * 1 * 0 up vs Healthy * 0 * 0	-1.45133	3.52129	0.0780294	1.50253	1.50253	BCC * 1 * 1 up vs Healthy * 0 * 1	-1.04691	2.36351	4.94717	38.8199	4.70029	3518.45	1
14	kegg_pathway_210	Vitamin digestion and absorption	0.000507823	0.00194681	0.500329	0.00202562	6.51597e-05	3.75379	3.75379	BCC * 0 * 0 up vs Healthy * 0 * 0	1.96795	7.1602	0.0388174	1.68649	1.68649	BCC * 0 * 1 up vs Healthy * 0 * 1	1.02731	2.76863	0.573988	1.30247	1.30247	BCC * 1 * 0 up vs Healthy * 0 * 0	-1.93183	3.27719	0.00782089	2.00653	2.00653	BCC * 1 * 1 up vs Healthy * 0 * 1	1.20195	3.34968	12.2268	12.6327	4.30236	5227.47	1
6	kegg_pathway_38	Taurine and hypotaurine metabolism	0.000324916	0.00307658	0.790681	0.00318823	0.00758385	3.73725	3.73725	BCC * 0 * 0 up vs Healthy * 0 * 0	1.42465	9.80387	0.288375	1.49165	1.49165	BCC * 0 * 1 up vs Healthy * 0 * 1	-1.40554	3.12736	0.0324732	4.50298	4.50298	BCC * 1 * 0 up vs Healthy * 0 * 0	1.13508	17.8639	0.00380358	3.11246	3.11246	BCC * 1 * 1 up vs Healthy * 0 * 1	1.44786	6.69087	13.3018	45.4416	4.10696	2104.14	1
5	kegg_pathway_228	Phosphonate and phosphinate metabolism	0.078444	0.00384942	0.989302	0.0039731	0.00691243	2.77652	2.77652	BCC * 0 * 0 up vs Healthy * 0 * 0	1.32763	5.80663	0.0996332	0.621803	-1.60823	BCC * 0 * 1 down vs Healthy * 0 * 1	-2.8334	1.0955	0.0470766	2.91	2.91	BCC * 1 * 0 up vs Healthy * 0 * 0	1.01403	8.35096	0.996821	1.00119	1.00119	BCC * 1 * 1 up vs Healthy * 0 * 1	-1.79374	1.798	3.12881	34.6223	3.99566	849.861	1
6	kegg_pathway_206	Sulfur relay system	0.000527645	0.0534653	1	0.0545261	0.00049692	4.95118	4.95118	BCC * 0 * 0 up vs Healthy * 0 * 0	2.02808	12.0874	0.359747	1.37595	1.37595	BCC * 0 * 1 up vs Healthy * 0 * 1	-1.44192	2.7299	0.0889143	3.02171	3.02171	BCC * 1 * 0 up vs Healthy * 0 * 0	-1.18471	10.8172	0.0173645	2.36624	2.36624	BCC * 1 * 1 up vs Healthy * 0 * 1	1.16535	4.80465	12.346	14.9029	2.36703	1802.14	1
14	kegg_pathway_17	Ascorbate and aldarate metabolism	0.00120472	0.073199	1	0.0743563	0.00535164	2.41108	2.41108	BCC * 0 * 0 up vs Healthy * 0 * 0	1.29926	4.47432	0.447496	1.20162	1.20162	BCC * 0 * 1 up vs Healthy * 0 * 1	-1.33767	1.93144	0.0133176	3.05501	3.05501	BCC * 1 * 0 up vs Healthy * 0 * 0	1.26282	7.39069	0.201068	1.37677	1.37677	BCC * 1 * 1 up vs Healthy * 0 * 1	-1.18637	2.24876	10.5896	54.9566	2.15144	4791.79	1
7	kegg_pathway_111	Thiamine metabolism	0.00487814	0.148632	1	0.150388	0.000806484	3.21731	3.21731	BCC * 0 * 0 up vs Healthy * 0 * 0	1.63146	6.34468	0.414431	1.24165	1.24165	BCC * 0 * 1 up vs Healthy * 0 * 1	-1.35638	2.09113	0.154391	2.02168	2.02168	BCC * 1 * 0 up vs Healthy * 0 * 0	-1.30523	5.3347	0.273591	1.35028	1.35028	BCC * 1 * 1 up vs Healthy * 0 * 1	-1.26943	2.3145	8.05088	19.1712	1.70653	1426.21	1
12	kegg_pathway_149	Phototransduction	0.0077292	0.155264	1	0.156482	0.00454468	2.23795	2.23795	BCC * 0 * 0 up vs Healthy * 0 * 0	1.2845	3.89915	0.387253	1.20647	1.20647	BCC * 0 * 1 up vs Healthy * 0 * 1	-1.26931	1.84758	0.331454	1.48069	1.48069	BCC * 1 * 0 up vs Healthy * 0 * 0	-1.49301	3.27334	0.0411945	1.58249	1.58249	BCC * 1 * 1 up vs Healthy * 0 * 1	1.01859	2.45858	7.15449	68.1208	1.6718	2832.58	1
8	kegg_pathway_67	Primary bile acid biosynthesis	0.012422	0.0115716	1	0.0118956	0.000889037	3.64623	3.64623	BCC * 0 * 0 up vs Healthy * 0 * 0	1.70749	7.7863	0.913726	1.03262	1.03262	BCC * 0 * 1 up vs Healthy * 0 * 1	-1.73372	1.84866	0.0841941	2.5973	2.5973	BCC * 1 * 0 up vs Healthy * 0 * 0	-1.13834	7.67919	0.778635	1.08991	1.08991	BCC * 1 * 1 up vs Healthy * 0 * 1	-1.67524	1.99002	6.32032	39.4717	3.29039	2332.81	1
25	kegg_pathway_321	Taste transduction	0.158626	0.0143782	1	0.0147219	0.0323387	1.70669	1.70669	BCC * 0 * 0 up vs Healthy * 0 * 0	1.04614	2.78433	0.552636	0.892497	-1.12045	BCC * 0 * 1 down vs Healthy * 0 * 1	-1.6314	1.29949	0.406641	1.3443	1.3443	BCC * 1 * 0 up vs Healthy * 0 * 0	-1.49704	2.70535	0.472743	1.15278	1.15278	BCC * 1 * 1 up vs Healthy * 0 * 1	-1.2792	1.69992	1.99019	21.5496	3.12532	9630.89	1
13	kegg_pathway_57	Nicotine addiction	0.162997	0.20386	1	0.204657	0.976097	0.989042	-1.01108	BCC * 0 * 0 down vs Healthy * 0 * 0	-2.08156	2.03619	0.00252314	0.424697	-2.35462	BCC * 0 * 1 down vs Healthy * 0 * 1	-4.0987	-1.35268	0.843754	1.10912	1.10912	BCC * 1 * 0 up vs Healthy * 0 * 0	-2.53	3.11228	0.0938721	0.612892	-1.63161	BCC * 1 * 1 down vs Healthy * 0 * 1	-2.89387	1.08704	1.95164	12.1186	1.48993	5630.14	1
5	kegg_pathway_41	Maturity onset diabetes of the young	0.964618	0.755309	1	0.755309	0.502317	1.40623	1.40623	BCC * 0 * 0 up vs Healthy * 0 * 0	-1.93353	3.82349	0.763463	0.889286	-1.1245	BCC * 0 * 1 down vs Healthy * 0 * 1	-2.42333	1.91644	0.571568	0.663166	-1.50792	BCC * 1 * 0 down vs Healthy * 0 * 0	-6.2963	2.76905	0.743002	1.1413	1.1413	BCC * 1 * 1 up vs Healthy * 0 * 1	-1.93788	2.52421	0.00197266	88.0645	0.473294	1562.03	1
