# Supplementary material for: Gene–Environment Interaction: Small Deletions (DELs) and Transcriptomic Profiles in Non-Melanoma Skin Cancer (NMSC) and Potential Implications for Therapy
Source: Cells. 2025 Jan 10;14(2):95. doi: 10.3390/cells14020095 (PMC11764317; doi:10.3390/cells14020095)
Supplement: Supplementary file 1 [file cells-14-00095-s001.zip › Table_S9_Interact_Del APC_UACR_BF.csv]

# of genes	GO ID	GO Description	p-value(Tissue)	p-value(Tissue * APC_DEL * UACR_Baseline_Cat192)	bonferroni(p-value(Tissue * APC_DEL * UACR_Baseline_Cat192))	stepup(p-value(Tissue * APC_DEL * UACR_Baseline_Cat192))	p-value(BCC * 0 * 0 vs. Healthy * 0 * 0 and Healthy * 0 * 1)	Ratio(BCC * 0 * 0 vs. Healthy * 0 * 0 and Healthy * 0 * 1)	Fold-Change(BCC * 0 * 0 vs. Healthy * 0 * 0 and Healthy * 0 * 1)	Fold-Change(BCC * 0 * 0 vs. Healthy * 0 * 0 and Healthy * 0 * 1) (Description)	Fold Change(BCC * 0 * 0 vs. Healthy * 0 * 0 and Healthy * 0 * 1) 95% lower limit	Fold Change(BCC * 0 * 0 vs. Healthy * 0 * 0 and Healthy * 0 * 1) 95% upper limit	p-value(BCC * 0 * 1 vs. Healthy * 0 * 0 and Healthy * 0 * 1)	Ratio(BCC * 0 * 1 vs. Healthy * 0 * 0 and Healthy * 0 * 1)	Fold-Change(BCC * 0 * 1 vs. Healthy * 0 * 0 and Healthy * 0 * 1)	Fold-Change(BCC * 0 * 1 vs. Healthy * 0 * 0 and Healthy * 0 * 1) (Description)	Fold Change(BCC * 0 * 1 vs. Healthy * 0 * 0 and Healthy * 0 * 1) 95% lower limit	Fold Change(BCC * 0 * 1 vs. Healthy * 0 * 0 and Healthy * 0 * 1) 95% upper limit	p-value(BCC * 1 * 0 vs. Healthy * 0 * 0 and Healthy * 0 * 1)	Ratio(BCC * 1 * 0 vs. Healthy * 0 * 0 and Healthy * 0 * 1)	Fold-Change(BCC * 1 * 0 vs. Healthy * 0 * 0 and Healthy * 0 * 1)	Fold-Change(BCC * 1 * 0 vs. Healthy * 0 * 0 and Healthy * 0 * 1) (Description)	Fold Change(BCC * 1 * 0 vs. Healthy * 0 * 0 and Healthy * 0 * 1) 95% lower limit	Fold Change(BCC * 1 * 0 vs. Healthy * 0 * 0 and Healthy * 0 * 1) 95% upper limit	p-value(BCC * 1 * 1 vs. Healthy * 0 * 0 and Healthy * 0 * 1)	Ratio(BCC * 1 * 1 vs. Healthy * 0 * 0 and Healthy * 0 * 1)	Fold-Change(BCC * 1 * 1 vs. Healthy * 0 * 0 and Healthy * 0 * 1)	Fold-Change(BCC * 1 * 1 vs. Healthy * 0 * 0 and Healthy * 0 * 1) (Description)	Fold Change(BCC * 1 * 1 vs. Healthy * 0 * 0 and Healthy * 0 * 1) 95% lower limit	Fold Change(BCC * 1 * 1 vs. Healthy * 0 * 0 and Healthy * 0 * 1) 95% upper limit	F(Tissue)	F(Marker ID)	F(Tissue * APC_DEL * UACR_Baseline_Cat192)	SS(Error)	F(Error)
95	kegg_pathway_311	Carbon metabolism	1.00896e-61	6.54698e-70	1.66293e-67	1.66293e-67	5.75334e-44	3.64751	3.64751	BCC * 0 * 0 up vs Healthy * 0 * 0 and Healthy * 0 * 1	3.04617	4.36755	0.204781	1.09447	1.09447	BCC * 0 * 1 up vs Healthy * 0 * 0 and Healthy * 0 * 1	-1.05051	1.25838	5.27839e-68	5.90926	5.90926	BCC * 1 * 0 up vs Healthy * 0 * 0 and Healthy * 0 * 1	4.85759	7.18861	2.63988e-25	2.46243	2.46243	BCC * 1 * 1 up vs Healthy * 0 * 0 and Healthy * 0 * 1	2.07998	2.9152	284.801	43.8036	85.7568	23814.1	1
90	kegg_pathway_310	Toxoplasmosis	8.0899e-54	4.53843e-69	1.15276e-66	5.76381e-67	3.0391e-44	3.52431	3.52431	BCC * 0 * 0 up vs Healthy * 0 * 0 and Healthy * 0 * 1	2.95949	4.19692	0.430358	1.05593	1.05593	BCC * 0 * 1 up vs Healthy * 0 * 0 and Healthy * 0 * 1	-1.08423	1.20891	7.63312e-64	5.29606	5.29606	BCC * 1 * 0 up vs Healthy * 0 * 0 and Healthy * 0 * 1	4.3796	6.40428	3.92701e-16	1.97901	1.97901	BCC * 1 * 1 up vs Healthy * 0 * 0 and Healthy * 0 * 1	1.68026	2.33087	246.489	45.4571	84.8962	20088.1	1
98	kegg_pathway_15	Cell adhesion molecules (CAMs)	7.12474e-63	1.1311e-67	2.87299e-65	9.57665e-66	3.60123e-55	4.84779	4.84779	BCC * 0 * 0 up vs Healthy * 0 * 0 and Healthy * 0 * 1	3.98975	5.89036	0.0758296	1.14645	1.14645	BCC * 0 * 1 up vs Healthy * 0 * 0 and Healthy * 0 * 1	-1.01431	1.33317	1.00225e-60	6.09347	6.09347	BCC * 1 * 0 up vs Healthy * 0 * 0 and Healthy * 0 * 1	4.9299	7.53167	2.36953e-22	2.48592	2.48592	BCC * 1 * 1 up vs Healthy * 0 * 0 and Healthy * 0 * 1	2.07123	2.98364	290.149	51.9019	82.8361	29628.3	1
98	kegg_pathway_94	Yersinia infection	1.47208e-47	7.41986e-66	1.88464e-63	4.71161e-64	1.23449e-43	3.13389	3.13389	BCC * 0 * 0 up vs Healthy * 0 * 0 and Healthy * 0 * 1	2.67124	3.67667	0.993175	0.99946	-1.00054	BCC * 0 * 1 down vs Healthy * 0 * 0 and Healthy * 0 * 1	-1.13232	1.1311	5.23795e-53	3.96847	3.96847	BCC * 1 * 0 up vs Healthy * 0 * 0 and Healthy * 0 * 1	3.3355	4.72156	1.3289e-15	1.84506	1.84506	BCC * 1 * 1 up vs Healthy * 0 * 0 and Healthy * 0 * 1	1.58861	2.14291	215.474	57.0675	80.5601	19922.5	1
82	kegg_pathway_153	Th17 cell differentiation	1.0639e-52	5.75709e-65	1.4623e-62	2.9246e-63	3.80039e-45	3.93436	3.93436	BCC * 0 * 0 up vs Healthy * 0 * 0 and Healthy * 0 * 1	3.26123	4.74642	0.388504	1.06602	1.06602	BCC * 0 * 1 up vs Healthy * 0 * 0 and Healthy * 0 * 1	-1.08482	1.23279	4.76948e-58	5.50066	5.50066	BCC * 1 * 0 up vs Healthy * 0 * 0 and Healthy * 0 * 1	4.48504	6.74626	3.65024e-17	2.13692	2.13692	BCC * 1 * 1 up vs Healthy * 0 * 0 and Healthy * 0 * 1	1.79241	2.54764	241.776	70.5164	80.0452	19241.6	1
80	kegg_pathway_294	T cell receptor signaling pathway	3.77959e-47	7.9507e-65	2.01948e-62	3.3658e-63	7.15499e-42	3.68285	3.68285	BCC * 0 * 0 up vs Healthy * 0 * 0 and Healthy * 0 * 1	3.05812	4.4352	0.892759	0.990148	-1.00995	BCC * 0 * 1 down vs Healthy * 0 * 0 and Healthy * 0 * 1	-1.16636	1.14349	7.82442e-52	4.90433	4.90433	BCC * 1 * 0 up vs Healthy * 0 * 0 and Healthy * 0 * 1	4.00646	6.0034	2.73582e-17	2.12845	2.12845	BCC * 1 * 1 up vs Healthy * 0 * 0 and Healthy * 0 * 1	1.78825	2.53336	214.765	54.7475	79.959	17972.1	1
68	kegg_pathway_207	Th1 and Th2 cell differentiation	9.60714e-41	1.4756e-64	3.74802e-62	5.35432e-63	1.22919e-36	3.8431	3.8431	BCC * 0 * 0 up vs Healthy * 0 * 0 and Healthy * 0 * 1	3.12829	4.72125	0.330042	0.923857	-1.08242	BCC * 0 * 1 down vs Healthy * 0 * 0 and Healthy * 0 * 1	-1.26948	1.08351	2.53113e-49	5.58004	5.58004	BCC * 1 * 0 up vs Healthy * 0 * 0 and Healthy * 0 * 1	4.46082	6.98007	3.76442e-14	2.11311	2.11311	BCC * 1 * 1 up vs Healthy * 0 * 0 and Healthy * 0 * 1	1.74256	2.56246	184.531	57.8907	80.2799	15908.5	1
99	kegg_pathway_157	Oocyte meiosis	5.7821e-53	1.24178e-61	3.15412e-59	3.94265e-60	6.06774e-45	3.61461	3.61461	BCC * 0 * 0 up vs Healthy * 0 * 0 and Healthy * 0 * 1	3.02855	4.31408	0.323643	1.07143	1.07143	BCC * 0 * 1 up vs Healthy * 0 * 0 and Healthy * 0 * 1	-1.0704	1.22878	2.7218e-54	4.69215	4.69215	BCC * 1 * 0 up vs Healthy * 0 * 0 and Healthy * 0 * 1	3.87078	5.68781	8.55764e-20	2.16794	2.16794	BCC * 1 * 1 up vs Healthy * 0 * 0 and Healthy * 0 * 1	1.83683	2.55874	241.601	43.0056	75.2585	24936.8	1
92	kegg_pathway_53	Osteoclast differentiation	4.59714e-50	2.65012e-61	6.7313e-59	7.47923e-60	3.90395e-40	3.54467	3.54467	BCC * 0 * 0 up vs Healthy * 0 * 0 and Healthy * 0 * 1	2.94628	4.26459	0.409935	1.06205	1.06205	BCC * 0 * 1 up vs Healthy * 0 * 0 and Healthy * 0 * 1	-1.08657	1.22559	6.60928e-57	5.25286	5.25286	BCC * 1 * 0 up vs Healthy * 0 * 0 and Healthy * 0 * 1	4.29579	6.42317	4.46228e-17	2.10803	2.10803	BCC * 1 * 1 up vs Healthy * 0 * 0 and Healthy * 0 * 1	1.77273	2.50675	228.011	45.2778	75.0532	23524	1
89	kegg_pathway_52	TNF signaling pathway	1.37846e-54	4.45603e-61	1.13183e-58	1.13183e-59	2.01871e-48	3.91073	3.91073	BCC * 0 * 0 up vs Healthy * 0 * 0 and Healthy * 0 * 1	3.26598	4.68275	0.0718982	1.13671	1.13671	BCC * 0 * 1 up vs Healthy * 0 * 0 and Healthy * 0 * 1	-1.01148	1.30695	5.41997e-58	5.12227	5.12227	BCC * 1 * 0 up vs Healthy * 0 * 0 and Healthy * 0 * 1	4.21064	6.23127	2.83629e-15	1.97964	1.97964	BCC * 1 * 1 up vs Healthy * 0 * 0 and Healthy * 0 * 1	1.67217	2.34365	250.346	49.1465	74.8679	20899.4	1
92	kegg_pathway_105	JAK-STAT signaling pathway	5.32621e-51	3.66182e-60	9.30102e-58	8.45548e-59	1.07815e-39	3.30366	3.30366	BCC * 0 * 0 up vs Healthy * 0 * 0 and Healthy * 0 * 1	2.77148	3.93802	0.294693	1.07544	1.07544	BCC * 0 * 1 up vs Healthy * 0 * 0 and Healthy * 0 * 1	-1.06538	1.23218	1.97909e-57	4.87192	4.87192	BCC * 1 * 0 up vs Healthy * 0 * 0 and Healthy * 0 * 1	4.02456	5.89769	6.48756e-18	2.06984	2.06984	BCC * 1 * 1 up vs Healthy * 0 * 0 and Healthy * 0 * 1	1.75577	2.44009	232.565	61.5666	73.6271	21228.5	1
66	kegg_pathway_240	Rheumatoid arthritis	8.95902e-46	7.87434e-60	2.00008e-57	1.66674e-58	3.00398e-43	5.27956	5.27956	BCC * 0 * 0 up vs Healthy * 0 * 0 and Healthy * 0 * 1	4.18454	6.66112	0.559742	1.05502	1.05502	BCC * 0 * 1 up vs Healthy * 0 * 0 and Healthy * 0 * 1	-1.13484	1.26315	1.40258e-50	7.1676	7.1676	BCC * 1 * 0 up vs Healthy * 0 * 0 and Healthy * 0 * 1	5.56621	9.22971	4.88372e-13	2.24071	2.24071	BCC * 1 * 1 up vs Healthy * 0 * 0 and Healthy * 0 * 1	1.80221	2.7859	209.445	59.7638	74.3095	19118.1	1
79	kegg_pathway_84	Chagas disease (American trypanosomiasis)	4.93248e-40	9.82115e-60	2.49457e-57	1.9189e-58	7.32022e-37	3.60243	3.60243	BCC * 0 * 0 up vs Healthy * 0 * 0 and Healthy * 0 * 1	2.96228	4.38092	0.677375	0.968351	-1.03268	BCC * 0 * 1 down vs Healthy * 0 * 0 and Healthy * 0 * 1	-1.20167	1.12681	9.74946e-48	4.96144	4.96144	BCC * 1 * 0 up vs Healthy * 0 * 0 and Healthy * 0 * 1	4.01031	6.13817	2.35418e-12	1.93105	1.93105	BCC * 1 * 1 up vs Healthy * 0 * 0 and Healthy * 0 * 1	1.60763	2.31954	180.257	51.6317	73.5461	19414.3	1
97	kegg_pathway_65	Platelet activation	9.51989e-38	2.71043e-59	6.88449e-57	4.91749e-58	2.64897e-36	2.97526	2.97526	BCC * 0 * 0 up vs Healthy * 0 * 0 and Healthy * 0 * 1	2.51465	3.52023	0.35463	0.940335	-1.06345	BCC * 0 * 1 down vs Healthy * 0 * 0 and Healthy * 0 * 1	-1.21143	1.07119	9.78372e-43	3.6478	3.6478	BCC * 1 * 0 up vs Healthy * 0 * 0 and Healthy * 0 * 1	3.03787	4.38018	1.89652e-13	1.80995	1.80995	BCC * 1 * 1 up vs Healthy * 0 * 0 and Healthy * 0 * 1	1.54607	2.11886	168.414	51.5544	72.4017	21640.8	1
88	kegg_pathway_82	HIF-1 signaling pathway	3.46718e-49	3.12395e-59	7.93483e-57	5.28989e-58	1.36003e-34	2.91215	2.91215	BCC * 0 * 0 up vs Healthy * 0 * 0 and Healthy * 0 * 1	2.45923	3.4485	0.431818	1.05391	1.05391	BCC * 0 * 1 up vs Healthy * 0 * 0 and Healthy * 0 * 1	-1.0816	1.20135	2.52369e-57	4.58887	4.58887	BCC * 1 * 0 up vs Healthy * 0 * 0 and Healthy * 0 * 1	3.81806	5.51529	1.4079e-19	2.08636	2.08636	BCC * 1 * 1 up vs Healthy * 0 * 0 and Healthy * 0 * 1	1.78076	2.4444	224.045	43.8191	72.5872	17988.2	1
83	kegg_pathway_255	C-type lectin receptor signaling pathway	1.91355e-40	4.08142e-59	1.03668e-56	6.47925e-58	1.09177e-35	3.26971	3.26971	BCC * 0 * 0 up vs Healthy * 0 * 0 and Healthy * 0 * 1	2.71982	3.93077	0.844016	0.985787	-1.01442	BCC * 0 * 1 down vs Healthy * 0 * 0 and Healthy * 0 * 1	-1.16993	1.13691	2.44268e-49	4.63252	4.63252	BCC * 1 * 0 up vs Healthy * 0 * 0 and Healthy * 0 * 1	3.79164	5.65989	3.25335e-12	1.85001	1.85001	BCC * 1 * 1 up vs Healthy * 0 * 0 and Healthy * 0 * 1	1.55687	2.19835	182.001	46.0302	72.612	18983.8	1
95	kegg_pathway_260	Relaxin signaling pathway	5.09495e-52	8.26416e-59	2.0991e-56	1.23476e-57	1.07122e-42	3.31893	3.31893	BCC * 0 * 0 up vs Healthy * 0 * 0 and Healthy * 0 * 1	2.80104	3.93256	0.194738	1.09082	1.09082	BCC * 0 * 1 up vs Healthy * 0 * 0 and Healthy * 0 * 1	-1.04549	1.24401	2.8402e-55	4.47137	4.47137	BCC * 1 * 0 up vs Healthy * 0 * 0 and Healthy * 0 * 1	3.71786	5.37759	3.91705e-18	2.02841	2.02841	BCC * 1 * 1 up vs Healthy * 0 * 0 and Healthy * 0 * 1	1.73032	2.37785	237.299	40.3912	71.8528	21117	1
85	kegg_pathway_244	AGE-RAGE signaling pathway in diabetic complications	5.68797e-58	2.81609e-58	7.15287e-56	3.97382e-57	1.27925e-46	3.80698	3.80698	BCC * 0 * 0 up vs Healthy * 0 * 0 and Healthy * 0 * 1	3.17951	4.55827	0.0494677	1.15009	1.15009	BCC * 0 * 1 up vs Healthy * 0 * 0 and Healthy * 0 * 1	1.00033	1.32227	1.44922e-56	5.01682	5.01682	BCC * 1 * 0 up vs Healthy * 0 * 0 and Healthy * 0 * 1	4.1242	6.10263	1.74972e-22	2.32898	2.32898	BCC * 1 * 1 up vs Healthy * 0 * 0 and Healthy * 0 * 1	1.96735	2.75708	267.427	42.4233	71.4885	19049.6	1
51	kegg_pathway_170	Antigen processing and presentation	7.18533e-47	3.31503e-58	8.42018e-56	4.43167e-57	3.17992e-39	4.63864	4.63864	BCC * 0 * 0 up vs Healthy * 0 * 0 and Healthy * 0 * 1	3.70431	5.80863	0.441475	1.07079	1.07079	BCC * 0 * 1 up vs Healthy * 0 * 0 and Healthy * 0 * 1	-1.11163	1.27458	1.8388e-53	7.21754	7.21754	BCC * 1 * 0 up vs Healthy * 0 * 0 and Healthy * 0 * 1	5.65104	9.21828	4.21146e-15	2.33901	2.33901	BCC * 1 * 1 up vs Healthy * 0 * 0 and Healthy * 0 * 1	1.89458	2.88769	217.349	85.387	73.3254	10680.1	1
72	kegg_pathway_22	PD-L1 expression and PD-1 checkpoint pathway in cancer	7.53692e-40	5.29495e-58	1.34492e-55	6.72459e-57	2.35811e-33	3.30115	3.30115	BCC * 0 * 0 up vs Healthy * 0 * 0 and Healthy * 0 * 1	2.72395	4.00066	0.665841	0.96774	-1.03334	BCC * 0 * 1 down vs Healthy * 0 * 0 and Healthy * 0 * 1	-1.19921	1.12308	5.13507e-48	4.85881	4.85881	BCC * 1 * 0 up vs Healthy * 0 * 0 and Healthy * 0 * 1	3.94216	5.98861	3.1097e-14	2.01542	2.01542	BCC * 1 * 1 up vs Healthy * 0 * 0 and Healthy * 0 * 1	1.68332	2.41304	179.846	57.6018	71.6554	15557.4	1
83	kegg_pathway_265	NF-kappa B signaling pathway	5.88349e-49	1.03665e-57	2.63309e-55	1.25385e-56	2.38033e-42	4.09191	4.09191	BCC * 0 * 0 up vs Healthy * 0 * 0 and Healthy * 0 * 1	3.35089	4.99679	0.210271	1.10396	1.10396	BCC * 0 * 1 up vs Healthy * 0 * 0 and Healthy * 0 * 1	-1.05744	1.28873	6.78364e-54	5.7202	5.7202	BCC * 1 * 0 up vs Healthy * 0 * 0 and Healthy * 0 * 1	4.60284	7.10879	1.5389e-14	2.08934	2.08934	BCC * 1 * 1 up vs Healthy * 0 * 0 and Healthy * 0 * 1	1.73268	2.51941	223.336	55.2208	70.8458	22348.3	1
84	kegg_pathway_332	Phosphatidylinositol signaling system	2.66385e-42	2.07847e-57	5.27931e-55	2.39969e-56	1.85615e-34	3.12718	3.12718	BCC * 0 * 0 up vs Healthy * 0 * 0 and Healthy * 0 * 1	2.61046	3.74617	0.906681	0.99167	-1.0084	BCC * 0 * 1 down vs Healthy * 0 * 0 and Healthy * 0 * 1	-1.15981	1.14057	2.91666e-48	4.41833	4.41833	BCC * 1 * 0 up vs Healthy * 0 * 0 and Healthy * 0 * 1	3.63024	5.37751	1.48721e-16	2.04671	2.04671	BCC * 1 * 1 up vs Healthy * 0 * 0 and Healthy * 0 * 1	1.72811	2.42406	190.908	28.3298	70.4327	18706.1	1
79	kegg_pathway_223	Ribosome biogenesis in eukaryotes	4.4237e-38	2.21009e-57	5.61363e-55	2.44071e-56	1.92144e-32	2.80779	2.80779	BCC * 0 * 0 up vs Healthy * 0 * 0 and Healthy * 0 * 1	2.37164	3.32415	0.549327	0.960849	-1.04075	BCC * 0 * 1 down vs Healthy * 0 * 0 and Healthy * 0 * 1	-1.18614	1.09508	6.0729e-47	3.93401	3.93401	BCC * 1 * 0 up vs Healthy * 0 * 0 and Healthy * 0 * 1	3.27401	4.72705	4.84674e-13	1.79607	1.79607	BCC * 1 * 1 up vs Healthy * 0 * 0 and Healthy * 0 * 1	1.53332	2.10384	170.829	69.0976	70.5762	14454.5	1
70	kegg_pathway_39	Natural killer cell mediated cytotoxicity	1.0894e-46	6.18154e-57	1.57011e-54	6.54213e-56	5.05831e-39	3.94874	3.94874	BCC * 0 * 0 up vs Healthy * 0 * 0 and Healthy * 0 * 1	3.22327	4.83749	0.259032	1.09476	1.09476	BCC * 0 * 1 up vs Healthy * 0 * 0 and Healthy * 0 * 1	-1.06899	1.28117	2.68501e-54	5.95959	5.95959	BCC * 1 * 0 up vs Healthy * 0 * 0 and Healthy * 0 * 1	4.77873	7.43224	2.47327e-13	2.04101	2.04101	BCC * 1 * 1 up vs Healthy * 0 * 0 and Healthy * 0 * 1	1.68751	2.46857	213.494	68.5356	70.3913	16404.9	1
81	kegg_pathway_25	Leukocyte transendothelial migration	5.63008e-45	7.37192e-57	1.87247e-54	7.48987e-56	2.2774e-41	3.71772	3.71772	BCC * 0 * 0 up vs Healthy * 0 * 0 and Healthy * 0 * 1	3.07908	4.48881	0.571288	1.04306	1.04306	BCC * 0 * 1 up vs Healthy * 0 * 0 and Healthy * 0 * 1	-1.10942	1.20702	1.37211e-47	4.66372	4.66372	BCC * 1 * 0 up vs Healthy * 0 * 0 and Healthy * 0 * 1	3.79917	5.725	8.50037e-15	2.01803	2.01803	BCC * 1 * 1 up vs Healthy * 0 * 0 and Healthy * 0 * 1	1.69136	2.40778	204.09	71.4644	69.8448	18942.3	1
66	kegg_pathway_201	IL-17 signaling pathway	9.64104e-45	8.10837e-57	2.05953e-54	7.92125e-56	8.07739e-46	5.05562	5.05562	BCC * 0 * 0 up vs Healthy * 0 * 0 and Healthy * 0 * 1	4.05948	6.2962	0.164861	1.12799	1.12799	BCC * 0 * 1 up vs Healthy * 0 * 0 and Healthy * 0 * 1	-1.0508	1.33698	5.73575e-49	6.21639	6.21639	BCC * 1 * 0 up vs Healthy * 0 * 0 and Healthy * 0 * 1	4.89627	7.89243	3.28687e-09	1.86347	1.86347	BCC * 1 * 1 up vs Healthy * 0 * 0 and Healthy * 0 * 1	1.51716	2.28882	204.354	86.2644	70.4427	17039.5	1
56	kegg_pathway_88	Hematopoietic cell lineage	4.69843e-41	1.1285e-56	2.86639e-54	1.06163e-55	1.75657e-35	4.8901	4.8901	BCC * 0 * 0 up vs Healthy * 0 * 0 and Healthy * 0 * 1	3.82318	6.25476	0.856247	1.01777	1.01777	BCC * 0 * 1 up vs Healthy * 0 * 0 and Healthy * 0 * 1	-1.18891	1.23154	4.02385e-49	7.84773	7.84773	BCC * 1 * 0 up vs Healthy * 0 * 0 and Healthy * 0 * 1	6.00433	10.2571	1.6319e-12	2.30519	2.30519	BCC * 1 * 1 up vs Healthy * 0 * 0 and Healthy * 0 * 1	1.83046	2.90305	187.369	57.6926	70.8904	15424.4	1
86	kegg_pathway_158	Prostate cancer	3.28941e-59	4.19503e-56	1.06554e-53	3.80549e-55	3.05979e-45	3.23935	3.23935	BCC * 0 * 0 up vs Healthy * 0 * 0 and Healthy * 0 * 1	2.75778	3.80501	0.0110985	1.17535	1.17535	BCC * 0 * 1 up vs Healthy * 0 * 0 and Healthy * 0 * 1	1.03759	1.3314	1.82963e-59	4.39283	4.39283	BCC * 1 * 0 up vs Healthy * 0 * 0 and Healthy * 0 * 1	3.6873	5.23336	1.41963e-21	2.09296	2.09296	BCC * 1 * 1 up vs Healthy * 0 * 0 and Healthy * 0 * 1	1.8	2.43359	273.425	54.0091	68.7351	15572.2	1
79	kegg_pathway_90	Small cell lung cancer	8.5175e-46	3.43188e-55	8.71698e-53	3.00585e-54	3.80003e-36	3.27003	3.27003	BCC * 0 * 0 up vs Healthy * 0 * 0 and Healthy * 0 * 1	2.72376	3.92586	0.507323	1.04905	1.04905	BCC * 0 * 1 up vs Healthy * 0 * 0 and Healthy * 0 * 1	-1.09823	1.20861	6.72975e-50	4.62905	4.62905	BCC * 1 * 0 up vs Healthy * 0 * 0 and Healthy * 0 * 1	3.79436	5.64736	5.76598e-18	2.13574	2.13574	BCC * 1 * 1 up vs Healthy * 0 * 0 and Healthy * 0 * 1	1.79959	2.53467	208.246	35.1373	67.8179	16945.3	1
78	kegg_pathway_211	Colorectal cancer	8.08208e-48	9.66452e-55	2.45479e-52	8.18263e-54	7.70077e-37	3.20036	3.20036	BCC * 0 * 0 up vs Healthy * 0 * 0 and Healthy * 0 * 1	2.67956	3.82238	0.365604	1.06555	1.06555	BCC * 0 * 1 up vs Healthy * 0 * 0 and Healthy * 0 * 1	-1.0769	1.22271	4.14796e-50	4.44892	4.44892	BCC * 1 * 0 up vs Healthy * 0 * 0 and Healthy * 0 * 1	3.66729	5.39714	3.71366e-20	2.19398	2.19398	BCC * 1 * 1 up vs Healthy * 0 * 0 and Healthy * 0 * 1	1.85766	2.59121	218.223	32.866	67.2875	15596.6	1
55	kegg_pathway_262	Staphylococcus aureus infection	2.30723e-45	1.12081e-53	2.84686e-51	9.18341e-53	1.10736e-46	7.70345	7.70345	BCC * 0 * 0 up vs Healthy * 0 * 0 and Healthy * 0 * 1	5.86497	10.1182	0.206848	1.14567	1.14567	BCC * 0 * 1 up vs Healthy * 0 * 0 and Healthy * 0 * 1	-1.07812	1.4151	1.5159e-43	8.48709	8.48709	BCC * 1 * 0 up vs Healthy * 0 * 0 and Healthy * 0 * 1	6.30872	11.4176	4.43484e-13	2.58312	2.58312	BCC * 1 * 1 up vs Healthy * 0 * 0 and Healthy * 0 * 1	2.00077	3.33496	208.99	73.8458	67.0648	18259	1
58	kegg_pathway_120	Epithelial cell signaling in Helicobacter pylori infection	2.18531e-29	8.87537e-53	2.25434e-50	7.04482e-52	4.80388e-28	3.45444	3.45444	BCC * 0 * 0 up vs Healthy * 0 * 0 and Healthy * 0 * 1	2.77619	4.29839	0.107632	0.870255	-1.14909	BCC * 0 * 1 down vs Healthy * 0 * 0 and Healthy * 0 * 1	-1.36108	1.03081	7.50886e-38	4.88966	4.88966	BCC * 1 * 0 up vs Healthy * 0 * 0 and Healthy * 0 * 1	3.85492	6.20216	8.64836e-10	1.90227	1.90227	BCC * 1 * 1 up vs Healthy * 0 * 0 and Healthy * 0 * 1	1.55001	2.33459	130.148	45.8942	65.7085	13050.5	1
79	kegg_pathway_122	mRNA surveillance pathway	3.44279e-37	1.10618e-52	2.8097e-50	8.51423e-52	7.11327e-32	2.58747	2.58747	BCC * 0 * 0 up vs Healthy * 0 * 0 and Healthy * 0 * 1	2.21165	3.02717	0.688688	0.975463	-1.02515	BCC * 0 * 1 down vs Healthy * 0 * 0 and Healthy * 0 * 1	-1.15767	1.10156	1.06718e-40	3.25254	3.25254	BCC * 1 * 0 up vs Healthy * 0 * 0 and Healthy * 0 * 1	2.74206	3.85805	1.62588e-15	1.82297	1.82297	BCC * 1 * 1 up vs Healthy * 0 * 0 and Healthy * 0 * 1	1.5737	2.11173	166.536	55.1972	64.6699	12492.7	1
79	kegg_pathway_233	Choline metabolism in cancer	6.37123e-38	6.41968e-52	1.6306e-49	4.79588e-51	2.41513e-29	2.77012	2.77012	BCC * 0 * 0 up vs Healthy * 0 * 0 and Healthy * 0 * 1	2.32333	3.30282	0.849793	0.986926	-1.01325	BCC * 0 * 1 down vs Healthy * 0 * 0 and Healthy * 0 * 1	-1.16114	1.13098	1.96155e-44	3.99712	3.99712	BCC * 1 * 0 up vs Healthy * 0 * 0 and Healthy * 0 * 1	3.30106	4.83996	1.62063e-15	1.96006	1.96006	BCC * 1 * 1 up vs Healthy * 0 * 0 and Healthy * 0 * 1	1.66228	2.3112	170.065	37.0158	63.7135	15690.4	1
72	kegg_pathway_272	Fc gamma R-mediated phagocytosis	1.21684e-39	8.11241e-52	2.06055e-49	5.88729e-51	7.23095e-32	3.19712	3.19712	BCC * 0 * 0 up vs Healthy * 0 * 0 and Healthy * 0 * 1	2.6394	3.87269	0.941088	1.00561	1.00561	BCC * 0 * 1 up vs Healthy * 0 * 0 and Healthy * 0 * 1	-1.15361	1.16659	7.95109e-45	4.56997	4.56997	BCC * 1 * 0 up vs Healthy * 0 * 0 and Healthy * 0 * 1	3.70979	5.6296	1.19548e-15	2.09029	2.09029	BCC * 1 * 1 up vs Healthy * 0 * 0 and Healthy * 0 * 1	1.74665	2.50153	178.835	33.5903	63.8223	15478.2	1
75	kegg_pathway_282	Amoebiasis	4.21956e-46	1.218e-51	3.09372e-49	8.59367e-51	1.83857e-37	3.57477	3.57477	BCC * 0 * 0 up vs Healthy * 0 * 0 and Healthy * 0 * 1	2.94832	4.33432	0.236669	1.09427	1.09427	BCC * 0 * 1 up vs Healthy * 0 * 0 and Healthy * 0 * 1	-1.06094	1.27039	1.46058e-48	4.91951	4.91951	BCC * 1 * 0 up vs Healthy * 0 * 0 and Healthy * 0 * 1	3.98935	6.06656	6.65424e-17	2.16719	2.16719	BCC * 1 * 1 up vs Healthy * 0 * 0 and Healthy * 0 * 1	1.80928	2.59592	210.093	63.9907	63.4938	16966	1
59	kegg_pathway_96	Salmonella infection	5.13489e-37	2.08553e-51	5.29725e-49	1.43169e-50	1.04966e-30	3.24967	3.24967	BCC * 0 * 0 up vs Healthy * 0 * 0 and Healthy * 0 * 1	2.66633	3.96062	0.898344	0.990064	-1.01004	BCC * 0 * 1 down vs Healthy * 0 * 0 and Healthy * 0 * 1	-1.17732	1.15404	2.2021e-44	4.78543	4.78543	BCC * 1 * 0 up vs Healthy * 0 * 0 and Healthy * 0 * 1	3.85879	5.93458	6.93696e-13	1.97878	1.97878	BCC * 1 * 1 up vs Healthy * 0 * 0 and Healthy * 0 * 1	1.64398	2.38177	167.136	99.8263	63.888	11064.7	1
92	kegg_pathway_212	Insulin resistance	9.91412e-38	5.68323e-50	1.44354e-47	3.79879e-49	1.8453e-31	2.7561	2.7561	BCC * 0 * 0 up vs Healthy * 0 * 0 and Healthy * 0 * 1	2.32802	3.26289	0.966967	0.997242	-1.00277	BCC * 0 * 1 down vs Healthy * 0 * 0 and Healthy * 0 * 1	-1.14283	1.13654	9.55921e-42	3.60887	3.60887	BCC * 1 * 0 up vs Healthy * 0 * 0 and Healthy * 0 * 1	3.00349	4.33626	5.43487e-15	1.88343	1.88343	BCC * 1 * 1 up vs Healthy * 0 * 0 and Healthy * 0 * 1	1.60793	2.20613	168.523	45.8066	60.9625	19604.6	1
58	kegg_pathway_183	Pertussis	1.1188e-40	1.21709e-49	3.09141e-47	7.92669e-49	2.27713e-34	4.72834	4.72834	BCC * 0 * 0 up vs Healthy * 0 * 0 and Healthy * 0 * 1	3.69995	6.04259	0.543406	1.06065	1.06065	BCC * 0 * 1 up vs Healthy * 0 * 0 and Healthy * 0 * 1	-1.14008	1.28255	2.59065e-44	6.95683	6.95683	BCC * 1 * 0 up vs Healthy * 0 * 0 and Healthy * 0 * 1	5.32776	9.08402	1.48392e-14	2.47615	2.47615	BCC * 1 * 1 up vs Healthy * 0 * 0 and Healthy * 0 * 1	1.96781	3.11579	185.248	64.4291	61.6776	16430.4	1
80	kegg_pathway_248	Endocrine resistance	7.67128e-35	4.68676e-49	1.19044e-46	2.97609e-48	3.42107e-30	2.99802	2.99802	BCC * 0 * 0 up vs Healthy * 0 * 0 and Healthy * 0 * 1	2.48753	3.61327	0.657244	0.967805	-1.03327	BCC * 0 * 1 down vs Healthy * 0 * 0 and Healthy * 0 * 1	-1.194	1.11836	1.23447e-38	3.91137	3.91137	BCC * 1 * 0 up vs Healthy * 0 * 0 and Healthy * 0 * 1	3.1926	4.79196	3.93763e-14	1.96912	1.96912	BCC * 1 * 1 up vs Healthy * 0 * 0 and Healthy * 0 * 1	1.65319	2.34543	155.209	40.6742	60.1087	18122.2	1
64	kegg_pathway_299	Renal cell carcinoma	1.24446e-35	2.07358e-48	5.26689e-46	1.28461e-47	3.03551e-30	2.97095	2.97095	BCC * 0 * 0 up vs Healthy * 0 * 0 and Healthy * 0 * 1	2.47041	3.5729	0.964036	0.996719	-1.00329	BCC * 0 * 1 down vs Healthy * 0 * 0 and Healthy * 0 * 1	-1.15742	1.14984	8.98633e-41	4.02414	4.02414	BCC * 1 * 0 up vs Healthy * 0 * 0 and Healthy * 0 * 1	3.2924	4.91852	5.45777e-13	1.89478	1.89478	BCC * 1 * 1 up vs Healthy * 0 * 0 and Healthy * 0 * 1	1.59401	2.25231	159.958	21.5477	59.8281	11324.3	1
61	kegg_pathway_251	Bacterial invasion of epithelial cells	1.09925e-41	3.21437e-48	8.1645e-46	1.94393e-47	3.54023e-34	3.03392	3.03392	BCC * 0 * 0 up vs Healthy * 0 * 0 and Healthy * 0 * 1	2.54462	3.6173	0.475545	1.05083	1.05083	BCC * 0 * 1 up vs Healthy * 0 * 0 and Healthy * 0 * 1	-1.09052	1.20419	7.51742e-43	3.91404	3.91404	BCC * 1 * 0 up vs Healthy * 0 * 0 and Healthy * 0 * 1	3.23248	4.73929	3.59252e-17	2.04037	2.04037	BCC * 1 * 1 up vs Healthy * 0 * 0 and Healthy * 0 * 1	1.73041	2.40587	189.862	49.0285	59.7157	9347.23	1
90	kegg_pathway_80	Growth hormone synthesis, secretion and action	1.20174e-40	4.52434e-48	1.14918e-45	2.67252e-47	2.69307e-32	2.75343	2.75343	BCC * 0 * 0 up vs Healthy * 0 * 0 and Healthy * 0 * 1	2.33172	3.25141	0.600692	1.03498	1.03498	BCC * 0 * 1 up vs Healthy * 0 * 0 and Healthy * 0 * 1	-1.09899	1.17721	3.13568e-42	3.56841	3.56841	BCC * 1 * 0 up vs Healthy * 0 * 0 and Healthy * 0 * 1	2.97808	4.27575	1.34155e-17	1.97752	1.97752	BCC * 1 * 1 up vs Healthy * 0 * 0 and Healthy * 0 * 1	1.6923	2.3108	182.598	48.031	58.655	18196.9	1
68	kegg_pathway_95	EGFR tyrosine kinase inhibitor resistance	2.05785e-28	7.90838e-48	2.00873e-45	4.56529e-47	4.98106e-24	2.64198	2.64198	BCC * 0 * 0 up vs Healthy * 0 * 0 and Healthy * 0 * 1	2.19208	3.18423	0.187685	0.907392	-1.10206	BCC * 0 * 1 down vs Healthy * 0 * 0 and Healthy * 0 * 1	-1.27352	1.04856	1.14692e-36	3.77752	3.77752	BCC * 1 * 0 up vs Healthy * 0 * 0 and Healthy * 0 * 1	3.08329	4.62807	6.7393e-11	1.79395	1.79395	BCC * 1 * 1 up vs Healthy * 0 * 0 and Healthy * 0 * 1	1.5061	2.13682	124.975	36.3158	58.9408	13090.7	1
71	kegg_pathway_109	Toll-like receptor signaling pathway	8.21003e-40	1.17142e-47	2.97541e-45	6.60174e-47	2.28556e-29	3.44026	3.44026	BCC * 0 * 0 up vs Healthy * 0 * 0 and Healthy * 0 * 1	2.78037	4.25677	0.436561	1.06765	1.06765	BCC * 0 * 1 up vs Healthy * 0 * 0 and Healthy * 0 * 1	-1.10462	1.25913	7.00146e-47	5.63897	5.63897	BCC * 1 * 0 up vs Healthy * 0 * 0 and Healthy * 0 * 1	4.4729	7.10903	1.86533e-14	2.189	2.189	BCC * 1 * 1 up vs Healthy * 0 * 0 and Healthy * 0 * 1	1.79305	2.67238	179.741	63.1027	58.6249	18575	1
70	kegg_pathway_167	Pancreatic cancer	9.97924e-40	1.19559e-47	3.0368e-45	6.60174e-47	2.50742e-31	3.12421	3.12421	BCC * 0 * 0 up vs Healthy * 0 * 0 and Healthy * 0 * 1	2.58469	3.77635	0.400298	1.06503	1.06503	BCC * 0 * 1 up vs Healthy * 0 * 0 and Healthy * 0 * 1	-1.08746	1.23349	7.48277e-46	4.58065	4.58065	BCC * 1 * 0 up vs Healthy * 0 * 0 and Healthy * 0 * 1	3.72705	5.62974	2.13245e-13	1.95052	1.95052	BCC * 1 * 1 up vs Healthy * 0 * 0 and Healthy * 0 * 1	1.6331	2.32963	179.407	36.8133	58.6465	14307	1
65	kegg_pathway_51	Systemic lupus erythematosus	4.41207e-46	1.73547e-47	4.40809e-45	9.37892e-47	1.17988e-39	5.1435	5.1435	BCC * 0 * 0 up vs Healthy * 0 * 0 and Healthy * 0 * 1	4.0472	6.53676	0.06592	1.1903	1.1903	BCC * 0 * 1 up vs Healthy * 0 * 0 and Healthy * 0 * 1	-1.01154	1.43316	3.54413e-46	6.91868	6.91868	BCC * 1 * 0 up vs Healthy * 0 * 0 and Healthy * 0 * 1	5.33062	8.97984	3.69599e-15	2.47472	2.47472	BCC * 1 * 1 up vs Healthy * 0 * 0 and Healthy * 0 * 1	1.97693	3.09785	211.089	62.8476	58.6209	19719.2	1
51	kegg_pathway_286	Leishmaniasis	9.94277e-37	3.19782e-47	8.12246e-45	1.69218e-46	9.03189e-31	4.76452	4.76452	BCC * 0 * 0 up vs Healthy * 0 * 0 and Healthy * 0 * 1	3.66919	6.18682	0.681545	1.04326	1.04326	BCC * 0 * 1 up vs Healthy * 0 * 0 and Healthy * 0 * 1	-1.17351	1.27723	3.37116e-42	7.51832	7.51832	BCC * 1 * 0 up vs Healthy * 0 * 0 and Healthy * 0 * 1	5.65861	9.98922	2.04726e-12	2.4177	2.4177	BCC * 1 * 1 up vs Healthy * 0 * 0 and Healthy * 0 * 1	1.89283	3.0881	166.615	41.7172	58.9678	14405.8	1
43	kegg_pathway_322	Proteasome	7.29275e-32	5.92791e-47	1.50569e-44	3.07283e-46	2.47046e-27	3.39839	3.39839	BCC * 0 * 0 up vs Healthy * 0 * 0 and Healthy * 0 * 1	2.73324	4.22542	0.550513	0.949932	-1.05271	BCC * 0 * 1 down vs Healthy * 0 * 0 and Healthy * 0 * 1	-1.24618	1.12452	2.18463e-38	4.97031	4.97031	BCC * 1 * 0 up vs Healthy * 0 * 0 and Healthy * 0 * 1	3.92176	6.29921	1.17699e-11	2.03501	2.03501	BCC * 1 * 1 up vs Healthy * 0 * 0 and Healthy * 0 * 1	1.65936	2.49571	143.602	19.1552	59.2129	7115.24	1
67	kegg_pathway_188	Adherens junction	3.47268e-43	1.67156e-46	4.24576e-44	8.49152e-46	5.11925e-35	2.94015	2.94015	BCC * 0 * 0 up vs Healthy * 0 * 0 and Healthy * 0 * 1	2.48324	3.48112	0.147166	1.10158	1.10158	BCC * 0 * 1 up vs Healthy * 0 * 0 and Healthy * 0 * 1	-1.03467	1.25554	3.08776e-45	3.84593	3.84593	BCC * 1 * 0 up vs Healthy * 0 * 0 and Healthy * 0 * 1	3.20045	4.62159	2.81418e-15	1.89863	1.89863	BCC * 1 * 1 up vs Healthy * 0 * 0 and Healthy * 0 * 1	1.62076	2.22413	196.586	72.5648	57.3077	10401.8	1
61	kegg_pathway_46	B cell receptor signaling pathway	3.49831e-30	6.52174e-46	1.65652e-43	3.24808e-45	2.2616e-25	3.07738	3.07738	BCC * 0 * 0 up vs Healthy * 0 * 0 and Healthy * 0 * 1	2.49584	3.79441	0.425294	0.936155	-1.0682	BCC * 0 * 1 down vs Healthy * 0 * 0 and Healthy * 0 * 1	-1.25635	1.10105	9.91618e-37	4.45941	4.45941	BCC * 1 * 0 up vs Healthy * 0 * 0 and Healthy * 0 * 1	3.5508	5.60052	1.08328e-11	1.98024	1.98024	BCC * 1 * 1 up vs Healthy * 0 * 0 and Healthy * 0 * 1	1.6274	2.40958	133.803	61.1363	56.7864	13256.9	1
57	kegg_pathway_229	Shigellosis	3.52091e-31	7.32053e-46	1.85941e-43	3.5758e-45	5.60703e-28	3.04013	3.04013	BCC * 0 * 0 up vs Healthy * 0 * 0 and Healthy * 0 * 1	2.49836	3.69939	0.566243	0.9565	-1.04548	BCC * 0 * 1 down vs Healthy * 0 * 0 and Healthy * 0 * 1	-1.21714	1.11355	5.46698e-36	4.00296	4.00296	BCC * 1 * 0 up vs Healthy * 0 * 0 and Healthy * 0 * 1	3.2334	4.95569	1.59842e-11	1.88711	1.88711	BCC * 1 * 1 up vs Healthy * 0 * 0 and Healthy * 0 * 1	1.57014	2.26806	138.879	56.0164	56.8976	10161.8	1
66	kegg_pathway_12	p53 signaling pathway	6.51235e-47	4.48243e-45	1.13854e-42	2.14818e-44	1.38987e-40	4.54923	4.54923	BCC * 0 * 0 up vs Healthy * 0 * 0 and Healthy * 0 * 1	3.65436	5.66324	0.00498091	1.27531	1.27531	BCC * 0 * 1 up vs Healthy * 0 * 0 and Healthy * 0 * 1	1.0763	1.51113	6.2532e-49	6.19063	6.19063	BCC * 1 * 0 up vs Healthy * 0 * 0 and Healthy * 0 * 1	4.87815	7.85624	1.43984e-11	2.03378	2.03378	BCC * 1 * 1 up vs Healthy * 0 * 0 and Healthy * 0 * 1	1.65646	2.49706	215.074	39.3072	55.5451	16976.2	1
74	kegg_pathway_168	Progesterone-mediated oocyte maturation	6.54323e-38	3.37373e-44	8.56927e-42	1.5869e-43	2.2175e-32	3.60453	3.60453	BCC * 0 * 0 up vs Healthy * 0 * 0 and Healthy * 0 * 1	2.92256	4.44563	0.520332	1.05471	1.05471	BCC * 0 * 1 up vs Healthy * 0 * 0 and Healthy * 0 * 1	-1.11537	1.24076	1.91144e-38	4.61805	4.61805	BCC * 1 * 0 up vs Healthy * 0 * 0 and Healthy * 0 * 1	3.676	5.80152	4.09143e-15	2.20556	2.20556	BCC * 1 * 1 up vs Healthy * 0 * 0 and Healthy * 0 * 1	1.8121	2.68446	170.309	33.2276	54.2151	19571.8	1
71	kegg_pathway_31	TGF-beta signaling pathway	4.04146e-54	3.43668e-44	8.72917e-42	1.58712e-43	4.15575e-40	3.91351	3.91351	BCC * 0 * 0 up vs Healthy * 0 * 0 and Healthy * 0 * 1	3.20809	4.77405	0.000813867	1.30103	1.30103	BCC * 0 * 1 up vs Healthy * 0 * 0 and Healthy * 0 * 1	1.11539	1.51758	4.04751e-53	5.62183	5.62183	BCC * 1 * 0 up vs Healthy * 0 * 0 and Healthy * 0 * 1	4.52875	6.97875	9.44691e-19	2.32899	2.32899	BCC * 1 * 1 up vs Healthy * 0 * 0 and Healthy * 0 * 1	1.93328	2.80569	250.175	48.1202	54.2846	16179.7	1
98	kegg_pathway_254	Dopaminergic synapse	1.52416e-23	3.91616e-44	9.94705e-42	1.77626e-43	7.36668e-20	2.26836	2.26836	BCC * 0 * 0 up vs Healthy * 0 * 0 and Healthy * 0 * 1	1.90398	2.70248	0.127792	0.899981	-1.11113	BCC * 0 * 1 down vs Healthy * 0 * 0 and Healthy * 0 * 1	-1.27255	1.03072	1.27336e-34	3.33259	3.33259	BCC * 1 * 0 up vs Healthy * 0 * 0 and Healthy * 0 * 1	2.75457	4.03191	1.86675e-07	1.54794	1.54794	BCC * 1 * 1 up vs Healthy * 0 * 0 and Healthy * 0 * 1	1.31372	1.82392	101.269	42.549	53.678	23943.6	1
79	kegg_pathway_113	Melanogenesis	7.53699e-44	7.87355e-43	1.99988e-40	3.50856e-42	5.27352e-34	3.32288	3.32288	BCC * 0 * 0 up vs Healthy * 0 * 0 and Healthy * 0 * 1	2.7439	4.02402	0.0208251	1.19111	1.19111	BCC * 0 * 1 up vs Healthy * 0 * 0 and Healthy * 0 * 1	1.02695	1.38152	2.91749e-47	4.75369	4.75369	BCC * 1 * 0 up vs Healthy * 0 * 0 and Healthy * 0 * 1	3.85997	5.85434	2.74449e-13	1.95663	1.95663	BCC * 1 * 1 up vs Healthy * 0 * 0 and Healthy * 0 * 1	1.63535	2.34104	198.762	46.8634	52.4017	18589.9	1
59	kegg_pathway_239	Mitophagy - animal	1.07567e-35	9.08114e-43	2.30661e-40	3.97691e-42	4.7582e-24	2.86652	2.86652	BCC * 0 * 0 up vs Healthy * 0 * 0 and Healthy * 0 * 1	2.34225	3.50814	0.5526	1.04853	1.04853	BCC * 0 * 1 up vs Healthy * 0 * 0 and Healthy * 0 * 1	-1.11524	1.22611	8.54733e-43	4.79252	4.79252	BCC * 1 * 0 up vs Healthy * 0 * 0 and Healthy * 0 * 1	3.84715	5.9702	9.31849e-15	2.12228	2.12228	BCC * 1 * 1 up vs Healthy * 0 * 0 and Healthy * 0 * 1	1.75637	2.56442	160.677	34.8867	52.8865	11532.5	1
94	kegg_pathway_140	Purine metabolism	3.06643e-47	1.1748e-42	2.98399e-40	5.05761e-42	2.09566e-30	3.21686	3.21686	BCC * 0 * 0 up vs Healthy * 0 * 0 and Healthy * 0 * 1	2.63855	3.92192	0.0147347	1.21051	1.21051	BCC * 0 * 1 up vs Healthy * 0 * 0 and Healthy * 0 * 1	1.03825	1.41135	2.80968e-48	5.09342	5.09342	BCC * 1 * 0 up vs Healthy * 0 * 0 and Healthy * 0 * 1	4.10568	6.31879	1.19696e-20	2.42879	2.42879	BCC * 1 * 1 up vs Healthy * 0 * 0 and Healthy * 0 * 1	2.01722	2.92432	214.175	27.3505	51.9266	28211.6	1
60	kegg_pathway_121	Non-small cell lung cancer	4.44483e-35	1.49194e-42	3.78953e-40	6.31588e-42	4.79181e-29	3.28605	3.28605	BCC * 0 * 0 up vs Healthy * 0 * 0 and Healthy * 0 * 1	2.6746	4.03729	0.491138	1.0576	1.0576	BCC * 0 * 1 up vs Healthy * 0 * 0 and Healthy * 0 * 1	-1.10902	1.24046	1.84563e-38	4.51354	4.51354	BCC * 1 * 0 up vs Healthy * 0 * 0 and Healthy * 0 * 1	3.60787	5.64658	1.4884e-12	2.01306	2.01306	BCC * 1 * 1 up vs Healthy * 0 * 0 and Healthy * 0 * 1	1.6599	2.44135	157.587	35.4777	52.5771	12392.5	1
79	kegg_pathway_202	Parathyroid hormone synthesis, secretion and action	4.72621e-29	1.77824e-42	4.51673e-40	7.40447e-42	1.48787e-26	2.66536	2.66536	BCC * 0 * 0 up vs Healthy * 0 * 0 and Healthy * 0 * 1	2.22933	3.18667	0.61958	0.965568	-1.03566	BCC * 0 * 1 down vs Healthy * 0 * 0 and Healthy * 0 * 1	-1.18935	1.10886	6.67678e-33	3.31153	3.31153	BCC * 1 * 0 up vs Healthy * 0 * 0 and Healthy * 0 * 1	2.72668	4.02181	1.0448e-10	1.73895	1.73895	BCC * 1 * 1 up vs Healthy * 0 * 0 and Healthy * 0 * 1	1.47096	2.05576	127.62	58.6706	51.9639	16184.9	1
57	kegg_pathway_292	Central carbon metabolism in cancer	3.45524e-42	2.41292e-42	6.12882e-40	9.88519e-42	6.6025e-33	3.83082	3.83082	BCC * 0 * 0 up vs Healthy * 0 * 0 and Healthy * 0 * 1	3.08344	4.75937	0.0983901	1.15228	1.15228	BCC * 0 * 1 up vs Healthy * 0 * 0 and Healthy * 0 * 1	-1.02672	1.36323	3.69632e-42	5.31917	5.31917	BCC * 1 * 0 up vs Healthy * 0 * 0 and Healthy * 0 * 1	4.20059	6.73563	8.43173e-17	2.38641	2.38641	BCC * 1 * 1 up vs Healthy * 0 * 0 and Healthy * 0 * 1	1.94732	2.92452	192.853	47.0593	52.4271	12426.1	1
71	kegg_pathway_124	Chronic myeloid leukemia	8.52869e-46	3.35411e-42	8.51944e-40	1.35229e-41	5.79387e-35	3.28686	3.28686	BCC * 0 * 0 up vs Healthy * 0 * 0 and Healthy * 0 * 1	2.72722	3.96134	0.0194956	1.18808	1.18808	BCC * 0 * 1 up vs Healthy * 0 * 0 and Healthy * 0 * 1	1.02815	1.37288	3.00563e-46	4.50382	4.50382	BCC * 1 * 0 up vs Healthy * 0 * 0 and Healthy * 0 * 1	3.67622	5.51772	2.04067e-16	2.09052	2.09052	BCC * 1 * 1 up vs Healthy * 0 * 0 and Healthy * 0 * 1	1.75513	2.49001	208.99	29.5006	51.8038	14268.2	1
65	kegg_pathway_309	Glioma	5.50603e-41	5.91212e-42	1.50168e-39	2.34637e-41	8.29752e-32	3.26986	3.26986	BCC * 0 * 0 up vs Healthy * 0 * 0 and Healthy * 0 * 1	2.68957	3.97536	0.0697127	1.15031	1.15031	BCC * 0 * 1 up vs Healthy * 0 * 0 and Healthy * 0 * 1	-1.01136	1.33825	9.63873e-45	4.7105	4.7105	BCC * 1 * 0 up vs Healthy * 0 * 0 and Healthy * 0 * 1	3.80864	5.82591	2.94737e-13	1.98301	1.98301	BCC * 1 * 1 up vs Healthy * 0 * 0 and Healthy * 0 * 1	1.65132	2.38131	185.994	46.5923	51.6609	13098.6	1
71	kegg_pathway_283	RNA degradation	8.21932e-42	9.71655e-42	2.468e-39	3.79693e-41	8.70231e-31	2.93072	2.93072	BCC * 0 * 0 up vs Healthy * 0 * 0 and Healthy * 0 * 1	2.44633	3.51103	0.0606375	1.14333	1.14333	BCC * 0 * 1 up vs Healthy * 0 * 0 and Healthy * 0 * 1	-1.00601	1.31507	2.82017e-45	4.22095	4.22095	BCC * 1 * 0 up vs Healthy * 0 * 0 and Healthy * 0 * 1	3.46785	5.13758	8.93581e-15	1.95979	1.95979	BCC * 1 * 1 up vs Healthy * 0 * 0 and Healthy * 0 * 1	1.65463	2.32123	189.482	45.454	51.2287	13367.1	1
60	kegg_pathway_191	Platinum drug resistance	1.20287e-37	2.29139e-40	5.82013e-38	8.81838e-40	6.33119e-30	3.43847	3.43847	BCC * 0 * 0 up vs Healthy * 0 * 0 and Healthy * 0 * 1	2.78634	4.24322	0.122071	1.1371	1.1371	BCC * 0 * 1 up vs Healthy * 0 * 0 and Healthy * 0 * 1	-1.03501	1.33827	2.74993e-41	4.95123	4.95123	BCC * 1 * 0 up vs Healthy * 0 * 0 and Healthy * 0 * 1	3.93878	6.22391	3.91827e-12	2.0154	2.0154	BCC * 1 * 1 up vs Healthy * 0 * 0 and Healthy * 0 * 1	1.65499	2.45431	170.125	34.594	49.8234	12929	1
46	kegg_pathway_295	Legionellosis	4.30218e-30	4.16076e-40	1.05683e-37	1.57736e-39	1.47771e-27	4.18509	4.18509	BCC * 0 * 0 up vs Healthy * 0 * 0 and Healthy * 0 * 1	3.24625	5.39544	0.478754	1.07367	1.07367	BCC * 0 * 1 up vs Healthy * 0 * 0 and Healthy * 0 * 1	-1.13393	1.30715	1.65921e-37	6.31927	6.31927	BCC * 1 * 0 up vs Healthy * 0 * 0 and Healthy * 0 * 1	4.79355	8.33061	1.31589e-06	1.80205	1.80205	BCC * 1 * 1 up vs Healthy * 0 * 0 and Healthy * 0 * 1	1.42039	2.28627	134.531	79.5254	50.0894	11078.2	1
90	kegg_pathway_114	Vascular smooth muscle contraction	1.32418e-33	1.15073e-39	2.92285e-37	4.29831e-39	3.07998e-26	2.68244	2.68244	BCC * 0 * 0 up vs Healthy * 0 * 0 and Healthy * 0 * 1	2.23796	3.21518	0.533687	1.04556	1.04556	BCC * 0 * 1 up vs Healthy * 0 * 0 and Healthy * 0 * 1	-1.10051	1.20307	1.80694e-37	3.67044	3.67044	BCC * 1 * 0 up vs Healthy * 0 * 0 and Healthy * 0 * 1	3.01392	4.46995	8.18363e-13	1.8624	1.8624	BCC * 1 * 1 up vs Healthy * 0 * 0 and Healthy * 0 * 1	1.57167	2.20692	148.91	66.7344	48.3201	21609.3	1
44	kegg_pathway_29	Notch signaling pathway	3.79765e-29	1.20643e-39	3.06433e-37	4.44106e-39	9.42205e-22	3.03081	3.03081	BCC * 0 * 0 up vs Healthy * 0 * 0 and Healthy * 0 * 1	2.42254	3.79181	0.989669	0.998855	-1.00115	BCC * 0 * 1 down vs Healthy * 0 * 0 and Healthy * 0 * 1	-1.19085	1.18812	3.80131e-32	4.46137	4.46137	BCC * 1 * 0 up vs Healthy * 0 * 0 and Healthy * 0 * 1	3.49653	5.69245	6.20892e-14	2.24656	2.24656	BCC * 1 * 1 up vs Healthy * 0 * 0 and Healthy * 0 * 1	1.82125	2.77119	130.105	48.266	49.6086	7880.81	1
45	kegg_pathway_138	Vibrio cholerae infection	2.4425e-35	9.40726e-39	2.38944e-36	3.41349e-38	4.4666e-31	4.23093	4.23093	BCC * 0 * 0 up vs Healthy * 0 * 0 and Healthy * 0 * 1	3.32968	5.37612	0.171518	1.13816	1.13816	BCC * 0 * 1 up vs Healthy * 0 * 0 and Healthy * 0 * 1	-1.05774	1.37021	9.88631e-38	5.72615	5.72615	BCC * 1 * 0 up vs Healthy * 0 * 0 and Healthy * 0 * 1	4.4126	7.43072	1.5186e-10	2.08958	2.08958	BCC * 1 * 1 up vs Healthy * 0 * 0 and Healthy * 0 * 1	1.66952	2.61534	160.558	50.2985	48.4026	9426.64	1
67	kegg_pathway_150	Glycerophospholipid metabolism	7.21356e-30	1.15331e-38	2.92941e-36	4.12593e-38	6.23886e-24	2.97758	2.97758	BCC * 0 * 0 up vs Healthy * 0 * 0 and Healthy * 0 * 1	2.41335	3.67373	0.699026	1.03261	1.03261	BCC * 0 * 1 up vs Healthy * 0 * 0 and Healthy * 0 * 1	-1.13957	1.21511	2.43348e-36	4.43217	4.43217	BCC * 1 * 0 up vs Healthy * 0 * 0 and Healthy * 0 * 1	3.52664	5.57022	1.22505e-09	1.8444	1.8444	BCC * 1 * 1 up vs Healthy * 0 * 0 and Healthy * 0 * 1	1.51484	2.24564	131.979	33.2824	47.5003	16096.1	1
56	kegg_pathway_26	Acute myeloid leukemia	4.30833e-35	2.32208e-38	5.89808e-36	8.19178e-38	8.22176e-27	3.24648	3.24648	BCC * 0 * 0 up vs Healthy * 0 * 0 and Healthy * 0 * 1	2.62446	4.01593	0.471846	1.06232	1.06232	BCC * 0 * 1 up vs Healthy * 0 * 0 and Healthy * 0 * 1	-1.10993	1.25259	3.78286e-34	4.31172	4.31172	BCC * 1 * 0 up vs Healthy * 0 * 0 and Healthy * 0 * 1	3.4211	5.4342	1.71553e-17	2.39151	2.39151	BCC * 1 * 1 up vs Healthy * 0 * 0 and Healthy * 0 * 1	1.95942	2.91888	158.01	29.2047	47.4319	11518.7	1
74	kegg_pathway_241	ErbB signaling pathway	3.74323e-23	3.51503e-38	8.92818e-36	1.22304e-37	2.39641e-18	2.35197	2.35197	BCC * 0 * 0 up vs Healthy * 0 * 0 and Healthy * 0 * 1	1.94359	2.84614	0.334061	0.929797	-1.0755	BCC * 0 * 1 down vs Healthy * 0 * 0 and Healthy * 0 * 1	-1.24672	1.07782	6.03031e-32	3.52224	3.52224	BCC * 1 * 0 up vs Healthy * 0 * 0 and Healthy * 0 * 1	2.86233	4.33428	3.41037e-08	1.65573	1.65573	BCC * 1 * 1 up vs Healthy * 0 * 0 and Healthy * 0 * 1	1.38481	1.97965	99.8469	22.0606	46.7517	16183.4	1
54	kegg_pathway_204	Fc epsilon RI signaling pathway	1.30511e-27	5.72546e-38	1.45427e-35	1.96523e-37	4.58641e-24	3.27627	3.27627	BCC * 0 * 0 up vs Healthy * 0 * 0 and Healthy * 0 * 1	2.61011	4.11245	0.792242	0.976625	-1.02393	BCC * 0 * 1 down vs Healthy * 0 * 0 and Healthy * 0 * 1	-1.22107	1.16465	1.65764e-31	4.46231	4.46231	BCC * 1 * 0 up vs Healthy * 0 * 0 and Healthy * 0 * 1	3.48474	5.71412	2.18701e-10	1.99887	1.99887	BCC * 1 * 1 up vs Healthy * 0 * 0 and Healthy * 0 * 1	1.61545	2.4733	121.831	44.2492	47.0071	12231.6	1
75	kegg_pathway_10	GnRH signaling pathway	4.15797e-24	6.03068e-38	1.53179e-35	2.04239e-37	8.42596e-21	2.48291	2.48291	BCC * 0 * 0 up vs Healthy * 0 * 0 and Healthy * 0 * 1	2.05479	3.00022	0.406897	0.939867	-1.06398	BCC * 0 * 1 down vs Healthy * 0 * 0 and Healthy * 0 * 1	-1.23197	1.08826	1.1546e-30	3.39378	3.39378	BCC * 1 * 0 up vs Healthy * 0 * 0 and Healthy * 0 * 1	2.76232	4.16958	1.53696e-08	1.67027	1.67027	BCC * 1 * 1 up vs Healthy * 0 * 0 and Healthy * 0 * 1	1.39888	1.9943	104.323	41.8809	46.4437	16370.9	1
46	kegg_pathway_238	Viral myocarditis	1.01181e-35	1.06643e-37	2.70873e-35	3.56412e-37	4.69967e-29	4.1371	4.1371	BCC * 0 * 0 up vs Healthy * 0 * 0 and Healthy * 0 * 1	3.23887	5.28444	0.198695	1.13235	1.13235	BCC * 0 * 1 up vs Healthy * 0 * 0 and Healthy * 0 * 1	-1.06748	1.36875	2.44692e-36	5.73124	5.73124	BCC * 1 * 0 up vs Healthy * 0 * 0 and Healthy * 0 * 1	4.39148	7.47974	1.13083e-13	2.39811	2.39811	BCC * 1 * 1 up vs Healthy * 0 * 0 and Healthy * 0 * 1	1.90666	3.01623	162.311	82.8978	46.9985	10285.7	1
63	kegg_pathway_91	Inositol phosphate metabolism	7.31155e-32	1.4539e-37	3.69291e-35	4.79598e-37	2.22933e-24	3.19154	3.19154	BCC * 0 * 0 up vs Healthy * 0 * 0 and Healthy * 0 * 1	2.5585	3.98121	0.548147	1.05385	1.05385	BCC * 0 * 1 up vs Healthy * 0 * 0 and Healthy * 0 * 1	-1.12614	1.2507	1.13105e-35	4.72336	4.72336	BCC * 1 * 0 up vs Healthy * 0 * 0 and Healthy * 0 * 1	3.71368	6.00755	1.49921e-12	2.11915	2.11915	BCC * 1 * 1 up vs Healthy * 0 * 0 and Healthy * 0 * 1	1.72268	2.60686	141.782	21.1006	46.2278	15756.1	1
51	kegg_pathway_301	Fatty acid metabolism	4.30326e-22	1.87718e-37	4.76804e-35	6.11287e-37	1.11293e-17	2.9831	2.9831	BCC * 0 * 0 up vs Healthy * 0 * 0 and Healthy * 0 * 1	2.3276	3.82321	0.101285	0.851576	-1.17429	BCC * 0 * 1 down vs Healthy * 0 * 0 and Healthy * 0 * 1	-1.42314	1.03203	5.64338e-26	4.3509	4.3509	BCC * 1 * 0 up vs Healthy * 0 * 0 and Healthy * 0 * 1	3.32168	5.69903	2.30585e-12	2.30836	2.30836	BCC * 1 * 1 up vs Healthy * 0 * 0 and Healthy * 0 * 1	1.82955	2.91248	95.531	35.3345	46.4669	12997.1	1
53	kegg_pathway_83	Endometrial cancer	9.31076e-30	1.25361e-36	3.18417e-34	4.03059e-36	6.36396e-25	3.10038	3.10038	BCC * 0 * 0 up vs Healthy * 0 * 0 and Healthy * 0 * 1	2.50666	3.83472	0.860179	1.0149	1.0149	BCC * 0 * 1 up vs Healthy * 0 * 0 and Healthy * 0 * 1	-1.16168	1.19656	8.16663e-31	3.98381	3.98381	BCC * 1 * 0 up vs Healthy * 0 * 0 and Healthy * 0 * 1	3.16135	5.02024	5.4762e-13	2.08971	2.08971	BCC * 1 * 1 up vs Healthy * 0 * 0 and Healthy * 0 * 1	1.71235	2.55024	132.279	33.6138	45.3508	10303.7	1
83	kegg_pathway_291	Glucagon signaling pathway	1.06304e-39	1.78806e-36	4.54167e-34	5.67709e-36	3.23107e-28	2.8445	2.8445	BCC * 0 * 0 up vs Healthy * 0 * 0 and Healthy * 0 * 1	2.36549	3.42051	0.0702107	1.14104	1.14104	BCC * 0 * 1 up vs Healthy * 0 * 0 and Healthy * 0 * 1	-1.01095	1.31624	7.46837e-39	3.86072	3.86072	BCC * 1 * 0 up vs Healthy * 0 * 0 and Healthy * 0 * 1	3.159	4.7183	7.66796e-18	2.14342	2.14342	BCC * 1 * 1 up vs Healthy * 0 * 0 and Healthy * 0 * 1	1.80333	2.54765	178.41	50.4607	44.5075	19039.5	1
75	kegg_pathway_7	Longevity regulating pathway	2.2183e-38	1.48289e-35	3.76654e-33	4.65005e-35	8.00488e-28	2.77218	2.77218	BCC * 0 * 0 up vs Healthy * 0 * 0 and Healthy * 0 * 1	2.31305	3.32245	0.0740524	1.13635	1.13635	BCC * 0 * 1 up vs Healthy * 0 * 0 and Healthy * 0 * 1	-1.01251	1.30745	5.77669e-38	3.71264	3.71264	BCC * 1 * 0 up vs Healthy * 0 * 0 and Healthy * 0 * 1	3.04888	4.5209	1.56567e-16	2.05021	2.05021	BCC * 1 * 1 up vs Healthy * 0 * 0 and Healthy * 0 * 1	1.73031	2.42926	172.517	27.7518	43.4976	14985.4	1
56	kegg_pathway_154	Melanoma	2.83542e-38	6.99851e-35	1.77762e-32	2.16783e-34	8.61126e-28	3.47202	3.47202	BCC * 0 * 0 up vs Healthy * 0 * 0 and Healthy * 0 * 1	2.78506	4.32843	0.0291869	1.20931	1.20931	BCC * 0 * 1 up vs Healthy * 0 * 0 and Healthy * 0 * 1	1.01946	1.43451	2.31521e-40	5.25225	5.25225	BCC * 1 * 0 up vs Healthy * 0 * 0 and Healthy * 0 * 1	4.13229	6.67576	1.12393e-13	2.19669	2.19669	BCC * 1 * 1 up vs Healthy * 0 * 0 and Healthy * 0 * 1	1.78675	2.70069	173.63	49.2117	43.0622	12375.6	1
45	kegg_pathway_214	VEGF signaling pathway	4.63609e-24	9.95778e-35	2.52928e-32	3.04732e-34	2.73584e-22	3.41939	3.41939	BCC * 0 * 0 up vs Healthy * 0 * 0 and Healthy * 0 * 1	2.67604	4.36923	0.640497	0.955788	-1.04626	BCC * 0 * 1 down vs Healthy * 0 * 0 and Healthy * 0 * 1	-1.26502	1.15564	8.39552e-28	4.52907	4.52907	BCC * 1 * 0 up vs Healthy * 0 * 0 and Healthy * 0 * 1	3.469	5.91307	1.61351e-08	1.94343	1.94343	BCC * 1 * 1 up vs Healthy * 0 * 0 and Healthy * 0 * 1	1.54465	2.44516	105.287	34.3997	43.2518	9870.9	1
52	kegg_pathway_333	Prolactin signaling pathway	1.09565e-23	1.50189e-34	3.8148e-32	4.54143e-34	8.34402e-20	2.8913	2.8913	BCC * 0 * 0 up vs Healthy * 0 * 0 and Healthy * 0 * 1	2.30567	3.62566	0.449621	0.934633	-1.06994	BCC * 0 * 1 down vs Healthy * 0 * 0 and Healthy * 0 * 1	-1.27496	1.11373	4.35197e-27	3.94342	3.94342	BCC * 1 * 0 up vs Healthy * 0 * 0 and Healthy * 0 * 1	3.08281	5.04428	9.6549e-11	2.02058	2.02058	BCC * 1 * 1 up vs Healthy * 0 * 0 and Healthy * 0 * 1	1.63449	2.49786	103.098	42.9881	42.7653	11243.3	1
42	kegg_pathway_45	Glutathione metabolism	4.0236e-29	3.32365e-34	8.44207e-32	9.93185e-34	1.44617e-24	4.83922	4.83922	BCC * 0 * 0 up vs Healthy * 0 * 0 and Healthy * 0 * 1	3.59343	6.51691	0.597252	1.06409	1.06409	BCC * 0 * 1 up vs Healthy * 0 * 0 and Healthy * 0 * 1	-1.18345	1.34001	3.52866e-31	7.0689	7.0689	BCC * 1 * 0 up vs Healthy * 0 * 0 and Healthy * 0 * 1	5.11369	9.77167	4.79018e-11	2.56311	2.56311	BCC * 1 * 1 up vs Healthy * 0 * 0 and Healthy * 0 * 1	1.93936	3.38748	130.203	32.1318	42.7209	12674.5	1
57	kegg_pathway_222	Peroxisome	2.99537e-29	1.73008e-33	4.3944e-31	5.10977e-33	4.01416e-19	2.91185	2.91185	BCC * 0 * 0 up vs Healthy * 0 * 0 and Healthy * 0 * 1	2.30779	3.67401	0.642237	1.04359	1.04359	BCC * 0 * 1 up vs Healthy * 0 * 0 and Healthy * 0 * 1	-1.14731	1.24952	1.32822e-32	4.74572	4.74572	BCC * 1 * 0 up vs Healthy * 0 * 0 and Healthy * 0 * 1	3.68522	6.1114	9.50568e-15	2.3775	2.3775	BCC * 1 * 1 up vs Healthy * 0 * 0 and Healthy * 0 * 1	1.91214	2.95612	129.549	30.5901	41.2946	14259.7	1
41	kegg_pathway_9	N-Glycan biosynthesis	1.97091e-26	4.82998e-33	1.22681e-30	1.41013e-32	9.21564e-23	4.10286	4.10286	BCC * 0 * 0 up vs Healthy * 0 * 0 and Healthy * 0 * 1	3.1075	5.41705	0.900526	1.01381	1.01381	BCC * 0 * 1 up vs Healthy * 0 * 0 and Healthy * 0 * 1	-1.22325	1.25728	3.13407e-28	5.63743	5.63743	BCC * 1 * 0 up vs Healthy * 0 * 0 and Healthy * 0 * 1	4.16686	7.627	1.14032e-10	2.36594	2.36594	BCC * 1 * 1 up vs Healthy * 0 * 0 and Healthy * 0 * 1	1.82366	3.06948	117.124	22.888	41.2807	10525.1	1
67	kegg_pathway_312	Inflammatory mediator regulation of TRP channels	1.99586e-24	5.12999e-33	1.30302e-30	1.4807e-32	1.22989e-21	2.80802	2.80802	BCC * 0 * 0 up vs Healthy * 0 * 0 and Healthy * 0 * 1	2.27594	3.4645	0.862698	0.985748	-1.01446	BCC * 0 * 1 down vs Healthy * 0 * 0 and Healthy * 0 * 1	-1.19374	1.15995	1.65809e-27	3.59816	3.59816	BCC * 1 * 0 up vs Healthy * 0 * 0 and Healthy * 0 * 1	2.86305	4.52203	4.26847e-09	1.8067	1.8067	BCC * 1 * 1 up vs Healthy * 0 * 0 and Healthy * 0 * 1	1.48389	2.19972	106.045	42.3541	40.5015	16094.9	1
55	kegg_pathway_73	Biosynthesis of amino acids	4.19819e-31	2.44579e-32	6.21231e-30	6.98012e-32	1.46775e-23	3.67874	3.67874	BCC * 0 * 0 up vs Healthy * 0 * 0 and Healthy * 0 * 1	2.85791	4.73531	0.186411	1.14089	1.14089	BCC * 0 * 1 up vs Healthy * 0 * 0 and Healthy * 0 * 1	-1.06584	1.38733	1.76035e-34	5.72198	5.72198	BCC * 1 * 0 up vs Healthy * 0 * 0 and Healthy * 0 * 1	4.34778	7.53052	6.26021e-11	2.20873	2.20873	BCC * 1 * 1 up vs Healthy * 0 * 0 and Healthy * 0 * 1	1.74346	2.79817	138.657	43.4642	39.9086	15655	1
46	kegg_pathway_252	Complement and coagulation cascades	1.81036e-33	7.16006e-32	1.81866e-29	2.02073e-31	1.37891e-24	5.17977	5.17977	BCC * 0 * 0 up vs Healthy * 0 * 0 and Healthy * 0 * 1	3.79627	7.06746	0.0967295	1.22623	1.22623	BCC * 0 * 1 up vs Healthy * 0 * 0 and Healthy * 0 * 1	-1.03744	1.55994	7.74465e-35	8.72276	8.72276	BCC * 1 * 0 up vs Healthy * 0 * 0 and Healthy * 0 * 1	6.22086	12.2309	3.4799e-13	2.96723	2.96723	BCC * 1 * 1 up vs Healthy * 0 * 0 and Healthy * 0 * 1	2.21775	3.96998	151.143	30.759	39.5877	16577.2	1
54	kegg_pathway_205	Longevity regulating pathway - multiple species	7.48949e-37	1.34384e-31	3.41335e-29	3.75094e-31	6.76979e-27	3.40207	3.40207	BCC * 0 * 0 up vs Healthy * 0 * 0 and Healthy * 0 * 1	2.72839	4.2421	0.0305211	1.20766	1.20766	BCC * 0 * 1 up vs Healthy * 0 * 0 and Healthy * 0 * 1	1.01791	1.43278	7.92093e-36	4.74534	4.74534	BCC * 1 * 0 up vs Healthy * 0 * 0 and Healthy * 0 * 1	3.73262	6.03281	3.15802e-15	2.30995	2.30995	BCC * 1 * 1 up vs Healthy * 0 * 0 and Healthy * 0 * 1	1.87851	2.84049	166.858	37.5513	39.0096	11527.6	1
57	kegg_pathway_174	Viral protein interaction with cytokine and cytokine receptor	7.32072e-31	1.56847e-31	3.98391e-29	4.33034e-31	1.61956e-22	3.75167	3.75167	BCC * 0 * 0 up vs Healthy * 0 * 0 and Healthy * 0 * 1	2.88455	4.87945	0.0974224	1.18785	1.18785	BCC * 0 * 1 up vs Healthy * 0 * 0 and Healthy * 0 * 1	-1.03194	1.45606	5.37969e-36	6.40868	6.40868	BCC * 1 * 0 up vs Healthy * 0 * 0 and Healthy * 0 * 1	4.81503	8.52979	1.48125e-09	2.14327	2.14327	BCC * 1 * 1 up vs Healthy * 0 * 0 and Healthy * 0 * 1	1.67546	2.7417	137.34	56.1757	38.8561	18223.5	1
41	kegg_pathway_256	Valine, leucine and isoleucine degradation	4.0805e-28	1.97549e-31	5.01774e-29	5.39542e-31	1.95903e-22	3.76256	3.76256	BCC * 0 * 0 up vs Healthy * 0 * 0 and Healthy * 0 * 1	2.89265	4.89407	0.699815	1.04086	1.04086	BCC * 0 * 1 up vs Healthy * 0 * 0 and Healthy * 0 * 1	-1.17776	1.27597	7.11536e-27	4.91678	4.91678	BCC * 1 * 0 up vs Healthy * 0 * 0 and Healthy * 0 * 1	3.69375	6.54477	1.53724e-14	2.64801	2.64801	BCC * 1 * 1 up vs Healthy * 0 * 0 and Healthy * 0 * 1	2.06985	3.38767	125.373	36.3487	39.2217	9423.62	1
36	kegg_pathway_288	Amino sugar and nucleotide sugar metabolism	1.62241e-30	2.54295e-31	6.45909e-29	6.87138e-31	2.00738e-23	4.69865	4.69865	BCC * 0 * 0 up vs Healthy * 0 * 0 and Healthy * 0 * 1	3.48377	6.3372	0.397547	1.10514	1.10514	BCC * 0 * 1 up vs Healthy * 0 * 0 and Healthy * 0 * 1	-1.14083	1.39333	1.09297e-28	6.5749	6.5749	BCC * 1 * 0 up vs Healthy * 0 * 0 and Healthy * 0 * 1	4.74851	9.10378	8.89528e-16	3.19607	3.19607	BCC * 1 * 1 up vs Healthy * 0 * 0 and Healthy * 0 * 1	2.41486	4.23001	137.976	24.7614	39.326	9400.09	1
59	kegg_pathway_101	Adipocytokine signaling pathway	3.84023e-24	4.31495e-31	1.096e-28	1.15368e-30	1.27395e-20	3.04252	3.04252	BCC * 0 * 0 up vs Healthy * 0 * 0 and Healthy * 0 * 1	2.41201	3.83787	0.842888	0.981981	-1.01835	BCC * 0 * 1 down vs Healthy * 0 * 0 and Healthy * 0 * 1	-1.21904	1.17551	5.15973e-25	3.84107	3.84107	BCC * 1 * 0 up vs Healthy * 0 * 0 and Healthy * 0 * 1	2.98359	4.94497	3.59277e-11	2.09161	2.09161	BCC * 1 * 1 up vs Healthy * 0 * 0 and Healthy * 0 * 1	1.68263	2.6	104.97	40.322	38.2684	15244.4	1
46	kegg_pathway_261	RIG-I-like receptor signaling pathway	2.28959e-21	5.666e-31	1.43916e-28	1.49913e-30	1.41273e-16	2.92098	2.92098	BCC * 0 * 0 up vs Healthy * 0 * 0 and Healthy * 0 * 1	2.27018	3.75834	0.786953	0.973449	-1.02728	BCC * 0 * 1 down vs Healthy * 0 * 0 and Healthy * 0 * 1	-1.24876	1.18333	1.12413e-28	4.85147	4.85147	BCC * 1 * 0 up vs Healthy * 0 * 0 and Healthy * 0 * 1	3.68801	6.38196	4.48516e-07	1.84021	1.84021	BCC * 1 * 1 up vs Healthy * 0 * 0 and Healthy * 0 * 1	1.45314	2.33038	92.2947	49.4327	38.4532	10907.4	1
64	kegg_pathway_71	ECM-receptor interaction	9.71291e-38	8.33675e-31	2.11753e-28	2.18303e-30	1.37896e-25	3.23464	3.23464	BCC * 0 * 0 up vs Healthy * 0 * 0 and Healthy * 0 * 1	2.60146	4.02191	0.0249003	1.21303	1.21303	BCC * 0 * 1 up vs Healthy * 0 * 0 and Healthy * 0 * 1	1.02468	1.436	5.42482e-34	4.43701	4.43701	BCC * 1 * 0 up vs Healthy * 0 * 0 and Healthy * 0 * 1	3.50086	5.62348	3.34754e-19	2.55875	2.55875	BCC * 1 * 1 up vs Healthy * 0 * 0 and Healthy * 0 * 1	2.08636	3.13808	170.215	46.358	37.8238	15787.7	1
58	kegg_pathway_280	Aminoacyl-tRNA biosynthesis	3.44728e-19	1.29798e-30	3.29687e-28	3.36415e-30	6.03625e-15	2.1177	2.1177	BCC * 0 * 0 up vs Healthy * 0 * 0 and Healthy * 0 * 1	1.75593	2.55401	0.330552	0.930517	-1.07467	BCC * 0 * 1 down vs Healthy * 0 * 0 and Healthy * 0 * 1	-1.2425	1.07583	7.93703e-25	2.9486	2.9486	BCC * 1 * 0 up vs Healthy * 0 * 0 and Healthy * 0 * 1	2.405	3.61508	2.57257e-08	1.64882	1.64882	BCC * 1 * 1 up vs Healthy * 0 * 0 and Healthy * 0 * 1	1.38341	1.96516	81.55	47.5753	37.6951	9585.9	1
48	kegg_pathway_60	Lysine degradation	8.09575e-24	3.36781e-30	8.55424e-28	8.64064e-30	8.59637e-21	2.71259	2.71259	BCC * 0 * 0 up vs Healthy * 0 * 0 and Healthy * 0 * 1	2.20558	3.33614	0.81054	1.01979	1.01979	BCC * 0 * 1 up vs Healthy * 0 * 0 and Healthy * 0 * 1	-1.15106	1.19706	3.17991e-27	3.52253	3.52253	BCC * 1 * 0 up vs Healthy * 0 * 0 and Healthy * 0 * 1	2.81257	4.4117	5.06137e-08	1.71728	1.71728	BCC * 1 * 1 up vs Healthy * 0 * 0 and Healthy * 0 * 1	1.41466	2.08464	103.937	68.5668	37.4176	8004.25	1
36	kegg_pathway_115	Sphingolipid metabolism	1.4083e-16	6.84495e-30	1.73862e-27	1.73862e-29	4.16243e-15	3.3053	3.3053	BCC * 0 * 0 up vs Healthy * 0 * 0 and Healthy * 0 * 1	2.4595	4.44197	0.257876	0.876248	-1.14123	BCC * 0 * 1 down vs Healthy * 0 * 0 and Healthy * 0 * 1	-1.43484	1.10169	4.26475e-24	5.41564	5.41564	BCC * 1 * 0 up vs Healthy * 0 * 0 and Healthy * 0 * 1	3.92658	7.46941	0.000108955	1.72941	1.72941	BCC * 1 * 1 up vs Healthy * 0 * 0 and Healthy * 0 * 1	1.3111	2.2812	69.9287	38.2255	37.484	9175.81	1
66	kegg_pathway_317	Gap junction	3.47094e-29	9.41665e-29	2.39183e-26	2.36815e-28	4.83663e-20	2.78121	2.78121	BCC * 0 * 0 up vs Healthy * 0 * 0 and Healthy * 0 * 1	2.23854	3.45544	0.257828	1.10191	1.10191	BCC * 0 * 1 up vs Healthy * 0 * 0 and Healthy * 0 * 1	-1.07368	1.30367	4.52473e-30	4.00978	4.00978	BCC * 1 * 0 up vs Healthy * 0 * 0 and Healthy * 0 * 1	3.16645	5.07771	6.58111e-14	2.1849	2.1849	BCC * 1 * 1 up vs Healthy * 0 * 0 and Healthy * 0 * 1	1.78283	2.67764	128.758	44.8895	35.2663	16671.6	1
77	kegg_pathway_226	Cholinergic synapse	8.97709e-22	1.17355e-28	2.98082e-26	2.92237e-28	6.53465e-18	2.46913	2.46913	BCC * 0 * 0 up vs Healthy * 0 * 0 and Healthy * 0 * 1	2.01287	3.02879	0.728552	1.02841	1.02841	BCC * 0 * 1 up vs Healthy * 0 * 0 and Healthy * 0 * 1	-1.1391	1.20474	4.12321e-28	3.51899	3.51899	BCC * 1 * 0 up vs Healthy * 0 * 0 and Healthy * 0 * 1	2.81774	4.39477	5.04168e-06	1.5624	1.5624	BCC * 1 * 1 up vs Healthy * 0 * 0 and Healthy * 0 * 1	1.29022	1.892	93.2993	42.0938	35.0224	20109.8	1
52	kegg_pathway_328	Long-term depression	1.1123e-17	1.34324e-28	3.41183e-26	3.31246e-28	1.96248e-19	2.94307	2.94307	BCC * 0 * 0 up vs Healthy * 0 * 0 and Healthy * 0 * 1	2.33243	3.71357	0.480044	0.93718	-1.06703	BCC * 0 * 1 down vs Healthy * 0 * 0 and Healthy * 0 * 1	-1.27763	1.12215	3.26605e-20	3.32037	3.32037	BCC * 1 * 0 up vs Healthy * 0 * 0 and Healthy * 0 * 1	2.57826	4.27609	2.6277e-05	1.59684	1.59684	BCC * 1 * 1 up vs Healthy * 0 * 0 and Healthy * 0 * 1	1.28423	1.98554	74.598	46.8339	35.316	11868.8	1
55	kegg_pathway_98	Synaptic vesicle cycle	3.01006e-19	1.43201e-28	3.63731e-26	3.49741e-28	2.20856e-16	2.7764	2.7764	BCC * 0 * 0 up vs Healthy * 0 * 0 and Healthy * 0 * 1	2.17951	3.53675	0.929457	1.0085	1.0085	BCC * 0 * 1 up vs Healthy * 0 * 0 and Healthy * 0 * 1	-1.19605	1.21648	1.69661e-27	4.38565	4.38565	BCC * 1 * 0 up vs Healthy * 0 * 0 and Healthy * 0 * 1	3.37039	5.70672	0.000306615	1.51905	1.51905	BCC * 1 * 1 up vs Healthy * 0 * 0 and Healthy * 0 * 1	1.21083	1.90573	81.9045	56.1168	35.2198	14388.8	1
46	kegg_pathway_131	Glycolysis / Gluconeogenesis	1.85368e-31	2.50241e-28	6.35612e-26	6.05345e-28	5.08639e-21	3.59322	3.59322	BCC * 0 * 0 up vs Healthy * 0 * 0 and Healthy * 0 * 1	2.76091	4.67643	0.0736625	1.20472	1.20472	BCC * 0 * 1 up vs Healthy * 0 * 0 and Healthy * 0 * 1	-1.01801	1.47749	4.04023e-33	5.9682	5.9682	BCC * 1 * 0 up vs Healthy * 0 * 0 and Healthy * 0 * 1	4.48089	7.94918	2.17233e-13	2.53546	2.53546	BCC * 1 * 1 up vs Healthy * 0 * 0 and Healthy * 0 * 1	1.98083	3.24539	141.233	55.2991	35.1251	11918.7	1
27	kegg_pathway_325	Type I diabetes mellitus	2.62337e-23	4.16521e-28	1.05796e-25	9.98079e-28	8.04473e-20	4.90659	4.90659	BCC * 0 * 0 up vs Healthy * 0 * 0 and Healthy * 0 * 1	3.50646	6.8658	0.606087	1.07081	1.07081	BCC * 0 * 1 up vs Healthy * 0 * 0 and Healthy * 0 * 1	-1.21146	1.3891	3.05749e-26	7.58238	7.58238	BCC * 1 * 0 up vs Healthy * 0 * 0 and Healthy * 0 * 1	5.26116	10.9277	5.25184e-08	2.40903	2.40903	BCC * 1 * 1 up vs Healthy * 0 * 0 and Healthy * 0 * 1	1.75849	3.30025	103.549	97.4469	35.7398	6657.72	1
37	kegg_pathway_148	Inflammatory bowel disease (IBD)	2.73742e-22	9.08824e-28	2.30841e-25	2.1574e-27	7.82563e-21	4.08184	4.08184	BCC * 0 * 0 up vs Healthy * 0 * 0 and Healthy * 0 * 1	3.05309	5.45722	0.619041	1.05869	1.05869	BCC * 0 * 1 up vs Healthy * 0 * 0 and Healthy * 0 * 1	-1.18283	1.32573	2.27452e-25	5.51207	5.51207	BCC * 1 * 0 up vs Healthy * 0 * 0 and Healthy * 0 * 1	4.01906	7.55971	2.55681e-06	1.92493	1.92493	BCC * 1 * 1 up vs Healthy * 0 * 0 and Healthy * 0 * 1	1.46642	2.52682	97.3157	67.7756	34.72	9357.34	1
54	kegg_pathway_37	Protein digestion and absorption	6.42304e-32	2.49099e-27	6.32711e-25	5.85844e-27	2.05182e-23	3.53124	3.53124	BCC * 0 * 0 up vs Healthy * 0 * 0 and Healthy * 0 * 1	2.763	4.51309	0.0522694	1.20706	1.20706	BCC * 0 * 1 up vs Healthy * 0 * 0 and Healthy * 0 * 1	-1.00185	1.45968	6.33877e-31	4.94265	4.94265	BCC * 1 * 0 up vs Healthy * 0 * 0 and Healthy * 0 * 1	3.78493	6.45448	1.99257e-13	2.37927	2.37927	BCC * 1 * 1 up vs Healthy * 0 * 0 and Healthy * 0 * 1	1.89069	2.9941	142.702	57.2693	33.7003	14247.7	1
46	kegg_pathway_296	Basal cell carcinoma	5.97168e-40	2.55465e-27	6.48881e-25	5.95304e-27	1.89009e-27	4.5175	4.5175	BCC * 0 * 0 up vs Healthy * 0 * 0 and Healthy * 0 * 1	3.45491	5.90689	0.00035769	1.46044	1.46044	BCC * 0 * 1 up vs Healthy * 0 * 0 and Healthy * 0 * 1	1.18652	1.79761	6.89415e-36	6.68436	6.68436	BCC * 1 * 0 up vs Healthy * 0 * 0 and Healthy * 0 * 1	4.99312	8.94843	1.8114e-16	2.89943	2.89943	BCC * 1 * 1 up vs Healthy * 0 * 0 and Healthy * 0 * 1	2.25528	3.72756	183.455	35.1786	33.8602	12345.3	1
54	kegg_pathway_195	PPAR signaling pathway	1.90481e-17	2.58885e-27	6.57568e-25	5.97789e-27	8.87837e-14	2.66293	2.66293	BCC * 0 * 0 up vs Healthy * 0 * 0 and Healthy * 0 * 1	2.06162	3.43963	0.256771	0.891656	-1.12151	BCC * 0 * 1 down vs Healthy * 0 * 0 and Healthy * 0 * 1	-1.36741	1.08716	1.22701e-20	3.80229	3.80229	BCC * 1 * 0 up vs Healthy * 0 * 0 and Healthy * 0 * 1	2.87829	5.02293	2.82696e-09	2.07398	2.07398	BCC * 1 * 1 up vs Healthy * 0 * 0 and Healthy * 0 * 1	1.6318	2.63598	73.4518	47.8205	33.6796	15505.9	1
44	kegg_pathway_104	Glycerolipid metabolism	1.56541e-22	2.47936e-26	6.29757e-24	5.67349e-26	1.14507e-17	3.28265	3.28265	BCC * 0 * 0 up vs Healthy * 0 * 0 and Healthy * 0 * 1	2.50693	4.29841	0.380747	1.09785	1.09785	BCC * 0 * 1 up vs Healthy * 0 * 0 and Healthy * 0 * 1	-1.12241	1.3528	3.65862e-28	5.33192	5.33192	BCC * 1 * 0 up vs Healthy * 0 * 0 and Healthy * 0 * 1	3.97667	7.14903	2.4864e-06	1.83755	1.83755	BCC * 1 * 1 up vs Healthy * 0 * 0 and Healthy * 0 * 1	1.42739	2.36556	97.9894	42.9319	32.675	11414.1	1
42	kegg_pathway_235	Cytosolic DNA-sensing pathway	5.58065e-21	3.65235e-26	9.27697e-24	8.28301e-26	9.92217e-16	3.03766	3.03766	BCC * 0 * 0 up vs Healthy * 0 * 0 and Healthy * 0 * 1	2.32149	3.97476	0.784433	1.02948	1.02948	BCC * 0 * 1 up vs Healthy * 0 * 0 and Healthy * 0 * 1	-1.19628	1.26785	3.04792e-26	4.98711	4.98711	BCC * 1 * 0 up vs Healthy * 0 * 0 and Healthy * 0 * 1	3.7224	6.68151	1.88839e-07	1.95797	1.95797	BCC * 1 * 1 up vs Healthy * 0 * 0 and Healthy * 0 * 1	1.52196	2.51889	90.6531	45.8869	32.5179	10342.8	1
36	kegg_pathway_171	Bladder cancer	2.44169e-23	7.20171e-26	1.82923e-23	1.61879e-25	3.33505e-24	4.2342	4.2342	BCC * 0 * 0 up vs Healthy * 0 * 0 and Healthy * 0 * 1	3.21936	5.56894	0.134361	1.17596	1.17596	BCC * 0 * 1 up vs Healthy * 0 * 0 and Healthy * 0 * 1	-1.05145	1.45402	4.71461e-24	4.7803	4.7803	BCC * 1 * 0 up vs Healthy * 0 * 0 and Healthy * 0 * 1	3.54817	6.4403	4.60206e-05	1.70729	1.70729	BCC * 1 * 1 up vs Healthy * 0 * 0 and Healthy * 0 * 1	1.32073	2.20699	102.514	63.3382	32.3413	7886.05	1
34	kegg_pathway_277	Thyroid cancer	3.14541e-26	1.88348e-25	4.78404e-23	4.19653e-25	3.57776e-20	3.69829	3.69829	BCC * 0 * 0 up vs Healthy * 0 * 0 and Healthy * 0 * 1	2.81029	4.86687	0.186872	1.15393	1.15393	BCC * 0 * 1 up vs Healthy * 0 * 0 and Healthy * 0 * 1	-1.07199	1.42742	4.30305e-27	5.34721	5.34721	BCC * 1 * 0 up vs Healthy * 0 * 0 and Healthy * 0 * 1	3.96649	7.20854	2.31466e-10	2.31054	2.31054	BCC * 1 * 1 up vs Healthy * 0 * 0 and Healthy * 0 * 1	1.78644	2.9884	116.957	51.3287	31.8883	7061.39	1
74	kegg_pathway_89	Glutamatergic synapse	1.20632e-10	2.63733e-25	6.69882e-23	5.82506e-25	2.1613e-10	2.01895	2.01895	BCC * 0 * 0 up vs Healthy * 0 * 0 and Healthy * 0 * 1	1.62638	2.50628	0.0810238	0.861495	-1.16077	BCC * 0 * 1 down vs Healthy * 0 * 0 and Healthy * 0 * 1	-1.37241	1.01857	3.0866e-19	2.95282	2.95282	BCC * 1 * 0 up vs Healthy * 0 * 0 and Healthy * 0 * 1	2.33393	3.73583	0.0260347	1.25868	1.25868	BCC * 1 * 1 up vs Healthy * 0 * 0 and Healthy * 0 * 1	1.02787	1.54132	41.7466	38.9154	30.9651	20802	1
57	kegg_pathway_11	Pancreatic secretion	6.67912e-14	9.48928e-25	2.41028e-22	2.07783e-24	2.38623e-12	2.37388	2.37388	BCC * 0 * 0 up vs Healthy * 0 * 0 and Healthy * 0 * 1	1.86633	3.01945	0.214521	0.888721	-1.12521	BCC * 0 * 1 down vs Healthy * 0 * 0 and Healthy * 0 * 1	-1.35568	1.07075	1.49415e-19	3.37969	3.37969	BCC * 1 * 0 up vs Healthy * 0 * 0 and Healthy * 0 * 1	2.60156	4.39057	6.84408e-05	1.58159	1.58159	BCC * 1 * 1 up vs Healthy * 0 * 0 and Healthy * 0 * 1	1.26245	1.98139	56.8545	57.513	30.4644	15264.7	1
33	kegg_pathway_48	Fatty acid degradation	8.31492e-14	4.53426e-24	1.1517e-21	9.84361e-24	6.64959e-11	2.86617	2.86617	BCC * 0 * 0 up vs Healthy * 0 * 0 and Healthy * 0 * 1	2.09409	3.9229	0.102884	0.816877	-1.22417	BCC * 0 * 1 down vs Healthy * 0 * 0 and Healthy * 0 * 1	-1.56108	1.04169	2.61927e-16	4.23552	4.23552	BCC * 1 * 0 up vs Healthy * 0 * 0 and Healthy * 0 * 1	3.01045	5.95911	8.88843e-09	2.38087	2.38087	BCC * 1 * 1 up vs Healthy * 0 * 0 and Healthy * 0 * 1	1.77432	3.19478	56.9193	35.6588	30.1658	8689.75	1
68	kegg_pathway_314	Serotonergic synapse	3.33035e-15	9.34969e-24	2.37482e-21	2.01256e-23	5.72498e-15	2.50304	2.50304	BCC * 0 * 0 up vs Healthy * 0 * 0 and Healthy * 0 * 1	1.99059	3.14742	0.858021	0.98394	-1.01632	BCC * 0 * 1 down vs Healthy * 0 * 0 and Healthy * 0 * 1	-1.21365	1.17498	8.74885e-21	3.31274	3.31274	BCC * 1 * 0 up vs Healthy * 0 * 0 and Healthy * 0 * 1	2.58205	4.25021	0.00297904	1.38452	1.38452	BCC * 1 * 1 up vs Healthy * 0 * 0 and Healthy * 0 * 1	1.1171	1.71597	62.7692	47.6463	29.1273	19711.9	1
28	kegg_pathway_78	Propanoate metabolism	6.57324e-16	1.07056e-23	2.71922e-21	2.28506e-23	1.87017e-12	3.17437	3.17437	BCC * 0 * 0 up vs Healthy * 0 * 0 and Healthy * 0 * 1	2.30923	4.36364	0.331545	0.885121	-1.12979	BCC * 0 * 1 down vs Healthy * 0 * 0 and Healthy * 0 * 1	-1.44557	1.13252	1.80052e-18	4.82479	4.82479	BCC * 1 * 0 up vs Healthy * 0 * 0 and Healthy * 0 * 1	3.41313	6.8203	1.0833e-08	2.39916	2.39916	BCC * 1 * 1 up vs Healthy * 0 * 0 and Healthy * 0 * 1	1.78069	3.23244	67.1862	23.7968	29.9153	6423.9	1
41	kegg_pathway_56	Endocrine and other factor-regulated calcium reabsorption	6.99912e-11	2.10815e-23	5.3547e-21	4.46225e-23	1.34352e-11	2.38252	2.38252	BCC * 0 * 0 up vs Healthy * 0 * 0 and Healthy * 0 * 1	1.85552	3.05919	0.0332894	0.810321	-1.23408	BCC * 0 * 1 down vs Healthy * 0 * 0 and Healthy * 0 * 1	-1.49776	-1.01682	2.17957e-13	2.78904	2.78904	BCC * 1 * 0 up vs Healthy * 0 * 0 and Healthy * 0 * 1	2.12496	3.66066	2.2421e-05	1.66142	1.66142	BCC * 1 * 1 up vs Healthy * 0 * 0 and Healthy * 0 * 1	1.3145	2.0999	43.0761	42.1043	29.0786	8519.47	1
21	kegg_pathway_58	Graft-versus-host disease	1.89551e-17	2.95823e-23	7.5139e-21	6.20984e-23	4.1251e-16	5.17182	5.17182	BCC * 0 * 0 up vs Healthy * 0 * 0 and Healthy * 0 * 1	3.50612	7.62887	0.95196	0.990798	-1.00929	BCC * 0 * 1 down vs Healthy * 0 * 0 and Healthy * 0 * 1	-1.36389	1.33891	1.80823e-19	7.32989	7.32989	BCC * 1 * 0 up vs Healthy * 0 * 0 and Healthy * 0 * 1	4.80238	11.1876	2.49613e-06	2.40994	2.40994	BCC * 1 * 1 up vs Healthy * 0 * 0 and Healthy * 0 * 1	1.67433	3.46873	75.4328	88.8949	29.83	5380.88	1
54	kegg_pathway_190	Long-term potentiation	2.44769e-15	5.90313e-23	1.4994e-20	1.22901e-22	4.31179e-13	2.38404	2.38404	BCC * 0 * 0 up vs Healthy * 0 * 0 and Healthy * 0 * 1	1.88716	3.01176	0.545141	0.945664	-1.05746	BCC * 0 * 1 down vs Healthy * 0 * 0 and Healthy * 0 * 1	-1.26733	1.13335	1.75601e-19	3.25907	3.25907	BCC * 1 * 0 up vs Healthy * 0 * 0 and Healthy * 0 * 1	2.5274	4.20255	9.78236e-06	1.64037	1.64037	BCC * 1 * 1 up vs Healthy * 0 * 0 and Healthy * 0 * 1	1.31777	2.04194	63.579	50.3063	28.2951	12931.6	1
46	kegg_pathway_118	Renin secretion	2.09012e-20	7.48433e-23	1.90102e-20	1.54554e-22	1.60049e-14	2.7864	2.7864	BCC * 0 * 0 up vs Healthy * 0 * 0 and Healthy * 0 * 1	2.14925	3.61244	0.581603	1.05814	1.05814	BCC * 0 * 1 up vs Healthy * 0 * 0 and Healthy * 0 * 1	-1.15557	1.29385	1.44297e-23	4.30781	4.30781	BCC * 1 * 0 up vs Healthy * 0 * 0 and Healthy * 0 * 1	3.24787	5.71366	1.46377e-08	2.0255	2.0255	BCC * 1 * 1 up vs Healthy * 0 * 0 and Healthy * 0 * 1	1.58815	2.5833	87.71	47.1704	28.2895	11572.5	1
39	kegg_pathway_93	Basal transcription factors	2.13333e-20	2.10806e-22	5.35447e-20	4.31812e-22	1.11969e-15	2.9603	2.9603	BCC * 0 * 0 up vs Healthy * 0 * 0 and Healthy * 0 * 1	2.27582	3.85065	0.680155	1.04375	1.04375	BCC * 0 * 1 up vs Healthy * 0 * 0 and Healthy * 0 * 1	-1.17452	1.27954	2.58359e-21	4.06399	4.06399	BCC * 1 * 0 up vs Healthy * 0 * 0 and Healthy * 0 * 1	3.053	5.40976	1.4426e-09	2.14784	2.14784	BCC * 1 * 1 up vs Healthy * 0 * 0 and Healthy * 0 * 1	1.67885	2.74786	88.0352	27.9514	27.8733	8526.37	1
21	kegg_pathway_319	Allograft rejection	6.62779e-17	2.67348e-22	6.79064e-20	5.43251e-22	6.05989e-15	4.80825	4.80825	BCC * 0 * 0 up vs Healthy * 0 * 0 and Healthy * 0 * 1	3.26233	7.08674	0.880049	0.977157	-1.02338	BCC * 0 * 1 down vs Healthy * 0 * 0 and Healthy * 0 * 1	-1.38205	1.31963	6.16118e-19	7.07486	7.07486	BCC * 1 * 0 up vs Healthy * 0 * 0 and Healthy * 0 * 1	4.63944	10.7887	1.02386e-06	2.488	2.488	BCC * 1 * 1 up vs Healthy * 0 * 0 and Healthy * 0 * 1	1.7299	3.57833	72.7478	82.8834	28.5578	5358.1	1
41	kegg_pathway_315	Nucleotide excision repair	7.80726e-15	3.35401e-22	8.51919e-20	6.76126e-22	3.47767e-12	2.5118	2.5118	BCC * 0 * 0 up vs Healthy * 0 * 0 and Healthy * 0 * 1	1.94109	3.2503	0.508584	0.934912	-1.06962	BCC * 0 * 1 down vs Healthy * 0 * 0 and Healthy * 0 * 1	-1.30598	1.14151	2.90009e-19	3.66334	3.66334	BCC * 1 * 0 up vs Healthy * 0 * 0 and Healthy * 0 * 1	2.76763	4.84892	9.31938e-06	1.72875	1.72875	BCC * 1 * 1 up vs Healthy * 0 * 0 and Healthy * 0 * 1	1.35787	2.20093	61.5029	20.6046	27.5756	9056.18	1
42	kegg_pathway_155	Pyrimidine metabolism	2.40394e-31	3.79715e-22	9.64476e-20	7.5943e-22	1.33875e-19	4.05926	4.05926	BCC * 0 * 0 up vs Healthy * 0 * 0 and Healthy * 0 * 1	3.00799	5.47794	0.00308987	1.42009	1.42009	BCC * 0 * 1 up vs Healthy * 0 * 0 and Healthy * 0 * 1	1.12586	1.7912	7.08511e-32	7.34091	7.34091	BCC * 1 * 0 up vs Healthy * 0 * 0 and Healthy * 0 * 1	5.29845	10.1707	2.40137e-12	2.74799	2.74799	BCC * 1 * 1 up vs Healthy * 0 * 0 and Healthy * 0 * 1	2.0752	3.63891	141.173	27.0755	27.4875	12852.5	1
34	kegg_pathway_225	Malaria	1.05681e-22	6.46009e-22	1.64086e-19	1.28192e-21	1.391e-24	6.53437	6.53437	BCC * 0 * 0 up vs Healthy * 0 * 0 and Healthy * 0 * 1	4.59108	9.30022	0.0481433	1.3174	1.3174	BCC * 0 * 1 up vs Healthy * 0 * 0 and Healthy * 0 * 1	1.00226	1.73163	8.21272e-21	6.43015	6.43015	BCC * 1 * 0 up vs Healthy * 0 * 0 and Healthy * 0 * 1	4.37997	9.43998	4.4935e-05	1.99385	1.99385	BCC * 1 * 1 up vs Healthy * 0 * 0 and Healthy * 0 * 1	1.43244	2.77529	99.6093	38.2986	27.3962	11668.2	1
36	kegg_pathway_123	Ferroptosis	5.57009e-15	7.19322e-22	1.82708e-19	1.41634e-21	9.17956e-14	3.01581	3.01581	BCC * 0 * 0 up vs Healthy * 0 * 0 and Healthy * 0 * 1	2.26165	4.02145	0.611748	0.94394	-1.05939	BCC * 0 * 1 down vs Healthy * 0 * 0 and Healthy * 0 * 1	-1.32393	1.17965	3.03255e-18	4.08944	4.08944	BCC * 1 * 0 up vs Healthy * 0 * 0 and Healthy * 0 * 1	2.99027	5.59265	2.60876e-05	1.78574	1.78574	BCC * 1 * 1 up vs Healthy * 0 * 0 and Healthy * 0 * 1	1.36372	2.33836	62.354	34.4783	27.2799	8698.17	1
28	kegg_pathway_110	Intestinal immune network for IgA production	5.91984e-14	8.89781e-22	2.26004e-19	1.7385e-21	6.10476e-17	5.08763	5.08763	BCC * 0 * 0 up vs Healthy * 0 * 0 and Healthy * 0 * 1	3.49405	7.40802	0.452721	0.894557	-1.11787	BCC * 0 * 1 down vs Healthy * 0 * 0 and Healthy * 0 * 1	-1.49553	1.19677	1.14279e-13	4.78572	4.78572	BCC * 1 * 0 up vs Healthy * 0 * 0 and Healthy * 0 * 1	3.18003	7.20216	4.60145e-05	2.08336	2.08336	BCC * 1 * 1 up vs Healthy * 0 * 0 and Healthy * 0 * 1	1.46513	2.96246	57.8381	42.281	27.4411	8957.9	1
62	kegg_pathway_217	Cardiac muscle contraction	4.27435e-23	2.29422e-21	5.82732e-19	4.44833e-21	1.60048e-14	2.43634	2.43634	BCC * 0 * 0 up vs Healthy * 0 * 0 and Healthy * 0 * 1	1.94342	3.05428	0.177477	1.12801	1.12801	BCC * 0 * 1 up vs Healthy * 0 * 0 and Healthy * 0 * 1	-1.05616	1.34386	1.63699e-25	3.75627	3.75627	BCC * 1 * 0 up vs Healthy * 0 * 0 and Healthy * 0 * 1	2.93742	4.80339	2.90782e-10	1.9809	1.9809	BCC * 1 * 1 up vs Healthy * 0 * 0 and Healthy * 0 * 1	1.60283	2.44815	99.8933	108.979	26.2612	15952.1	1
39	kegg_pathway_242	Arachidonic acid metabolism	3.78817e-15	3.00748e-21	7.639e-19	5.78712e-21	5.6783e-15	3.66838	3.66838	BCC * 0 * 0 up vs Healthy * 0 * 0 and Healthy * 0 * 1	2.65523	5.06813	0.829903	0.972947	-1.02781	BCC * 0 * 1 down vs Healthy * 0 * 0 and Healthy * 0 * 1	-1.32021	1.24975	6.10146e-18	4.78554	4.78554	BCC * 1 * 0 up vs Healthy * 0 * 0 and Healthy * 0 * 1	3.36691	6.8019	0.000140599	1.80255	1.80255	BCC * 1 * 1 up vs Healthy * 0 * 0 and Healthy * 0 * 1	1.3316	2.44008	63.0411	32.9346	26.4277	12883	1
28	kegg_pathway_13	Citrate cycle (TCA cycle)	1.49756e-20	3.22165e-21	8.18299e-19	6.15262e-21	1.59412e-14	3.68093	3.68093	BCC * 0 * 0 up vs Healthy * 0 * 0 and Healthy * 0 * 1	2.65007	5.11277	0.474758	1.09719	1.09719	BCC * 0 * 1 up vs Healthy * 0 * 0 and Healthy * 0 * 1	-1.17559	1.41519	2.2385e-22	6.11264	6.11264	BCC * 1 * 0 up vs Healthy * 0 * 0 and Healthy * 0 * 1	4.27562	8.73894	1.94647e-09	2.58422	2.58422	BCC * 1 * 1 up vs Healthy * 0 * 0 and Healthy * 0 * 1	1.89948	3.5158	89.75	21.879	26.7238	6849.88	1
37	kegg_pathway_181	Vasopressin-regulated water reabsorption	3.97686e-16	3.89953e-21	9.90481e-19	7.39165e-21	1.78778e-12	2.36533	2.36533	BCC * 0 * 0 up vs Healthy * 0 * 0 and Healthy * 0 * 1	1.86524	2.99948	0.654026	0.958826	-1.04294	BCC * 0 * 1 down vs Healthy * 0 * 0 and Healthy * 0 * 1	-1.25362	1.15251	8.26455e-18	3.14701	3.14701	BCC * 1 * 0 up vs Healthy * 0 * 0 and Healthy * 0 * 1	2.43044	4.07486	1.54147e-08	1.90655	1.90655	BCC * 1 * 1 up vs Healthy * 0 * 0 and Healthy * 0 * 1	1.52616	2.38174	67.7432	51.4179	26.3317	6260.37	1
32	kegg_pathway_302	Various types of N-glycan biosynthesis	2.26554e-25	8.06374e-21	2.04819e-18	1.51718e-20	6.27831e-20	4.17649	4.17649	BCC * 0 * 0 up vs Healthy * 0 * 0 and Healthy * 0 * 1	3.08818	5.64832	0.0983538	1.21794	1.21794	BCC * 0 * 1 up vs Healthy * 0 * 0 and Healthy * 0 * 1	-1.03736	1.5388	9.56834e-22	5.11826	5.11826	BCC * 1 * 0 up vs Healthy * 0 * 0 and Healthy * 0 * 1	3.68554	7.10793	1.87784e-12	2.78812	2.78812	BCC * 1 * 1 up vs Healthy * 0 * 0 and Healthy * 0 * 1	2.10125	3.69953	113	35.5217	26.0701	7558.51	1
53	kegg_pathway_68	Drug metabolism - other enzymes	3.47614e-29	8.4286e-21	2.14086e-18	1.57416e-20	1.72132e-17	3.31624	3.31624	BCC * 0 * 0 up vs Healthy * 0 * 0 and Healthy * 0 * 1	2.52173	4.36107	0.00203994	1.39665	1.39665	BCC * 0 * 1 up vs Healthy * 0 * 0 and Healthy * 0 * 1	1.12967	1.72673	2.80099e-31	6.02253	6.02253	BCC * 1 * 0 up vs Healthy * 0 * 0 and Healthy * 0 * 1	4.47082	8.1128	2.16866e-10	2.30417	2.30417	BCC * 1 * 1 up vs Healthy * 0 * 0 and Healthy * 0 * 1	1.78268	2.97821	129.506	37.4675	25.656	17104.6	1
32	kegg_pathway_125	Cholesterol metabolism	4.05812e-19	1.01695e-20	2.58305e-18	1.88544e-20	1.20521e-16	3.90982	3.90982	BCC * 0 * 0 up vs Healthy * 0 * 0 and Healthy * 0 * 1	2.84292	5.3771	0.496551	1.08934	1.08934	BCC * 0 * 1 up vs Healthy * 0 * 0 and Healthy * 0 * 1	-1.17499	1.39432	2.74179e-20	5.24842	5.24842	BCC * 1 * 0 up vs Healthy * 0 * 0 and Healthy * 0 * 1	3.71094	7.42289	8.10433e-07	2.12623	2.12623	BCC * 1 * 1 up vs Healthy * 0 * 0 and Healthy * 0 * 1	1.57744	2.86596	82.3622	45.5941	25.9425	8421.71	1
16	kegg_pathway_1	Asthma	1.96881e-14	1.54228e-20	3.91739e-18	2.83869e-20	6.30568e-15	7.35137	7.35137	BCC * 0 * 0 up vs Healthy * 0 * 0 and Healthy * 0 * 1	4.50151	12.0055	0.628126	0.910502	-1.0983	BCC * 0 * 1 down vs Healthy * 0 * 0 and Healthy * 0 * 1	-1.60589	1.33131	1.48109e-15	9.2337	9.2337	BCC * 1 * 0 up vs Healthy * 0 * 0 and Healthy * 0 * 1	5.41578	15.7431	2.22788e-05	2.71746	2.71746	BCC * 1 * 1 up vs Healthy * 0 * 0 and Healthy * 0 * 1	1.7163	4.30261	61.3268	40.151	26.7114	4959.54	1
23	kegg_pathway_196	Protein export	7.01004e-18	2.40405e-20	6.10629e-18	4.39301e-20	2.39956e-14	3.74844	3.74844	BCC * 0 * 0 up vs Healthy * 0 * 0 and Healthy * 0 * 1	2.68238	5.23819	0.657717	1.06029	1.06029	BCC * 0 * 1 up vs Healthy * 0 * 0 and Healthy * 0 * 1	-1.22222	1.37403	1.50646e-20	5.83919	5.83919	BCC * 1 * 0 up vs Healthy * 0 * 0 and Healthy * 0 * 1	4.05751	8.4032	1.16771e-06	2.1852	2.1852	BCC * 1 * 1 up vs Healthy * 0 * 0 and Healthy * 0 * 1	1.59709	2.98986	77.2711	26.3797	25.8459	4787.17	1
41	kegg_pathway_44	Fanconi anemia pathway	7.34017e-18	3.05102e-20	7.74959e-18	5.53542e-20	3.25547e-16	3.37601	3.37601	BCC * 0 * 0 up vs Healthy * 0 * 0 and Healthy * 0 * 1	2.52771	4.50901	0.394049	1.10233	1.10233	BCC * 0 * 1 up vs Healthy * 0 * 0 and Healthy * 0 * 1	-1.13511	1.37931	1.55361e-20	4.52906	4.52906	BCC * 1 * 0 up vs Healthy * 0 * 0 and Healthy * 0 * 1	3.30594	6.20471	9.66729e-05	1.71641	1.71641	BCC * 1 * 1 up vs Healthy * 0 * 0 and Healthy * 0 * 1	1.3088	2.25096	75.8095	21.1341	25.133	11415.6	1
32	kegg_pathway_160	Ether lipid metabolism	6.3732e-16	4.05263e-20	1.02937e-17	7.30048e-20	1.44577e-14	3.51999	3.51999	BCC * 0 * 0 up vs Healthy * 0 * 0 and Healthy * 0 * 1	2.56305	4.83422	0.838558	1.02586	1.02586	BCC * 0 * 1 up vs Healthy * 0 * 0 and Healthy * 0 * 1	-1.24635	1.31164	9.79623e-19	4.84779	4.84779	BCC * 1 * 0 up vs Healthy * 0 * 0 and Healthy * 0 * 1	3.43289	6.84586	6.89258e-05	1.83121	1.83121	BCC * 1 * 1 up vs Healthy * 0 * 0 and Healthy * 0 * 1	1.36034	2.46507	67.004	27.4196	25.1825	8347.96	1
30	kegg_pathway_6	Pyruvate metabolism	1.22434e-16	5.05799e-20	1.28473e-17	9.04739e-20	3.73301e-11	2.98447	2.98447	BCC * 0 * 0 up vs Healthy * 0 * 0 and Healthy * 0 * 1	2.16421	4.11562	0.963135	1.00588	1.00588	BCC * 0 * 1 up vs Healthy * 0 * 0 and Healthy * 0 * 1	-1.27515	1.2902	4.11683e-20	5.28876	5.28876	BCC * 1 * 0 up vs Healthy * 0 * 0 and Healthy * 0 * 1	3.72847	7.50202	5.5156e-08	2.31438	2.31438	BCC * 1 * 1 up vs Healthy * 0 * 0 and Healthy * 0 * 1	1.71267	3.12749	70.5552	43.1685	25.1224	7525.36	1
40	kegg_pathway_334	Arginine and proline metabolism	1.16897e-17	7.49285e-20	1.90318e-17	1.3309e-19	3.08765e-14	3.21184	3.21184	BCC * 0 * 0 up vs Healthy * 0 * 0 and Healthy * 0 * 1	2.38259	4.3297	0.606643	1.06262	1.06262	BCC * 0 * 1 up vs Healthy * 0 * 0 and Healthy * 0 * 1	-1.18602	1.3392	3.16022e-20	4.69419	4.69419	BCC * 1 * 0 up vs Healthy * 0 * 0 and Healthy * 0 * 1	3.39209	6.49613	2.21151e-06	1.9692	1.9692	BCC * 1 * 1 up vs Healthy * 0 * 0 and Healthy * 0 * 1	1.48857	2.60501	74.8912	53.0241	24.665	11571.7	1
23	kegg_pathway_5	Autoimmune thyroid disease	1.62131e-17	8.6945e-20	2.2084e-17	1.53361e-19	1.31706e-13	4.29529	4.29529	BCC * 0 * 0 up vs Healthy * 0 * 0 and Healthy * 0 * 1	2.93571	6.28453	0.91855	1.01548	1.01548	BCC * 0 * 1 up vs Healthy * 0 * 0 and Healthy * 0 * 1	-1.32237	1.36363	7.56224e-17	6.00429	6.00429	BCC * 1 * 0 up vs Healthy * 0 * 0 and Healthy * 0 * 1	3.96888	9.08354	4.11187e-10	3.15099	3.15099	BCC * 1 * 1 up vs Healthy * 0 * 0 and Healthy * 0 * 1	2.20595	4.50087	75.4805	82.1543	25.1193	6191.63	1
26	kegg_pathway_76	Primary immunodeficiency	5.38562e-18	1.01165e-19	2.56959e-17	1.77213e-19	5.6245e-19	6.1387	6.1387	BCC * 0 * 0 up vs Healthy * 0 * 0 and Healthy * 0 * 1	4.14559	9.09007	0.436425	1.12823	1.12823	BCC * 0 * 1 up vs Healthy * 0 * 0 and Healthy * 0 * 1	-1.20133	1.52918	7.33202e-17	6.33459	6.33459	BCC * 1 * 0 up vs Healthy * 0 * 0 and Healthy * 0 * 1	4.13292	9.70912	1.02125e-05	2.29587	2.29587	BCC * 1 * 1 up vs Healthy * 0 * 0 and Healthy * 0 * 1	1.58934	3.3165	77.4667	42.9194	24.8879	8426.64	1
57	kegg_pathway_335	Arrhythmogenic right ventricular cardiomyopathy (ARVC)	2.5116e-25	1.47282e-19	3.74096e-17	2.5623e-19	2.62592e-17	2.70515	2.70515	BCC * 0 * 0 up vs Healthy * 0 * 0 and Healthy * 0 * 1	2.15187	3.40069	0.0426297	1.20122	1.20122	BCC * 0 * 1 up vs Healthy * 0 * 0 and Healthy * 0 * 1	1.00612	1.43417	8.47844e-25	3.7443	3.7443	BCC * 1 * 0 up vs Healthy * 0 * 0 and Healthy * 0 * 1	2.91923	4.80256	6.60058e-11	2.04865	2.04865	BCC * 1 * 1 up vs Healthy * 0 * 0 and Healthy * 0 * 1	1.65334	2.53847	110.705	88.0405	24.0935	13812.5	1
38	kegg_pathway_127	Amyotrophic lateral sclerosis (ALS)	5.341e-11	1.93054e-19	4.90357e-17	3.33576e-19	6.54916e-12	2.76726	2.76726	BCC * 0 * 0 up vs Healthy * 0 * 0 and Healthy * 0 * 1	2.07378	3.69263	0.381758	0.905134	-1.10481	BCC * 0 * 1 down vs Healthy * 0 * 0 and Healthy * 0 * 1	-1.38144	1.13177	3.76423e-15	3.56349	3.56349	BCC * 1 * 0 up vs Healthy * 0 * 0 and Healthy * 0 * 1	2.60368	4.87712	0.00972419	1.42861	1.42861	BCC * 1 * 1 up vs Healthy * 0 * 0 and Healthy * 0 * 1	1.09027	1.87195	43.6645	40.4707	24.1895	9741.86	1
30	kegg_pathway_145	RNA polymerase	2.88788e-16	2.10936e-19	5.35777e-17	3.62012e-19	1.82475e-13	3.38102	3.38102	BCC * 0 * 0 up vs Healthy * 0 * 0 and Healthy * 0 * 1	2.45261	4.66087	0.806185	1.03159	1.03159	BCC * 0 * 1 up vs Healthy * 0 * 0 and Healthy * 0 * 1	-1.24304	1.32282	4.64206e-19	5.02439	5.02439	BCC * 1 * 0 up vs Healthy * 0 * 0 and Healthy * 0 * 1	3.54341	7.12435	7.26829e-06	1.99501	1.99501	BCC * 1 * 1 up vs Healthy * 0 * 0 and Healthy * 0 * 1	1.4768	2.69504	68.7663	18.6594	24.3351	7509.3	1
41	kegg_pathway_33	Regulation of lipolysis in adipocytes	4.40355e-21	2.3221e-19	5.89813e-17	3.95848e-19	1.96005e-14	3.21288	3.21288	BCC * 0 * 0 up vs Healthy * 0 * 0 and Healthy * 0 * 1	2.38858	4.32164	0.320695	1.12333	1.12333	BCC * 0 * 1 up vs Healthy * 0 * 0 and Healthy * 0 * 1	-1.12002	1.41333	3.57867e-19	4.43477	4.43477	BCC * 1 * 0 up vs Healthy * 0 * 0 and Healthy * 0 * 1	3.21225	6.12254	1.60139e-12	2.74071	2.74071	BCC * 1 * 1 up vs Healthy * 0 * 0 and Healthy * 0 * 1	2.07603	3.61821	91.2055	26.3205	24.0369	11981.6	1
29	kegg_pathway_108	DNA replication	5.53903e-16	3.30707e-19	8.39996e-17	5.59997e-19	3.59709e-14	3.76676	3.76676	BCC * 0 * 0 up vs Healthy * 0 * 0 and Healthy * 0 * 1	2.683	5.2883	0.717426	1.04968	1.04968	BCC * 0 * 1 up vs Healthy * 0 * 0 and Healthy * 0 * 1	-1.23902	1.36519	1.79834e-18	5.35021	5.35021	BCC * 1 * 0 up vs Healthy * 0 * 0 and Healthy * 0 * 1	3.699	7.73852	3.90069e-05	1.95219	1.95219	BCC * 1 * 1 up vs Healthy * 0 * 0 and Healthy * 0 * 1	1.4206	2.6827	67.4748	16.7092	24.1188	7836.19	1
28	kegg_pathway_129	Prion diseases	2.44808e-20	8.1465e-19	2.06921e-16	1.37034e-18	1.04368e-14	4.26383	4.26383	BCC * 0 * 0 up vs Healthy * 0 * 0 and Healthy * 0 * 1	2.96581	6.12995	0.161508	1.22235	1.22235	BCC * 0 * 1 up vs Healthy * 0 * 0 and Healthy * 0 * 1	-1.08374	1.61926	3.62075e-22	7.31277	7.31277	BCC * 1 * 0 up vs Healthy * 0 * 0 and Healthy * 0 * 1	4.92698	10.8538	1.18593e-07	2.51895	2.51895	BCC * 1 * 1 up vs Healthy * 0 * 0 and Healthy * 0 * 1	1.79271	3.53939	88.7018	44.7751	23.6538	8361.17	1
70	kegg_pathway_316	Circadian entrainment	4.99466e-12	9.05169e-19	2.29913e-16	1.51259e-18	2.22016e-10	2.09067	2.09067	BCC * 0 * 0 up vs Healthy * 0 * 0 and Healthy * 0 * 1	1.66598	2.62363	0.600979	0.954164	-1.04804	BCC * 0 * 1 down vs Healthy * 0 * 0 and Healthy * 0 * 1	-1.24958	1.13766	3.88481e-17	2.90648	2.90648	BCC * 1 * 0 up vs Healthy * 0 * 0 and Healthy * 0 * 1	2.27034	3.72087	0.00143288	1.41373	1.41373	BCC * 1 * 1 up vs Healthy * 0 * 0 and Healthy * 0 * 1	1.1428	1.74888	48.0966	33.4971	23.0467	20526.6	1
26	kegg_pathway_49	Antifolate resistance	1.00995e-14	9.97292e-19	2.53312e-16	1.65564e-18	1.33962e-15	4.35205	4.35205	BCC * 0 * 0 up vs Healthy * 0 * 0 and Healthy * 0 * 1	3.04965	6.21065	0.46166	1.10891	1.10891	BCC * 0 * 1 up vs Healthy * 0 * 0 and Healthy * 0 * 1	-1.18778	1.46059	1.4799e-17	5.53491	5.53491	BCC * 1 * 0 up vs Healthy * 0 * 0 and Healthy * 0 * 1	3.75928	8.14921	0.00942724	1.55524	1.55524	BCC * 1 * 1 up vs Healthy * 0 * 0 and Healthy * 0 * 1	1.11455	2.17017	61.6281	38.5568	23.6134	6914.98	1
27	kegg_pathway_305	Fructose and mannose metabolism	1.07615e-19	1.35838e-18	3.45029e-16	2.24044e-18	2.49641e-13	3.8203	3.8203	BCC * 0 * 0 up vs Healthy * 0 * 0 and Healthy * 0 * 1	2.67902	5.44778	0.303465	1.15515	1.15515	BCC * 0 * 1 up vs Healthy * 0 * 0 and Healthy * 0 * 1	-1.13958	1.52062	1.19164e-20	6.49038	6.49038	BCC * 1 * 0 up vs Healthy * 0 * 0 and Healthy * 0 * 1	4.41179	9.54829	1.66871e-09	2.80113	2.80113	BCC * 1 * 1 up vs Healthy * 0 * 0 and Healthy * 0 * 1	2.0088	3.90598	85.6679	38.9141	23.4051	7428.04	1
28	kegg_pathway_75	Circadian rhythm	1.18381e-12	1.39749e-18	3.54962e-16	2.29008e-18	5.36227e-09	2.40954	2.40954	BCC * 0 * 0 up vs Healthy * 0 * 0 and Healthy * 0 * 1	1.79681	3.23121	0.578178	0.9376	-1.06655	BCC * 0 * 1 down vs Healthy * 0 * 0 and Healthy * 0 * 1	-1.33872	1.17686	1.73241e-16	3.89946	3.89946	BCC * 1 * 0 up vs Healthy * 0 * 0 and Healthy * 0 * 1	2.83389	5.36569	5.47824e-06	1.89634	1.89634	BCC * 1 * 1 up vs Healthy * 0 * 0 and Healthy * 0 * 1	1.44054	2.49636	51.6688	28.7796	23.3555	5462.55	1
67	kegg_pathway_182	Dilated cardiomyopathy (DCM)	4.30935e-27	3.04436e-18	7.73267e-16	4.95684e-18	7.85451e-17	2.56116	2.56116	BCC * 0 * 0 up vs Healthy * 0 * 0 and Healthy * 0 * 1	2.05565	3.19098	0.0113138	1.24625	1.24625	BCC * 0 * 1 up vs Healthy * 0 * 0 and Healthy * 0 * 1	1.05109	1.47765	3.01177e-25	3.59288	3.59288	BCC * 1 * 0 up vs Healthy * 0 * 0 and Healthy * 0 * 1	2.82859	4.56367	5.80392e-13	2.13953	2.13953	BCC * 1 * 1 up vs Healthy * 0 * 0 and Healthy * 0 * 1	1.74123	2.62893	118.713	70.1604	22.4224	17628.1	1
64	kegg_pathway_306	Hypertrophic cardiomyopathy (HCM)	3.96234e-28	4.20137e-18	1.06715e-15	6.79712e-18	9.32015e-17	2.52338	2.52338	BCC * 0 * 0 up vs Healthy * 0 * 0 and Healthy * 0 * 1	2.03141	3.13449	0.00344946	1.28502	1.28502	BCC * 0 * 1 up vs Healthy * 0 * 0 and Healthy * 0 * 1	1.08631	1.52007	1.11479e-27	3.7693	3.7693	BCC * 1 * 0 up vs Healthy * 0 * 0 and Healthy * 0 * 1	2.97719	4.77216	4.67364e-12	2.05421	2.05421	BCC * 1 * 1 up vs Healthy * 0 * 0 and Healthy * 0 * 1	1.6765	2.51701	123.787	73.3088	22.2688	15646.8	1
38	kegg_pathway_30	Mineral absorption	3.83763e-18	5.47186e-18	1.38985e-15	8.79653e-18	3.91593e-15	3.29364	3.29364	BCC * 0 * 0 up vs Healthy * 0 * 0 and Healthy * 0 * 1	2.45331	4.42182	0.513687	1.07895	1.07895	BCC * 0 * 1 up vs Healthy * 0 * 0 and Healthy * 0 * 1	-1.16436	1.35547	6.31661e-17	3.97989	3.97989	BCC * 1 * 0 up vs Healthy * 0 * 0 and Healthy * 0 * 1	2.88877	5.48313	1.0776e-08	2.24538	2.24538	BCC * 1 * 1 up vs Healthy * 0 * 0 and Healthy * 0 * 1	1.70388	2.95899	77.2891	59.8144	22.379	10156.4	1
20	kegg_pathway_86	Collecting duct acid secretion	2.57253e-13	6.58835e-18	1.67344e-15	1.05248e-17	8.36729e-13	4.28509	4.28509	BCC * 0 * 0 up vs Healthy * 0 * 0 and Healthy * 0 * 1	2.89307	6.34689	0.903905	1.0189	1.0189	BCC * 0 * 1 up vs Healthy * 0 * 0 and Healthy * 0 * 1	-1.3305	1.38127	7.1852e-17	6.40163	6.40163	BCC * 1 * 0 up vs Healthy * 0 * 0 and Healthy * 0 * 1	4.17551	9.81459	0.00247495	1.76688	1.76688	BCC * 1 * 1 up vs Healthy * 0 * 0 and Healthy * 0 * 1	1.22284	2.55295	55.3408	36.8369	22.8425	4982.13	1
19	kegg_pathway_266	Galactose metabolism	5.68579e-18	6.75127e-18	1.71482e-15	1.07176e-17	4.05137e-15	5.58822	5.58822	BCC * 0 * 0 up vs Healthy * 0 * 0 and Healthy * 0 * 1	3.66651	8.51715	0.540674	1.10714	1.10714	BCC * 0 * 1 up vs Healthy * 0 * 0 and Healthy * 0 * 1	-1.25189	1.53451	1.90097e-16	7.13471	7.13471	BCC * 1 * 0 up vs Healthy * 0 * 0 and Healthy * 0 * 1	4.51112	11.2841	4.73022e-09	3.29191	3.29191	BCC * 1 * 1 up vs Healthy * 0 * 0 and Healthy * 0 * 1	2.21807	4.88561	78.3959	22.3383	22.8926	5172.38	1
42	kegg_pathway_192	Hedgehog signaling pathway	1.90919e-36	8.62182e-18	2.18994e-15	1.36021e-17	3.8774e-22	3.54597	3.54597	BCC * 0 * 0 up vs Healthy * 0 * 0 and Healthy * 0 * 1	2.75305	4.56725	1.28892e-05	1.5485	1.5485	BCC * 0 * 1 up vs Healthy * 0 * 0 and Healthy * 0 * 1	1.27282	1.88389	1.60734e-30	5.17389	5.17389	BCC * 1 * 0 up vs Healthy * 0 * 0 and Healthy * 0 * 1	3.92866	6.8138	8.85067e-17	2.76263	2.76263	BCC * 1 * 1 up vs Healthy * 0 * 0 and Healthy * 0 * 1	2.17941	3.50193	166.601	34.9322	22.0755	9164.72	1
46	kegg_pathway_85	Amphetamine addiction	2.77615e-15	3.01435e-17	7.65645e-15	4.7262e-17	2.27602e-11	2.48673	2.48673	BCC * 0 * 0 up vs Healthy * 0 * 0 and Healthy * 0 * 1	1.90678	3.24306	0.578816	1.05996	1.05996	BCC * 0 * 1 up vs Healthy * 0 * 0 and Healthy * 0 * 1	-1.15889	1.30203	3.83923e-19	3.78593	3.78593	BCC * 1 * 0 up vs Healthy * 0 * 0 and Healthy * 0 * 1	2.83608	5.0539	3.60691e-05	1.69104	1.69104	BCC * 1 * 1 up vs Healthy * 0 * 0 and Healthy * 0 * 1	1.31857	2.16872	63.4834	57.097	21.3583	12106.1	1
29	kegg_pathway_304	Autophagy - other	1.37092e-17	3.08835e-17	7.84441e-15	4.81252e-17	7.18484e-12	3.02512	3.02512	BCC * 0 * 0 up vs Healthy * 0 * 0 and Healthy * 0 * 1	2.21065	4.13966	0.363983	1.11903	1.11903	BCC * 0 * 1 up vs Healthy * 0 * 0 and Healthy * 0 * 1	-1.1394	1.42679	1.94161e-19	4.9319	4.9319	BCC * 1 * 0 up vs Healthy * 0 * 0 and Healthy * 0 * 1	3.50614	6.93743	6.05862e-08	2.26283	2.26283	BCC * 1 * 1 up vs Healthy * 0 * 0 and Healthy * 0 * 1	1.68665	3.03584	75.2128	18.4997	21.6218	6697.56	1
23	kegg_pathway_63	Pentose phosphate pathway	1.84574e-20	4.0663e-17	1.03284e-14	6.29781e-17	2.18752e-13	4.54042	4.54042	BCC * 0 * 0 up vs Healthy * 0 * 0 and Healthy * 0 * 1	3.04715	6.76546	0.18526	1.23205	1.23205	BCC * 0 * 1 up vs Healthy * 0 * 0 and Healthy * 0 * 1	-1.10543	1.67799	1.12786e-19	7.78149	7.78149	BCC * 1 * 0 up vs Healthy * 0 * 0 and Healthy * 0 * 1	5.04257	12.0081	3.30046e-11	3.58974	3.58974	BCC * 1 * 1 up vs Healthy * 0 * 0 and Healthy * 0 * 1	2.47053	5.21597	90.0604	46.9691	21.6666	6799.36	1
57	kegg_pathway_258	GABAergic synapse	3.43082e-11	4.18237e-17	1.06232e-14	6.43832e-17	5.35142e-09	2.14347	2.14347	BCC * 0 * 0 up vs Healthy * 0 * 0 and Healthy * 0 * 1	1.66063	2.76671	0.984047	1.00202	1.00202	BCC * 0 * 1 up vs Healthy * 0 * 0 and Healthy * 0 * 1	-1.21614	1.22106	8.62567e-18	3.40811	3.40811	BCC * 1 * 0 up vs Healthy * 0 * 0 and Healthy * 0 * 1	2.58187	4.49876	0.0219678	1.32253	1.32253	BCC * 1 * 1 up vs Healthy * 0 * 0 and Healthy * 0 * 1	1.04125	1.67979	44.3399	46.0882	21.0946	17184.8	1
26	kegg_pathway_257	Base excision repair	5.95692e-13	5.05724e-17	1.28454e-14	7.73819e-17	6.67276e-11	3.09716	3.09716	BCC * 0 * 0 up vs Healthy * 0 * 0 and Healthy * 0 * 1	2.21258	4.33538	0.60857	0.934249	-1.07038	BCC * 0 * 1 down vs Healthy * 0 * 0 and Healthy * 0 * 1	-1.38892	1.21228	5.06633e-14	4.15097	4.15097	BCC * 1 * 0 up vs Healthy * 0 * 0 and Healthy * 0 * 1	2.87912	5.98467	1.06633e-06	2.19922	2.19922	BCC * 1 * 1 up vs Healthy * 0 * 0 and Healthy * 0 * 1	1.6048	3.01381	53.175	20.9005	21.4365	6185.03	1
54	kegg_pathway_218	Salivary secretion	3.48033e-15	6.57313e-17	1.66958e-14	9.99746e-17	7.44362e-12	2.38233	2.38233	BCC * 0 * 0 up vs Healthy * 0 * 0 and Healthy * 0 * 1	1.86054	3.05045	0.697889	1.03864	1.03864	BCC * 0 * 1 up vs Healthy * 0 * 0 and Healthy * 0 * 1	-1.166	1.25784	1.96447e-16	3.11619	3.11619	BCC * 1 * 0 up vs Healthy * 0 * 0 and Healthy * 0 * 1	2.38141	4.07769	1.17902e-06	1.77801	1.77801	BCC * 1 * 1 up vs Healthy * 0 * 0 and Healthy * 0 * 1	1.41042	2.24142	62.8659	52.3332	20.8749	14466.8	1
16	kegg_pathway_70	Steroid biosynthesis	1.26411e-05	1.25093e-16	3.17736e-14	1.89129e-16	2.24063e-07	3.32902	3.32902	BCC * 0 * 0 up vs Healthy * 0 * 0 and Healthy * 0 * 1	2.12012	5.22722	0.00547541	0.608933	-1.64222	BCC * 0 * 1 down vs Healthy * 0 * 0 and Healthy * 0 * 1	-2.32925	-1.15783	7.33281e-09	4.32704	4.32704	BCC * 1 * 0 up vs Healthy * 0 * 0 and Healthy * 0 * 1	2.64868	7.06891	0.0271106	1.61097	1.61097	BCC * 1 * 1 up vs Healthy * 0 * 0 and Healthy * 0 * 1	1.05559	2.45853	19.3609	51.815	21.4381	4197.12	1
27	kegg_pathway_243	Alanine, aspartate and glutamate metabolism	2.10984e-14	1.35108e-16	3.43174e-14	2.03062e-16	2.35554e-12	3.45951	3.45951	BCC * 0 * 0 up vs Healthy * 0 * 0 and Healthy * 0 * 1	2.4541	4.87683	0.921475	1.01346	1.01346	BCC * 0 * 1 up vs Healthy * 0 * 0 and Healthy * 0 * 1	-1.28738	1.32225	3.21209e-15	4.5827	4.5827	BCC * 1 * 0 up vs Healthy * 0 * 0 and Healthy * 0 * 1	3.15431	6.65793	2.59023e-06	2.17015	2.17015	BCC * 1 * 1 up vs Healthy * 0 * 0 and Healthy * 0 * 1	1.57318	2.99367	60.0314	47.543	20.8644	6954.02	1
22	kegg_pathway_173	African trypanosomiasis	7.81797e-13	2.60277e-16	6.61104e-14	3.88884e-16	5.37412e-14	4.77083	4.77083	BCC * 0 * 0 up vs Healthy * 0 * 0 and Healthy * 0 * 1	3.19436	7.1253	0.94199	1.01159	1.01159	BCC * 0 * 1 up vs Healthy * 0 * 0 and Healthy * 0 * 1	-1.34877	1.38022	4.04282e-13	5.14105	5.14105	BCC * 1 * 0 up vs Healthy * 0 * 0 and Healthy * 0 * 1	3.32311	7.95351	0.000396777	1.97559	1.97559	BCC * 1 * 1 up vs Healthy * 0 * 0 and Healthy * 0 * 1	1.35669	2.87683	52.8544	44.7812	20.6701	6291.34	1
22	kegg_pathway_231	Fatty acid elongation	6.89421e-17	2.73606e-16	6.94959e-14	4.06409e-16	1.31619e-10	3.55461	3.55461	BCC * 0 * 0 up vs Healthy * 0 * 0 and Healthy * 0 * 1	2.42399	5.21258	0.374939	1.14354	1.14354	BCC * 0 * 1 up vs Healthy * 0 * 0 and Healthy * 0 * 1	-1.17634	1.53828	2.08309e-19	7.07245	7.07245	BCC * 1 * 0 up vs Healthy * 0 * 0 and Healthy * 0 * 1	4.66348	10.7258	7.19652e-08	2.69833	2.69833	BCC * 1 * 1 up vs Healthy * 0 * 0 and Healthy * 0 * 1	1.88506	3.86246	72.5244	42.6666	20.6422	5730.3	1
28	kegg_pathway_198	SNARE interactions in vesicular transport	1.03869e-14	3.15221e-16	8.00661e-14	4.65501e-16	6.00907e-12	2.92519	2.92519	BCC * 0 * 0 up vs Healthy * 0 * 0 and Healthy * 0 * 1	2.16077	3.96004	0.584073	1.06767	1.06767	BCC * 0 * 1 up vs Healthy * 0 * 0 and Healthy * 0 * 1	-1.18429	1.35	2.67551e-17	4.23576	4.23576	BCC * 1 * 0 up vs Healthy * 0 * 0 and Healthy * 0 * 1	3.04673	5.88882	5.23479e-05	1.79906	1.79906	BCC * 1 * 1 up vs Healthy * 0 * 0 and Healthy * 0 * 1	1.35457	2.38941	61.4419	27.9956	20.3723	5820.94	1
26	kegg_pathway_237	Glyoxylate and dicarboxylate metabolism	1.85566e-15	5.94657e-16	1.51043e-13	8.7308e-16	3.06357e-11	3.37029	3.37029	BCC * 0 * 0 up vs Healthy * 0 * 0 and Healthy * 0 * 1	2.36304	4.80688	0.585765	1.0794	1.0794	BCC * 0 * 1 up vs Healthy * 0 * 0 and Healthy * 0 * 1	-1.21971	1.42109	5.78208e-17	5.34084	5.34084	BCC * 1 * 0 up vs Healthy * 0 * 0 and Healthy * 0 * 1	3.62973	7.85861	4.72859e-07	2.36136	2.36136	BCC * 1 * 1 up vs Healthy * 0 * 0 and Healthy * 0 * 1	1.69316	3.29328	65.165	31.2156	20.0758	6892.82	1
31	kegg_pathway_179	ABC transporters	1.83404e-10	8.76382e-16	2.22601e-13	1.27932e-15	6.68539e-10	2.83848	2.83848	BCC * 0 * 0 up vs Healthy * 0 * 0 and Healthy * 0 * 1	2.04273	3.94423	0.664593	0.945225	-1.05795	BCC * 0 * 1 down vs Healthy * 0 * 0 and Healthy * 0 * 1	-1.36501	1.21957	6.95488e-14	3.98133	3.98133	BCC * 1 * 0 up vs Healthy * 0 * 0 and Healthy * 0 * 1	2.78359	5.69442	0.00386943	1.57565	1.57565	BCC * 1 * 1 up vs Healthy * 0 * 0 and Healthy * 0 * 1	1.15771	2.14447	41.3117	36.4727	19.7481	8422.45	1
19	kegg_pathway_194	Terpenoid backbone biosynthesis	1.03209e-10	9.64019e-16	2.44861e-13	1.3992e-15	8.9452e-11	3.59225	3.59225	BCC * 0 * 0 up vs Healthy * 0 * 0 and Healthy * 0 * 1	2.4522	5.26231	0.608534	0.925713	-1.08025	BCC * 0 * 1 down vs Healthy * 0 * 0 and Healthy * 0 * 1	-1.45198	1.24426	5.38144e-13	4.72603	4.72603	BCC * 1 * 0 up vs Healthy * 0 * 0 and Healthy * 0 * 1	3.1198	7.15924	0.00142076	1.79222	1.79222	BCC * 1 * 1 up vs Healthy * 0 * 0 and Healthy * 0 * 1	1.25327	2.56294	42.9351	23.7204	20.0724	4245.35	1
41	kegg_pathway_165	Metabolism of xenobiotics by cytochrome P450	3.29258e-14	1.03551e-15	2.6302e-13	1.49443e-15	3.34155e-10	2.96297	2.96297	BCC * 0 * 0 up vs Healthy * 0 * 0 and Healthy * 0 * 1	2.11511	4.1507	0.353898	1.13139	1.13139	BCC * 0 * 1 up vs Healthy * 0 * 0 and Healthy * 0 * 1	-1.14758	1.46896	1.0832e-18	5.31053	5.31053	BCC * 1 * 0 up vs Healthy * 0 * 0 and Healthy * 0 * 1	3.68035	7.6628	0.000453045	1.76089	1.76089	BCC * 1 * 1 up vs Healthy * 0 * 0 and Healthy * 0 * 1	1.28403	2.41485	58.5687	31.5453	19.5154	15489.4	1
22	kegg_pathway_185	Biosynthesis of unsaturated fatty acids	3.77473e-11	1.12513e-15	2.85783e-13	1.61459e-15	4.34094e-08	2.65163	2.65163	BCC * 0 * 0 up vs Healthy * 0 * 0 and Healthy * 0 * 1	1.87519	3.74956	0.529086	0.917503	-1.08991	BCC * 0 * 1 down vs Healthy * 0 * 0 and Healthy * 0 * 1	-1.42542	1.19994	2.33878e-14	4.4364	4.4364	BCC * 1 * 0 up vs Healthy * 0 * 0 and Healthy * 0 * 1	3.04333	6.46712	1.60719e-05	2.04896	2.04896	BCC * 1 * 1 up vs Healthy * 0 * 0 and Healthy * 0 * 1	1.48102	2.8347	44.8361	41.04	19.8524	4693.38	1
28	kegg_pathway_230	Aldosterone-regulated sodium reabsorption	7.9124e-12	1.51376e-15	3.84495e-13	2.16008e-15	1.65859e-11	2.73933	2.73933	BCC * 0 * 0 up vs Healthy * 0 * 0 and Healthy * 0 * 1	2.04837	3.66337	0.83217	0.975969	-1.02462	BCC * 0 * 1 down vs Healthy * 0 * 0 and Healthy * 0 * 1	-1.28335	1.22241	1.81208e-13	3.32309	3.32309	BCC * 1 * 0 up vs Healthy * 0 * 0 and Healthy * 0 * 1	2.42226	4.55893	0.000347156	1.64547	1.64547	BCC * 1 * 1 up vs Healthy * 0 * 0 and Healthy * 0 * 1	1.2532	2.16053	47.7794	42.0446	19.512	5360.53	1
66	kegg_pathway_276	Aldosterone synthesis and secretion	3.75563e-13	2.8137e-15	7.1468e-13	3.99262e-15	3.91344e-10	2.00305	2.00305	BCC * 0 * 0 up vs Healthy * 0 * 0 and Healthy * 0 * 1	1.61252	2.48817	0.933215	1.00721	1.00721	BCC * 0 * 1 up vs Healthy * 0 * 0 and Healthy * 0 * 1	-1.17446	1.19145	3.3243e-15	2.59456	2.59456	BCC * 1 * 0 up vs Healthy * 0 * 0 and Healthy * 0 * 1	2.04929	3.2849	9.50644e-06	1.58365	1.58365	BCC * 1 * 1 up vs Healthy * 0 * 0 and Healthy * 0 * 1	1.29246	1.94046	53.2957	62.2988	18.8236	16642.7	1
43	kegg_pathway_77	Chemical carcinogenesis	7.36822e-12	7.6474e-15	1.94244e-12	1.07874e-14	7.77287e-09	2.55553	2.55553	BCC * 0 * 0 up vs Healthy * 0 * 0 and Healthy * 0 * 1	1.86092	3.50943	0.57066	1.07364	1.07364	BCC * 0 * 1 up vs Healthy * 0 * 0 and Healthy * 0 * 1	-1.19082	1.37266	3.79779e-17	4.4655	4.4655	BCC * 1 * 0 up vs Healthy * 0 * 0 and Healthy * 0 * 1	3.16242	6.30553	0.00609031	1.51604	1.51604	BCC * 1 * 1 up vs Healthy * 0 * 0 and Healthy * 0 * 1	1.12629	2.04067	47.5726	38.7425	18.4248	15088.9	1
26	kegg_pathway_87	Apoptosis - multiple species	3.8282e-17	7.68707e-15	1.95252e-12	1.07874e-14	6.43546e-14	3.93721	3.93721	BCC * 0 * 0 up vs Healthy * 0 * 0 and Healthy * 0 * 1	2.76404	5.60831	0.162107	1.21577	1.21577	BCC * 0 * 1 up vs Healthy * 0 * 0 and Healthy * 0 * 1	-1.08183	1.59906	2.21299e-17	5.4335	5.4335	BCC * 1 * 0 up vs Healthy * 0 * 0 and Healthy * 0 * 1	3.6978	7.98391	3.74541e-06	2.19328	2.19328	BCC * 1 * 1 up vs Healthy * 0 * 0 and Healthy * 0 * 1	1.57451	3.05523	73.319	24.679	18.6673	6843.6	1
33	kegg_pathway_175	Type II diabetes mellitus	4.76244e-15	2.60581e-14	6.61876e-12	3.63668e-14	2.29517e-10	2.82428	2.82428	BCC * 0 * 0 up vs Healthy * 0 * 0 and Healthy * 0 * 1	2.05332	3.88471	0.37867	1.11723	1.11723	BCC * 0 * 1 up vs Healthy * 0 * 0 and Healthy * 0 * 1	-1.14578	1.43017	3.71003e-16	4.2996	4.2996	BCC * 1 * 0 up vs Healthy * 0 * 0 and Healthy * 0 * 1	3.03962	6.08188	5.61113e-07	2.15027	2.15027	BCC * 1 * 1 up vs Healthy * 0 * 0 and Healthy * 0 * 1	1.59506	2.89873	62.7979	48.9774	17.874	8965.51	1
45	kegg_pathway_236	GnRH secretion	4.79607e-05	5.47554e-14	1.39079e-11	7.59993e-14	0.00015483	1.67529	1.67529	BCC * 0 * 0 up vs Healthy * 0 * 0 and Healthy * 0 * 1	1.28281	2.18787	0.013158	0.769775	-1.29908	BCC * 0 * 1 down vs Healthy * 0 * 0 and Healthy * 0 * 1	-1.59748	-1.05642	6.75661e-09	2.36866	2.36866	BCC * 1 * 0 up vs Healthy * 0 * 0 and Healthy * 0 * 1	1.77171	3.16674	0.00845625	1.39955	1.39955	BCC * 1 * 1 up vs Healthy * 0 * 0 and Healthy * 0 * 1	1.08987	1.79723	16.606	45.595	17.3572	11705.9	1
34	kegg_pathway_23	Cysteine and methionine metabolism	8.77325e-14	1.01392e-13	2.57536e-11	1.39965e-13	4.44219e-12	3.10508	3.10508	BCC * 0 * 0 up vs Healthy * 0 * 0 and Healthy * 0 * 1	2.25868	4.26866	0.38507	1.11537	1.11537	BCC * 0 * 1 up vs Healthy * 0 * 0 and Healthy * 0 * 1	-1.14721	1.4272	5.19465e-15	4.03937	4.03937	BCC * 1 * 0 up vs Healthy * 0 * 0 and Healthy * 0 * 1	2.85731	5.71043	0.000216548	1.75721	1.75721	BCC * 1 * 1 up vs Healthy * 0 * 0 and Healthy * 0 * 1	1.30415	2.36766	56.7739	35.5799	17.1268	9486.65	1
16	kegg_pathway_267	Renin-angiotensin system	6.80172e-14	1.23722e-13	3.14254e-11	1.69867e-13	2.6322e-09	4.34129	4.34129	BCC * 0 * 0 up vs Healthy * 0 * 0 and Healthy * 0 * 1	2.693	6.99843	0.413587	1.16662	1.16662	BCC * 0 * 1 up vs Healthy * 0 * 0 and Healthy * 0 * 1	-1.24082	1.68875	1.42451e-16	9.44276	9.44276	BCC * 1 * 0 up vs Healthy * 0 * 0 and Healthy * 0 * 1	5.61703	15.8742	1.0652e-05	2.74886	2.74886	BCC * 1 * 1 up vs Healthy * 0 * 0 and Healthy * 0 * 1	1.75734	4.2998	58.6618	36.8155	17.4783	4700.92	1
22	kegg_pathway_61	Hippo signaling pathway - multiple species	6.9628e-08	1.34968e-13	3.42819e-11	1.84311e-13	1.5263e-07	2.53269	2.53269	BCC * 0 * 0 up vs Healthy * 0 * 0 and Healthy * 0 * 1	1.79429	3.57497	0.256225	0.856803	-1.16713	BCC * 0 * 1 down vs Healthy * 0 * 0 and Healthy * 0 * 1	-1.52429	1.119	6.72148e-11	3.53315	3.53315	BCC * 1 * 0 up vs Healthy * 0 * 0 and Healthy * 0 * 1	2.42844	5.14041	0.0048642	1.59118	1.59118	BCC * 1 * 1 up vs Healthy * 0 * 0 and Healthy * 0 * 1	1.15206	2.19768	29.5681	25.5749	17.1912	4645	1
25	kegg_pathway_279	Nicotinate and nicotinamide metabolism	2.67877e-14	1.59938e-13	4.06243e-11	2.17242e-13	6.30007e-10	3.36424	3.36424	BCC * 0 * 0 up vs Healthy * 0 * 0 and Healthy * 0 * 1	2.29756	4.92613	0.350624	1.15093	1.15093	BCC * 0 * 1 up vs Healthy * 0 * 0 and Healthy * 0 * 1	-1.16745	1.54645	1.19582e-16	5.93875	5.93875	BCC * 1 * 0 up vs Healthy * 0 * 0 and Healthy * 0 * 1	3.92222	8.99202	1.33215e-05	2.21842	2.21842	BCC * 1 * 1 up vs Healthy * 0 * 0 and Healthy * 0 * 1	1.55194	3.17112	59.6654	32.2203	17.0231	7349.97	1
37	kegg_pathway_92	Drug metabolism - cytochrome P450	2.05412e-14	2.46102e-13	6.25099e-11	3.325e-13	2.08115e-08	2.69697	2.69697	BCC * 0 * 0 up vs Healthy * 0 * 0 and Healthy * 0 * 1	1.9094	3.80939	0.151792	1.21598	1.21598	BCC * 0 * 1 up vs Healthy * 0 * 0 and Healthy * 0 * 1	-1.0746	1.58891	2.02741e-18	5.46648	5.46648	BCC * 1 * 0 up vs Healthy * 0 * 0 and Healthy * 0 * 1	3.75455	7.95897	4.47328e-05	1.96445	1.96445	BCC * 1 * 1 up vs Healthy * 0 * 0 and Healthy * 0 * 1	1.42143	2.71491	59.6452	34.5782	16.6171	13233.5	1
56	kegg_pathway_159	Gastric acid secretion	1.62979e-14	4.10826e-13	1.0435e-10	5.52115e-13	1.60524e-11	2.3429	2.3429	BCC * 0 * 0 up vs Healthy * 0 * 0 and Healthy * 0 * 1	1.831	2.99792	0.379412	1.08938	1.08938	BCC * 0 * 1 up vs Healthy * 0 * 0 and Healthy * 0 * 1	-1.1111	1.3186	1.66157e-14	2.87605	2.87605	BCC * 1 * 0 up vs Healthy * 0 * 0 and Healthy * 0 * 1	2.19952	3.76067	3.04026e-06	1.73532	1.73532	BCC * 1 * 1 up vs Healthy * 0 * 0 and Healthy * 0 * 1	1.37743	2.1862	59.7126	67.472	16.2275	15474.5	1
22	kegg_pathway_134	Tryptophan metabolism	1.97628e-12	5.15578e-13	1.30957e-10	6.89246e-13	5.84524e-08	2.82404	2.82404	BCC * 0 * 0 up vs Healthy * 0 * 0 and Healthy * 0 * 1	1.94578	4.09871	0.861069	1.02607	1.02607	BCC * 0 * 1 up vs Healthy * 0 * 0 and Healthy * 0 * 1	-1.30057	1.36927	2.85853e-13	4.62051	4.62051	BCC * 1 * 0 up vs Healthy * 0 * 0 and Healthy * 0 * 1	3.08111	6.92903	1.04706e-07	2.59479	2.59479	BCC * 1 * 1 up vs Healthy * 0 * 0 and Healthy * 0 * 1	1.83035	3.67849	50.9281	67.4331	16.4495	5425.37	1
51	kegg_pathway_336	Thyroid hormone synthesis	4.80803e-21	6.73176e-13	1.70987e-10	8.95218e-13	8.87673e-17	2.87189	2.87189	BCC * 0 * 0 up vs Healthy * 0 * 0 and Healthy * 0 * 1	2.24423	3.67509	0.0109773	1.28142	1.28142	BCC * 0 * 1 up vs Healthy * 0 * 0 and Healthy * 0 * 1	1.0586	1.55114	2.08044e-15	2.98627	2.98627	BCC * 1 * 0 up vs Healthy * 0 * 0 and Healthy * 0 * 1	2.28362	3.90512	4.72723e-10	2.09019	2.09019	BCC * 1 * 1 up vs Healthy * 0 * 0 and Healthy * 0 * 1	1.65899	2.63346	90.5412	51.9969	15.9867	12838.7	1
18	kegg_pathway_169	Butanoate metabolism	4.76161e-14	7.25201e-13	1.84201e-10	9.5938e-13	1.98413e-11	4.38082	4.38082	BCC * 0 * 0 up vs Healthy * 0 * 0 and Healthy * 0 * 1	2.86226	6.70504	0.438613	1.13899	1.13899	BCC * 0 * 1 up vs Healthy * 0 * 0 and Healthy * 0 * 1	-1.22085	1.5838	2.39104e-13	5.81362	5.81362	BCC * 1 * 0 up vs Healthy * 0 * 0 and Healthy * 0 * 1	3.65905	9.23685	1.07496e-06	2.71593	2.71593	BCC * 1 * 1 up vs Healthy * 0 * 0 and Healthy * 0 * 1	1.82279	4.04669	59.1283	52.6279	16.3862	4732.78	1
21	kegg_pathway_327	Glycosylphosphatidylinositol (GPI)-anchor biosynthesis	7.8987e-08	1.45532e-12	3.69651e-10	1.91529e-12	1.76045e-06	2.77065	2.77065	BCC * 0 * 0 up vs Healthy * 0 * 0 and Healthy * 0 * 1	1.82845	4.19837	0.374492	0.86438	-1.1569	BCC * 0 * 1 down vs Healthy * 0 * 0 and Healthy * 0 * 1	-1.59628	1.19267	1.7605e-10	4.42784	4.42784	BCC * 1 * 0 up vs Healthy * 0 * 0 and Healthy * 0 * 1	2.81737	6.9589	0.00123491	1.90234	1.90234	BCC * 1 * 1 up vs Healthy * 0 * 0 and Healthy * 0 * 1	1.28878	2.808	29.3391	24.1472	15.9015	6151.33	1
16	kegg_pathway_156	Other types of O-glycan biosynthesis	2.59562e-08	1.70376e-12	4.32755e-10	2.2307e-12	3.57458e-08	3.42941	3.42941	BCC * 0 * 0 up vs Healthy * 0 * 0 and Healthy * 0 * 1	2.22228	5.29224	0.293058	0.835192	-1.19733	BCC * 0 * 1 down vs Healthy * 0 * 0 and Healthy * 0 * 1	-1.67557	1.16879	1.11672e-08	4.01803	4.01803	BCC * 1 * 0 up vs Healthy * 0 * 0 and Healthy * 0 * 1	2.50638	6.44138	8.50791e-05	2.26736	2.26736	BCC * 1 * 1 up vs Healthy * 0 * 0 and Healthy * 0 * 1	1.51004	3.40448	31.7628	31.798	15.9891	3880.58	1
57	kegg_pathway_331	Morphine addiction	1.20046e-07	2.51264e-12	6.38211e-10	3.27287e-12	1.64742e-06	1.93463	1.93463	BCC * 0 * 0 up vs Healthy * 0 * 0 and Healthy * 0 * 1	1.47784	2.5326	0.597242	0.945332	-1.05783	BCC * 0 * 1 down vs Healthy * 0 * 0 and Healthy * 0 * 1	-1.30322	1.16463	4.43329e-12	2.82844	2.82844	BCC * 1 * 0 up vs Healthy * 0 * 0 and Healthy * 0 * 1	2.11012	3.79129	0.0381975	1.30587	1.30587	BCC * 1 * 1 up vs Healthy * 0 * 0 and Healthy * 0 * 1	1.01464	1.68068	28.1955	26.0293	15.2642	19135.8	1
24	kegg_pathway_178	beta-Alanine metabolism	5.81419e-08	2.54494e-12	6.46415e-10	3.29803e-12	2.00066e-06	2.49985	2.49985	BCC * 0 * 0 up vs Healthy * 0 * 0 and Healthy * 0 * 1	1.71643	3.64083	0.583766	0.921882	-1.08474	BCC * 0 * 1 down vs Healthy * 0 * 0 and Healthy * 0 * 1	-1.45146	1.23355	7.4753e-12	4.2416	4.2416	BCC * 1 * 0 up vs Healthy * 0 * 0 and Healthy * 0 * 1	2.81777	6.38492	0.00992624	1.59	1.59	BCC * 1 * 1 up vs Healthy * 0 * 0 and Healthy * 0 * 1	1.11793	2.26142	29.8865	58.6762	15.5248	6582.29	1
31	kegg_pathway_213	Homologous recombination	2.2852e-19	3.36991e-12	8.55957e-10	4.34496e-12	6.91553e-15	3.254	3.254	BCC * 0 * 0 up vs Healthy * 0 * 0 and Healthy * 0 * 1	2.42589	4.36478	0.00776042	1.36234	1.36234	BCC * 0 * 1 up vs Healthy * 0 * 0 and Healthy * 0 * 1	1.08515	1.71034	4.72232e-18	4.18555	4.18555	BCC * 1 * 0 up vs Healthy * 0 * 0 and Healthy * 0 * 1	3.04094	5.761	2.30652e-06	1.94583	1.94583	BCC * 1 * 1 up vs Healthy * 0 * 0 and Healthy * 0 * 1	1.47777	2.56213	83.6553	25.956	15.2676	6711.96	1
19	kegg_pathway_36	Mucin type O-glycan biosynthesis	4.06721e-08	4.16759e-12	1.05857e-09	5.3463e-12	1.84385e-08	3.79216	3.79216	BCC * 0 * 0 up vs Healthy * 0 * 0 and Healthy * 0 * 1	2.39348	6.00819	0.496851	0.883877	-1.13138	BCC * 0 * 1 down vs Healthy * 0 * 0 and Healthy * 0 * 1	-1.61591	1.26241	2.72102e-09	4.63999	4.63999	BCC * 1 * 0 up vs Healthy * 0 * 0 and Healthy * 0 * 1	2.81262	7.65464	0.00274907	1.93444	1.93444	BCC * 1 * 1 up vs Healthy * 0 * 0 and Healthy * 0 * 1	1.25692	2.97715	30.7309	41.5683	15.374	6167.81	1
25	kegg_pathway_221	Carbohydrate digestion and absorption	2.58871e-08	4.36215e-12	1.10799e-09	5.56777e-12	9.09086e-08	2.51274	2.51274	BCC * 0 * 0 up vs Healthy * 0 * 0 and Healthy * 0 * 1	1.79589	3.51573	0.406896	0.895829	-1.11628	BCC * 0 * 1 down vs Healthy * 0 * 0 and Healthy * 0 * 1	-1.44799	1.16202	1.61126e-09	3.10699	3.10699	BCC * 1 * 0 up vs Healthy * 0 * 0 and Healthy * 0 * 1	2.15607	4.47731	0.000389739	1.7695	1.7695	BCC * 1 * 1 up vs Healthy * 0 * 0 and Healthy * 0 * 1	1.29178	2.4239	31.485	32.2471	15.2112	5701.47	1
29	kegg_pathway_215	Cocaine addiction	1.30372e-12	4.82873e-12	1.2265e-09	6.13249e-12	1.37675e-08	2.69639	2.69639	BCC * 0 * 0 up vs Healthy * 0 * 0 and Healthy * 0 * 1	1.91835	3.78997	0.506078	1.09352	1.09352	BCC * 0 * 1 up vs Healthy * 0 * 0 and Healthy * 0 * 1	-1.19042	1.42349	5.06965e-14	4.216	4.216	BCC * 1 * 0 up vs Healthy * 0 * 0 and Healthy * 0 * 1	2.91114	6.10573	5.96937e-06	2.09468	2.09468	BCC * 1 * 1 up vs Healthy * 0 * 0 and Healthy * 0 * 1	1.52263	2.88166	51.4305	54.0144	15.0966	7890.14	1
16	kegg_pathway_24	Glycosaminoglycan biosynthesis - chondroitin sulfate / dermatan sulfate	2.45254e-17	6.04414e-12	1.53521e-09	7.63787e-12	1.05563e-12	6.2635	6.2635	BCC * 0 * 0 up vs Healthy * 0 * 0 and Healthy * 0 * 1	3.81513	10.2831	0.0246319	1.55346	1.55346	BCC * 0 * 1 up vs Healthy * 0 * 0 and Healthy * 0 * 1	1.05809	2.28075	1.70173e-15	9.4099	9.4099	BCC * 1 * 0 up vs Healthy * 0 * 0 and Healthy * 0 * 1	5.48745	16.1361	1.93485e-07	3.47202	3.47202	BCC * 1 * 1 up vs Healthy * 0 * 0 and Healthy * 0 * 1	2.18203	5.52464	75.9054	24.6775	15.2731	5067.1	1
16	kegg_pathway_34	Folate biosynthesis	9.5493e-10	6.45008e-12	1.63832e-09	8.1105e-12	2.29637e-08	4.39851	4.39851	BCC * 0 * 0 up vs Healthy * 0 * 0 and Healthy * 0 * 1	2.63053	7.35474	0.910786	0.977525	-1.02299	BCC * 0 * 1 down vs Healthy * 0 * 0 and Healthy * 0 * 1	-1.52339	1.45568	9.6606e-12	7.21177	7.21177	BCC * 1 * 0 up vs Healthy * 0 * 0 and Healthy * 0 * 1	4.12263	12.6156	0.000838222	2.27743	2.27743	BCC * 1 * 1 up vs Healthy * 0 * 0 and Healthy * 0 * 1	1.40693	3.68654	38.5412	10.0489	15.2364	5448.41	1
27	kegg_pathway_232	Ovarian steroidogenesis	7.15809e-13	1.52576e-11	3.87543e-09	1.90908e-11	9.45027e-14	3.8819	3.8819	BCC * 0 * 0 up vs Healthy * 0 * 0 and Healthy * 0 * 1	2.72808	5.52371	0.266915	1.16727	1.16727	BCC * 0 * 1 up vs Healthy * 0 * 0 and Healthy * 0 * 1	-1.12586	1.53402	5.19016e-11	3.65772	3.65772	BCC * 1 * 0 up vs Healthy * 0 * 0 and Healthy * 0 * 1	2.49214	5.36846	0.000292048	1.84418	1.84418	BCC * 1 * 1 up vs Healthy * 0 * 0 and Healthy * 0 * 1	1.3252	2.5664	52.7472	35.306	14.4973	7338.23	1
43	kegg_pathway_141	Cortisol synthesis and secretion	2.22731e-09	1.6649e-11	4.22885e-09	2.07296e-11	6.41154e-07	2.01188	2.01188	BCC * 0 * 0 up vs Healthy * 0 * 0 and Healthy * 0 * 1	1.52908	2.64711	0.775727	0.969593	-1.03136	BCC * 0 * 1 down vs Healthy * 0 * 0 and Healthy * 0 * 1	-1.27561	1.19922	3.3282e-11	2.76132	2.76132	BCC * 1 * 0 up vs Healthy * 0 * 0 and Healthy * 0 * 1	2.04872	3.72179	7.76535e-05	1.68065	1.68065	BCC * 1 * 1 up vs Healthy * 0 * 0 and Healthy * 0 * 1	1.29965	2.17334	36.1406	57.1079	14.3165	11292.2	1
19	kegg_pathway_163	Fat digestion and absorption	6.77143e-07	2.56577e-10	6.51706e-08	3.17905e-10	5.11564e-06	2.67327	2.67327	BCC * 0 * 0 up vs Healthy * 0 * 0 and Healthy * 0 * 1	1.75589	4.06993	0.524496	0.899781	-1.11138	BCC * 0 * 1 down vs Healthy * 0 * 0 and Healthy * 0 * 1	-1.53908	1.24605	7.99546e-10	4.26067	4.26067	BCC * 1 * 0 up vs Healthy * 0 * 0 and Healthy * 0 * 1	2.69714	6.73057	0.0164202	1.61996	1.61996	BCC * 1 * 1 up vs Healthy * 0 * 0 and Healthy * 0 * 1	1.09264	2.40176	25.0932	56.6456	13.0848	5145.53	1
36	kegg_pathway_47	Bile secretion	9.18368e-09	4.90133e-10	1.24494e-07	6.04339e-10	1.15928e-08	2.73649	2.73649	BCC * 0 * 0 up vs Healthy * 0 * 0 and Healthy * 0 * 1	1.93974	3.8605	0.934454	0.988885	-1.01124	BCC * 0 * 1 down vs Healthy * 0 * 0 and Healthy * 0 * 1	-1.32013	1.29095	7.12899e-09	3.03751	3.03751	BCC * 1 * 0 up vs Healthy * 0 * 0 and Healthy * 0 * 1	2.08903	4.41663	0.000861771	1.73118	1.73118	BCC * 1 * 1 up vs Healthy * 0 * 0 and Healthy * 0 * 1	1.25407	2.3898	33.3914	35.2723	12.5418	12437.9	1
18	kegg_pathway_132	Mismatch repair	3.69969e-07	5.99899e-10	1.52374e-07	7.36108e-10	7.12979e-06	2.54509	2.54509	BCC * 0 * 0 up vs Healthy * 0 * 0 and Healthy * 0 * 1	1.69662	3.81788	0.613403	0.922311	-1.08423	BCC * 0 * 1 down vs Healthy * 0 * 0 and Healthy * 0 * 1	-1.48438	1.2627	1.1383e-09	3.9993	3.9993	BCC * 1 * 0 up vs Healthy * 0 * 0 and Healthy * 0 * 1	2.57276	6.21682	0.00569479	1.71029	1.71029	BCC * 1 * 1 up vs Healthy * 0 * 0 and Healthy * 0 * 1	1.16967	2.50078	26.3242	15.2509	12.636	4296.45	1
13	kegg_pathway_97	2-Oxocarboxylic acid metabolism	3.76914e-06	7.68361e-10	1.95164e-07	9.38287e-10	1.46277e-05	2.76113	2.76113	BCC * 0 * 0 up vs Healthy * 0 * 0 and Healthy * 0 * 1	1.75	4.3565	0.316366	0.83499	-1.19762	BCC * 0 * 1 down vs Healthy * 0 * 0 and Healthy * 0 * 1	-1.70501	1.18875	3.10115e-08	4.13334	4.13334	BCC * 1 * 0 up vs Healthy * 0 * 0 and Healthy * 0 * 1	2.51687	6.78801	0.00716264	1.79887	1.79887	BCC * 1 * 1 up vs Healthy * 0 * 0 and Healthy * 0 * 1	1.1734	2.75773	21.8386	11.8988	12.6548	2822.86	1
16	kegg_pathway_135	One carbon pool by folate	6.95671e-11	8.75727e-10	2.22435e-07	1.06428e-09	5.35556e-09	3.36747	3.36747	BCC * 0 * 0 up vs Healthy * 0 * 0 and Healthy * 0 * 1	2.2504	5.03904	0.102477	1.29693	1.29693	BCC * 0 * 1 up vs Healthy * 0 * 0 and Healthy * 0 * 1	-1.05359	1.77217	1.48114e-11	4.63891	4.63891	BCC * 1 * 0 up vs Healthy * 0 * 0 and Healthy * 0 * 1	2.99227	7.19169	0.00388961	1.74576	1.74576	BCC * 1 * 1 up vs Healthy * 0 * 0 and Healthy * 0 * 1	1.1967	2.54672	43.9859	21.2998	12.4757	3349.15	1
14	kegg_pathway_144	Arginine biosynthesis	1.59519e-09	1.3303e-09	3.37896e-07	1.60903e-09	2.50876e-07	3.3002	3.3002	BCC * 0 * 0 up vs Healthy * 0 * 0 and Healthy * 0 * 1	2.10589	5.17182	0.590182	1.10018	1.10018	BCC * 0 * 1 up vs Healthy * 0 * 0 and Healthy * 0 * 1	-1.28725	1.55808	1.51149e-11	5.54869	5.54869	BCC * 1 * 0 up vs Healthy * 0 * 0 and Healthy * 0 * 1	3.40373	9.04537	0.00178622	1.95921	1.95921	BCC * 1 * 1 up vs Healthy * 0 * 0 and Healthy * 0 * 1	1.28614	2.98451	37.6388	70.8963	12.3039	3180.36	1
19	kegg_pathway_224	Starch and sucrose metabolism	2.40772e-09	3.01851e-09	7.66702e-07	3.63366e-09	1.43697e-07	2.97497	2.97497	BCC * 0 * 0 up vs Healthy * 0 * 0 and Healthy * 0 * 1	1.98806	4.45182	0.968263	1.00635	1.00635	BCC * 0 * 1 up vs Healthy * 0 * 0 and Healthy * 0 * 1	-1.35784	1.37514	2.67841e-07	3.18813	3.18813	BCC * 1 * 0 up vs Healthy * 0 * 0 and Healthy * 0 * 1	2.05641	4.94268	3.19811e-07	2.6966	2.6966	BCC * 1 * 1 up vs Healthy * 0 * 0 and Healthy * 0 * 1	1.84846	3.93392	36.4682	26.1272	11.7205	4731.91	1
33	kegg_pathway_273	Retinol metabolism	1.16956e-07	3.78269e-09	9.60803e-07	4.53209e-09	9.83416e-05	2.08404	2.08404	BCC * 0 * 0 up vs Healthy * 0 * 0 and Healthy * 0 * 1	1.4413	3.0134	0.74111	1.04929	1.04929	BCC * 0 * 1 up vs Healthy * 0 * 0 and Healthy * 0 * 1	-1.26811	1.3962	7.52045e-12	4.1071	4.1071	BCC * 1 * 0 up vs Healthy * 0 * 0 and Healthy * 0 * 1	2.74993	6.13408	0.0152829	1.53378	1.53378	BCC * 1 * 1 up vs Healthy * 0 * 0 and Healthy * 0 * 1	1.08572	2.16674	28.3758	29.1308	11.4582	11996	1
29	kegg_pathway_287	Porphyrin and chlorophyll metabolism	4.31942e-14	4.29838e-09	1.09179e-06	5.12577e-09	3.17524e-08	3.01868	3.01868	BCC * 0 * 0 up vs Healthy * 0 * 0 and Healthy * 0 * 1	2.04534	4.45523	0.0431751	1.3649	1.3649	BCC * 0 * 1 up vs Healthy * 0 * 0 and Healthy * 0 * 1	1.00961	1.84522	2.56811e-15	5.64293	5.64293	BCC * 1 * 0 up vs Healthy * 0 * 0 and Healthy * 0 * 1	3.69494	8.61791	9.56952e-06	2.28515	2.28515	BCC * 1 * 1 up vs Healthy * 0 * 0 and Healthy * 0 * 1	1.58683	3.29079	58.4379	29.1881	11.4144	10314.8	1
25	kegg_pathway_62	Glycine, serine and threonine metabolism	1.23283e-10	5.48509e-09	1.39321e-06	6.51034e-09	2.78451e-07	2.98444	2.98444	BCC * 0 * 0 up vs Healthy * 0 * 0 and Healthy * 0 * 1	1.97107	4.5188	0.400429	1.14769	1.14769	BCC * 0 * 1 up vs Healthy * 0 * 0 and Healthy * 0 * 1	-1.20151	1.58261	1.01349e-11	4.87025	4.87025	BCC * 1 * 0 up vs Healthy * 0 * 0 and Healthy * 0 * 1	3.1015	7.64772	7.65569e-05	2.19577	2.19577	BCC * 1 * 1 up vs Healthy * 0 * 0 and Healthy * 0 * 1	1.48866	3.23875	42.2855	37.9016	11.315	8697.26	1
33	kegg_pathway_126	Steroid hormone biosynthesis	1.57716e-08	7.20771e-09	1.83076e-06	8.51516e-09	4.5202e-07	2.5961	2.5961	BCC * 0 * 0 up vs Healthy * 0 * 0 and Healthy * 0 * 1	1.79483	3.75507	0.442733	1.1184	1.1184	BCC * 0 * 1 up vs Healthy * 0 * 0 and Healthy * 0 * 1	-1.19006	1.48855	3.64548e-11	3.91888	3.91888	BCC * 1 * 0 up vs Healthy * 0 * 0 and Healthy * 0 * 1	2.62295	5.8551	0.035329	1.4497	1.4497	BCC * 1 * 1 up vs Healthy * 0 * 0 and Healthy * 0 * 1	1.02588	2.04862	32.3498	28.6175	11.1103	12017.9	1
11	kegg_pathway_246	Non-homologous end-joining	4.10959e-08	7.96104e-09	2.0221e-06	9.36159e-09	2.68024e-06	3.3557	3.3557	BCC * 0 * 0 up vs Healthy * 0 * 0 and Healthy * 0 * 1	2.03461	5.53459	0.88419	0.971667	-1.02916	BCC * 0 * 1 down vs Healthy * 0 * 0 and Healthy * 0 * 1	-1.51637	1.43166	9.5206e-09	5.05403	5.05403	BCC * 1 * 0 up vs Healthy * 0 * 0 and Healthy * 0 * 1	2.93261	8.71008	0.000129101	2.51233	2.51233	BCC * 1 * 1 up vs Healthy * 0 * 0 and Healthy * 0 * 1	1.57213	4.01484	31.1717	67.8191	11.4098	2426.91	1
13	kegg_pathway_177	Glycosaminoglycan biosynthesis - heparan sulfate / heparin	1.22634e-11	8.67365e-09	2.20311e-06	1.01526e-08	2.73218e-11	5.9669	5.9669	BCC * 0 * 0 up vs Healthy * 0 * 0 and Healthy * 0 * 1	3.5632	9.99213	0.0929949	1.40791	1.40791	BCC * 0 * 1 up vs Healthy * 0 * 0 and Healthy * 0 * 1	-1.05892	2.09901	4.12587e-10	6.16257	6.16257	BCC * 1 * 0 up vs Healthy * 0 * 0 and Healthy * 0 * 1	3.51715	10.7977	0.000945672	2.26499	2.26499	BCC * 1 * 1 up vs Healthy * 0 * 0 and Healthy * 0 * 1	1.39729	3.67152	48.0327	15.9066	11.278	3608.14	1
49	kegg_pathway_146	Insulin secretion	8.75622e-08	1.30213e-08	3.30741e-06	1.51716e-08	6.00143e-07	1.86622	1.86622	BCC * 0 * 0 up vs Healthy * 0 * 0 and Healthy * 0 * 1	1.46164	2.3828	0.615987	1.04961	1.04961	BCC * 0 * 1 up vs Healthy * 0 * 0 and Healthy * 0 * 1	-1.15127	1.26832	4.51644e-10	2.33808	2.33808	BCC * 1 * 0 up vs Healthy * 0 * 0 and Healthy * 0 * 1	1.79232	3.05001	0.0478004	1.26009	1.26009	BCC * 1 * 1 up vs Healthy * 0 * 0 and Healthy * 0 * 1	1.00224	1.58427	28.8439	40.7279	10.7379	11634.6	1
15	kegg_pathway_64	Histidine metabolism	0.00333903	3.02763e-08	7.69018e-06	3.5115e-08	0.00248027	2.17579	2.17579	BCC * 0 * 0 up vs Healthy * 0 * 0 and Healthy * 0 * 1	1.31643	3.59614	0.070122	0.697976	-1.43271	BCC * 0 * 1 down vs Healthy * 0 * 0 and Healthy * 0 * 1	-2.11442	1.03008	2.63776e-06	3.74268	3.74268	BCC * 1 * 0 up vs Healthy * 0 * 0 and Healthy * 0 * 1	2.16671	6.46495	0.323357	1.26735	1.26735	BCC * 1 * 1 up vs Healthy * 0 * 0 and Healthy * 0 * 1	-1.26344	2.0293	8.68052	54.5878	10.5178	4571.29	1
13	kegg_pathway_54	Fatty acid biosynthesis	0.00516496	4.16009e-08	1.05666e-05	4.80301e-08	0.00210924	2.15736	2.15736	BCC * 0 * 0 up vs Healthy * 0 * 0 and Healthy * 0 * 1	1.32315	3.51751	0.0191604	0.635771	-1.57289	BCC * 0 * 1 down vs Healthy * 0 * 0 and Healthy * 0 * 1	-2.29697	-1.07707	0.00114865	2.423	2.423	BCC * 1 * 0 up vs Healthy * 0 * 0 and Healthy * 0 * 1	1.42363	4.12392	0.00714907	1.87684	1.87684	BCC * 1 * 1 up vs Healthy * 0 * 0 and Healthy * 0 * 1	1.18717	2.96718	7.88647	38.4496	10.3907	3244.09	1
10	kegg_pathway_323	Nitrogen metabolism	0.000145198	4.29244e-08	1.09028e-05	4.93339e-08	0.000361887	3.0149	3.0149	BCC * 0 * 0 up vs Healthy * 0 * 0 and Healthy * 0 * 1	1.64941	5.51083	0.688991	1.09986	1.09986	BCC * 0 * 1 up vs Healthy * 0 * 0 and Healthy * 0 * 1	-1.45065	1.75485	6.48733e-09	7.23739	7.23739	BCC * 1 * 0 up vs Healthy * 0 * 0 and Healthy * 0 * 1	3.75523	13.9485	0.740011	0.908961	-1.10016	BCC * 1 * 1 down vs Healthy * 0 * 0 and Healthy * 0 * 1	-1.93584	1.59941	14.7122	41.7742	10.4884	2909.56	1
13	kegg_pathway_152	Glycosaminoglycan degradation	1.30477e-08	5.08659e-08	1.29199e-05	5.81979e-08	1.37054e-06	3.6446	3.6446	BCC * 0 * 0 up vs Healthy * 0 * 0 and Healthy * 0 * 1	2.16674	6.13048	0.567196	1.12457	1.12457	BCC * 0 * 1 up vs Healthy * 0 * 0 and Healthy * 0 * 1	-1.33031	1.68238	6.55984e-10	6.12296	6.12296	BCC * 1 * 0 up vs Healthy * 0 * 0 and Healthy * 0 * 1	3.47765	10.7805	0.00169391	2.18712	2.18712	BCC * 1 * 1 up vs Healthy * 0 * 0 and Healthy * 0 * 1	1.34363	3.56013	33.3666	26.165	10.2771	3670.77	1
16	kegg_pathway_172	alpha-Linolenic acid metabolism	1.45946e-05	5.11797e-08	1.29996e-05	5.82944e-08	1.40579e-05	2.73361	2.73361	BCC * 0 * 0 up vs Healthy * 0 * 0 and Healthy * 0 * 1	1.74091	4.29237	0.532965	0.894907	-1.11743	BCC * 0 * 1 down vs Healthy * 0 * 0 and Healthy * 0 * 1	-1.58494	1.26931	2.80422e-07	3.66009	3.66009	BCC * 1 * 0 up vs Healthy * 0 * 0 and Healthy * 0 * 1	2.24039	5.97943	0.0427989	1.54799	1.54799	BCC * 1 * 1 up vs Healthy * 0 * 0 and Healthy * 0 * 1	1.01432	2.36245	19.0784	41.9367	10.204	4197.37	1
13	kegg_pathway_209	Other glycan degradation	3.08609e-08	6.0906e-08	1.54701e-05	6.90631e-08	4.1815e-06	3.19895	3.19895	BCC * 0 * 0 up vs Healthy * 0 * 0 and Healthy * 0 * 1	1.9575	5.22773	0.738313	1.06688	1.06688	BCC * 0 * 1 up vs Healthy * 0 * 0 and Healthy * 0 * 1	-1.37124	1.56077	1.66625e-09	5.30533	5.30533	BCC * 1 * 0 up vs Healthy * 0 * 0 and Healthy * 0 * 1	3.1094	9.0521	0.000867529	2.1915	2.1915	BCC * 1 * 1 up vs Healthy * 0 * 0 and Healthy * 0 * 1	1.38324	3.47206	31.5905	13.2217	10.1753	3274.5	1
22	kegg_pathway_116	Glycosphingolipid biosynthesis - lacto and neolacto series	2.59609e-06	1.62776e-07	4.13451e-05	1.83756e-07	4.07076e-06	2.88237	2.88237	BCC * 0 * 0 up vs Healthy * 0 * 0 and Healthy * 0 * 1	1.84135	4.51194	0.549078	1.11183	1.11183	BCC * 0 * 1 up vs Healthy * 0 * 0 and Healthy * 0 * 1	-1.27265	1.5732	9.26072e-09	4.22163	4.22163	BCC * 1 * 0 up vs Healthy * 0 * 0 and Healthy * 0 * 1	2.59286	6.87357	0.294175	1.25174	1.25174	BCC * 1 * 1 up vs Healthy * 0 * 0 and Healthy * 0 * 1	-1.21568	1.90478	22.381	26.22	9.48831	7851.29	1
23	kegg_pathway_133	Tyrosine metabolism	1.48573e-07	2.7419e-07	6.96443e-05	3.0816e-07	3.06773e-05	2.45695	2.45695	BCC * 0 * 0 up vs Healthy * 0 * 0 and Healthy * 0 * 1	1.61248	3.74367	0.78447	1.04653	1.04653	BCC * 0 * 1 up vs Healthy * 0 * 0 and Healthy * 0 * 1	-1.32411	1.45019	5.62052e-09	3.94795	3.94795	BCC * 1 * 0 up vs Healthy * 0 * 0 and Healthy * 0 * 1	2.49695	6.24213	0.00109303	1.93204	1.93204	BCC * 1 * 1 up vs Healthy * 0 * 0 and Healthy * 0 * 1	1.30214	2.86666	28.0333	43.8374	9.19453	7582.24	1
10	kegg_pathway_284	Sulfur metabolism	1.0742e-09	1.31843e-06	0.000334881	1.47525e-06	3.23281e-08	5.4993	5.4993	BCC * 0 * 0 up vs Healthy * 0 * 0 and Healthy * 0 * 1	3.03511	9.96416	0.195289	1.35501	1.35501	BCC * 0 * 1 up vs Healthy * 0 * 0 and Healthy * 0 * 1	-1.16951	2.1473	1.46247e-08	6.70118	6.70118	BCC * 1 * 0 up vs Healthy * 0 * 0 and Healthy * 0 * 1	3.51035	12.7924	0.000292913	2.81476	2.81476	BCC * 1 * 1 up vs Healthy * 0 * 0 and Healthy * 0 * 1	1.61286	4.91231	38.9958	14.2246	8.51692	2825.53	1
11	kegg_pathway_278	Pantothenate and CoA biosynthesis	1.25051e-05	6.47235e-06	0.00164398	7.21042e-06	0.000220572	2.90503	2.90503	BCC * 0 * 0 up vs Healthy * 0 * 0 and Healthy * 0 * 1	1.65493	5.09945	0.834439	0.954678	-1.04747	BCC * 0 * 1 down vs Healthy * 0 * 0 and Healthy * 0 * 1	-1.61969	1.47621	4.27363e-06	4.26271	4.26271	BCC * 1 * 0 up vs Healthy * 0 * 0 and Healthy * 0 * 1	2.31129	7.86171	0.00177387	2.32458	2.32458	BCC * 1 * 1 up vs Healthy * 0 * 0 and Healthy * 0 * 1	1.37212	3.9382	19.5211	29.1772	7.58115	3069.21	1
10	kegg_pathway_313	Glycosphingolipid biosynthesis - ganglio series	0.00128461	1.37538e-05	0.00349347	1.52553e-05	0.0015393	2.56243	2.56243	BCC * 0 * 0 up vs Healthy * 0 * 0 and Healthy * 0 * 1	1.4346	4.57691	0.277214	0.77982	-1.28235	BCC * 0 * 1 down vs Healthy * 0 * 0 and Healthy * 0 * 1	-2.00975	1.22217	0.000132376	3.45122	3.45122	BCC * 1 * 0 up vs Healthy * 0 * 0 and Healthy * 0 * 1	1.83624	6.48656	0.0382018	1.77692	1.77692	BCC * 1 * 1 up vs Healthy * 0 * 0 and Healthy * 0 * 1	1.03192	3.0598	10.5114	12.83	7.17333	2691.16	1
15	kegg_pathway_112	Linoleic acid metabolism	0.000215285	1.83366e-05	0.0046575	2.025e-05	6.38962e-05	2.79413	2.79413	BCC * 0 * 0 up vs Healthy * 0 * 0 and Healthy * 0 * 1	1.69265	4.61241	0.906319	1.02355	1.02355	BCC * 0 * 1 up vs Healthy * 0 * 0 and Healthy * 0 * 1	-1.44048	1.50912	1.32795e-05	3.38449	3.38449	BCC * 1 * 0 up vs Healthy * 0 * 0 and Healthy * 0 * 1	1.962	5.83832	0.360572	1.24457	1.24457	BCC * 1 * 1 up vs Healthy * 0 * 0 and Healthy * 0 * 1	-1.28507	1.9905	13.859	33.2812	6.93537	4548.73	1
4	kegg_pathway_151	D-Glutamine and D-glutamate metabolism	1.27522e-06	1.89871e-05	0.00482272	2.08776e-05	7.80809e-06	6.85626	6.85626	BCC * 0 * 0 up vs Healthy * 0 * 0 and Healthy * 0 * 1	3.01192	15.6074	0.286732	1.41178	1.41178	BCC * 0 * 1 up vs Healthy * 0 * 0 and Healthy * 0 * 1	-1.33953	2.66985	2.10877e-07	11.6875	11.6875	BCC * 1 * 0 up vs Healthy * 0 * 0 and Healthy * 0 * 1	4.77647	28.598	0.0514292	2.15086	2.15086	BCC * 1 * 1 up vs Healthy * 0 * 0 and Healthy * 0 * 1	-1.00482	4.64852	25.364	137.53	7.33687	841.99	1
13	kegg_pathway_117	Glycosphingolipid biosynthesis - globo and isoglobo series	3.72616e-06	2.9155e-05	0.00740537	3.19197e-05	2.5059e-06	4.00229	4.00229	BCC * 0 * 0 up vs Healthy * 0 * 0 and Healthy * 0 * 1	2.25799	7.09406	0.177118	1.35666	1.35666	BCC * 0 * 1 up vs Healthy * 0 * 0 and Healthy * 0 * 1	-1.14837	2.11361	7.32899e-07	4.8983	4.8983	BCC * 1 * 0 up vs Healthy * 0 * 0 and Healthy * 0 * 1	2.62803	9.12979	0.292385	1.33338	1.33338	BCC * 1 * 1 up vs Healthy * 0 * 0 and Healthy * 0 * 1	-1.28217	2.27957	21.8615	29.8011	6.69611	4447.28	1
8	kegg_pathway_220	Synthesis and degradation of ketone bodies	2.42552e-06	3.58934e-05	0.00911692	3.9052e-05	1.57449e-06	5.06336	5.06336	BCC * 0 * 0 up vs Healthy * 0 * 0 and Healthy * 0 * 1	2.63736	9.72093	0.595613	1.14617	1.14617	BCC * 0 * 1 up vs Healthy * 0 * 0 and Healthy * 0 * 1	-1.446	1.89963	1.31536e-05	4.93428	4.93428	BCC * 1 * 0 up vs Healthy * 0 * 0 and Healthy * 0 * 1	2.42706	10.0315	0.0091832	2.25718	2.25718	BCC * 1 * 1 up vs Healthy * 0 * 0 and Healthy * 0 * 1	1.2251	4.15873	23.0437	56.2934	6.67393	2167.63	1
8	kegg_pathway_38	Taurine and hypotaurine metabolism	1.12349e-05	3.5977e-05	0.00913816	3.9052e-05	0.000258983	3.95939	3.95939	BCC * 0 * 0 up vs Healthy * 0 * 0 and Healthy * 0 * 1	1.90266	8.23939	0.70814	1.11417	1.11417	BCC * 0 * 1 up vs Healthy * 0 * 0 and Healthy * 0 * 1	-1.58335	1.96553	3.40724e-06	6.78992	6.78992	BCC * 1 * 0 up vs Healthy * 0 * 0 and Healthy * 0 * 1	3.0595	15.0688	0.00661679	2.5958	2.5958	BCC * 1 * 1 up vs Healthy * 0 * 0 and Healthy * 0 * 1	1.30643	5.15768	19.9082	50.4129	6.67258	2736.34	1
20	kegg_pathway_18	Pentose and glucuronate interconversions	3.12568e-07	5.62669e-05	0.0142918	6.08161e-05	3.49996e-05	2.71984	2.71984	BCC * 0 * 0 up vs Healthy * 0 * 0 and Healthy * 0 * 1	1.69657	4.36027	0.190182	1.27659	1.27659	BCC * 0 * 1 up vs Healthy * 0 * 0 and Healthy * 0 * 1	-1.12906	1.84002	1.89241e-08	4.41582	4.41582	BCC * 1 * 0 up vs Healthy * 0 * 0 and Healthy * 0 * 1	2.64267	7.37872	0.021474	1.68038	1.68038	BCC * 1 * 1 up vs Healthy * 0 * 0 and Healthy * 0 * 1	1.07987	2.61484	26.6117	35.2576	6.27673	7191.77	1
34	kegg_pathway_227	Olfactory transduction	0.00107692	9.25092e-05	0.0234973	9.9565e-05	0.000558913	1.7941	1.7941	BCC * 0 * 0 up vs Healthy * 0 * 0 and Healthy * 0 * 1	1.28789	2.49928	0.722936	0.954643	-1.04751	BCC * 0 * 1 down vs Healthy * 0 * 0 and Healthy * 0 * 1	-1.35418	1.23412	8.23179e-05	2.06676	2.06676	BCC * 1 * 0 up vs Healthy * 0 * 0 and Healthy * 0 * 1	1.44105	2.96415	0.239633	1.20473	1.20473	BCC * 1 * 1 up vs Healthy * 0 * 0 and Healthy * 0 * 1	-1.13239	1.64351	10.7355	68.2414	5.96685	10292.3	1
11	kegg_pathway_176	Glycosaminoglycan biosynthesis - keratan sulfate	1.61438e-07	0.00010718	0.0272237	0.000114868	1.04106e-05	4.00521	4.00521	BCC * 0 * 0 up vs Healthy * 0 * 0 and Healthy * 0 * 1	2.17294	7.3825	0.327513	1.26649	1.26649	BCC * 0 * 1 up vs Healthy * 0 * 0 and Healthy * 0 * 1	-1.26798	2.03385	1.95734e-06	5.11409	5.11409	BCC * 1 * 0 up vs Healthy * 0 * 0 and Healthy * 0 * 1	2.62948	9.94642	0.000228486	2.95405	2.95405	BCC * 1 * 1 up vs Healthy * 0 * 0 and Healthy * 0 * 1	1.6657	5.23886	28.342	30.7693	5.98254	3624.99	1
12	kegg_pathway_69	Phenylalanine metabolism	0.00187761	0.000125479	0.0318717	0.000133915	0.00147315	2.72002	2.72002	BCC * 0 * 0 up vs Healthy * 0 * 0 and Healthy * 0 * 1	1.4709	5.02991	0.551346	0.86547	-1.15544	BCC * 0 * 1 down vs Healthy * 0 * 0 and Healthy * 0 * 1	-1.86018	1.39335	0.000162762	3.64548	3.64548	BCC * 1 * 0 up vs Healthy * 0 * 0 and Healthy * 0 * 1	1.86776	7.11519	0.160204	1.5103	1.5103	BCC * 1 * 1 up vs Healthy * 0 * 0 and Healthy * 0 * 1	-1.17782	2.6866	9.77216	44.6351	5.88083	4366.04	1
15	kegg_pathway_162	Proximal tubule bicarbonate reclamation	2.47536e-05	0.00017156	0.0435762	0.000182327	0.000104659	2.82565	2.82565	BCC * 0 * 0 up vs Healthy * 0 * 0 and Healthy * 0 * 1	1.67594	4.76406	0.572347	1.12343	1.12343	BCC * 0 * 1 up vs Healthy * 0 * 0 and Healthy * 0 * 1	-1.33407	1.68373	3.66696e-06	3.86481	3.86481	BCC * 1 * 0 up vs Healthy * 0 * 0 and Healthy * 0 * 1	2.18951	6.82196	0.0690755	1.57434	1.57434	BCC * 1 * 1 up vs Healthy * 0 * 0 and Healthy * 0 * 1	-1.03621	2.56828	18.0601	60.5335	5.67883	4940.45	1
7	kegg_pathway_19	Riboflavin metabolism	1.56587e-05	0.000261787	0.0664939	0.000277058	0.000229569	4.36995	4.36995	BCC * 0 * 0 up vs Healthy * 0 * 0 and Healthy * 0 * 1	2.00761	9.51202	0.467022	1.24972	1.24972	BCC * 0 * 1 up vs Healthy * 0 * 0 and Healthy * 0 * 1	-1.46165	2.28281	2.34361e-06	7.94128	7.94128	BCC * 1 * 0 up vs Healthy * 0 * 0 and Healthy * 0 * 1	3.40747	18.5076	0.0360384	2.18119	2.18119	BCC * 1 * 1 up vs Healthy * 0 * 0 and Healthy * 0 * 1	1.05248	4.52038	19.3217	12.6427	5.54245	2352.22	1
9	kegg_pathway_67	Primary bile acid biosynthesis	0.000207219	0.000894537	0.227212	0.00094279	0.00203405	2.79923	2.79923	BCC * 0 * 0 up vs Healthy * 0 * 0 and Healthy * 0 * 1	1.45934	5.36934	0.803262	1.06606	1.06606	BCC * 0 * 1 up vs Healthy * 0 * 0 and Healthy * 0 * 1	-1.5536	1.76563	2.59443e-05	4.6428	4.6428	BCC * 1 * 0 up vs Healthy * 0 * 0 and Healthy * 0 * 1	2.2859	9.42981	0.0453625	1.86487	1.86487	BCC * 1 * 1 up vs Healthy * 0 * 0 and Healthy * 0 * 1	1.01302	3.43306	14.0476	33.2725	4.78736	2742.96	1
11	kegg_pathway_164	Selenocompound metabolism	0.00495914	0.000953544	0.2422	0.00100083	0.0304401	1.75876	1.75876	BCC * 0 * 0 up vs Healthy * 0 * 0 and Healthy * 0 * 1	1.05501	2.93196	0.795088	1.05374	1.05374	BCC * 0 * 1 up vs Healthy * 0 * 0 and Healthy * 0 * 1	-1.4099	1.5655	4.48677e-05	3.20882	3.20882	BCC * 1 * 0 up vs Healthy * 0 * 0 and Healthy * 0 * 1	1.84037	5.59481	0.564371	1.15088	1.15088	BCC * 1 * 1 up vs Healthy * 0 * 0 and Healthy * 0 * 1	-1.40254	1.85769	7.97356	28.3646	4.73031	2531.82	1
13	kegg_pathway_210	Vitamin digestion and absorption	2.10459e-05	0.00245165	0.622719	0.00256263	0.00288689	2.46696	2.46696	BCC * 0 * 0 up vs Healthy * 0 * 0 and Healthy * 0 * 1	1.36399	4.46184	0.333786	1.25362	1.25362	BCC * 0 * 1 up vs Healthy * 0 * 0 and Healthy * 0 * 1	-1.26234	1.98386	9.29374e-06	4.34472	4.34472	BCC * 1 * 0 up vs Healthy * 0 * 0 and Healthy * 0 * 1	2.2804	8.27774	0.0051776	2.21097	2.21097	BCC * 1 * 1 up vs Healthy * 0 * 0 and Healthy * 0 * 1	1.26902	3.85207	18.4235	10.9709	4.17381	4766.44	1
5	kegg_pathway_228	Phosphonate and phosphinate metabolism	0.0462167	0.00259181	0.65832	0.00269803	0.0218506	2.15868	2.15868	BCC * 0 * 0 up vs Healthy * 0 * 0 and Healthy * 0 * 1	1.11954	4.16232	0.284917	0.758404	-1.31856	BCC * 0 * 1 down vs Healthy * 0 * 0 and Healthy * 0 * 1	-2.19267	1.26117	0.00811894	2.63392	2.63392	BCC * 1 * 0 up vs Healthy * 0 * 0 and Healthy * 0 * 1	1.28949	5.3801	0.356969	1.33379	1.33379	BCC * 1 * 1 up vs Healthy * 0 * 0 and Healthy * 0 * 1	-1.38697	2.46742	4.02355	34.7761	4.23548	846.103	1
9	kegg_pathway_119	Ubiquinone and other terpenoid-quinone biosynthesis	0.00147458	0.002938	0.746252	0.00304593	0.000499871	3.00241	3.00241	BCC * 0 * 0 up vs Healthy * 0 * 0 and Healthy * 0 * 1	1.62237	5.55636	0.724975	1.08912	1.08912	BCC * 0 * 1 up vs Healthy * 0 * 0 and Healthy * 0 * 1	-1.47908	1.75444	0.00836983	2.46633	2.46633	BCC * 1 * 0 up vs Healthy * 0 * 0 and Healthy * 0 * 1	1.26257	4.81775	0.0666546	1.71506	1.71506	BCC * 1 * 1 up vs Healthy * 0 * 0 and Healthy * 0 * 1	-1.03794	3.05302	10.2661	10.5821	4.09379	2449.46	1
13	kegg_pathway_3	Mannose type O-glycan biosynthesis	7.22002e-06	0.0369759	1	0.0377184	0.000350195	2.76652	2.76652	BCC * 0 * 0 up vs Healthy * 0 * 0 and Healthy * 0 * 1	1.58736	4.82161	0.0460867	1.5495	1.5495	BCC * 0 * 1 up vs Healthy * 0 * 0 and Healthy * 0 * 1	1.00766	2.3827	2.28788e-05	3.72269	3.72269	BCC * 1 * 0 up vs Healthy * 0 * 0 and Healthy * 0 * 1	2.03429	6.81239	0.0270832	1.79901	1.79901	BCC * 1 * 1 up vs Healthy * 0 * 0 and Healthy * 0 * 1	1.06905	3.02738	20.5426	35.2433	2.5734	4188.93	1
6	kegg_pathway_206	Sulfur relay system	8.63644e-05	0.112554	1	0.113899	0.000615957	4.08661	4.08661	BCC * 0 * 0 up vs Healthy * 0 * 0 and Healthy * 0 * 1	1.83792	9.08653	0.118912	1.63514	1.63514	BCC * 0 * 1 up vs Healthy * 0 * 0 and Healthy * 0 * 1	-1.13569	3.03645	0.000841312	4.44651	4.44651	BCC * 1 * 0 up vs Healthy * 0 * 0 and Healthy * 0 * 1	1.86428	10.6054	0.0258576	2.34472	2.34472	BCC * 1 * 1 up vs Healthy * 0 * 0 and Healthy * 0 * 1	1.10906	4.9571	15.9511	14.7897	1.89163	1815.93	1
15	kegg_pathway_17	Ascorbate and aldarate metabolism	0.000421918	0.0160542	1	0.0165092	0.00848778	2.02218	2.02218	BCC * 0 * 0 up vs Healthy * 0 * 0 and Healthy * 0 * 1	1.19778	3.41399	0.286064	1.24677	1.24677	BCC * 0 * 1 up vs Healthy * 0 * 0 and Healthy * 0 * 1	-1.20335	1.87052	3.77079e-05	3.3346	3.3346	BCC * 1 * 0 up vs Healthy * 0 * 0 and Healthy * 0 * 1	1.88638	5.89466	0.164785	1.41551	1.41551	BCC * 1 * 1 up vs Healthy * 0 * 0 and Healthy * 0 * 1	-1.15393	2.31209	12.5705	59.1302	3.07081	4965.88	1
7	kegg_pathway_111	Thiamine metabolism	0.000769653	0.136309	1	0.137391	0.00237688	2.56796	2.56796	BCC * 0 * 0 up vs Healthy * 0 * 0 and Healthy * 0 * 1	1.40172	4.70452	0.262817	1.30644	1.30644	BCC * 0 * 1 up vs Healthy * 0 * 0 and Healthy * 0 * 1	-1.22342	2.0881	0.00610388	2.52042	2.52042	BCC * 1 * 0 up vs Healthy * 0 * 0 and Healthy * 0 * 1	1.30454	4.86954	0.0367359	1.83078	1.83078	BCC * 1 * 1 up vs Healthy * 0 * 0 and Healthy * 0 * 1	1.03825	3.22829	11.5638	19.1863	1.76356	1425.08	1
12	kegg_pathway_149	Phototransduction	0.00140717	0.251557	1	0.252551	0.0239244	1.77123	1.77123	BCC * 0 * 0 up vs Healthy * 0 * 0 and Healthy * 0 * 1	1.0788	2.9081	0.156876	1.31935	1.31935	BCC * 0 * 1 up vs Healthy * 0 * 0 and Healthy * 0 * 1	-1.11285	1.93713	0.00108643	2.46515	2.46515	BCC * 1 * 0 up vs Healthy * 0 * 0 and Healthy * 0 * 1	1.43748	4.22751	0.116473	1.45032	1.45032	BCC * 1 * 1 up vs Healthy * 0 * 0 and Healthy * 0 * 1	-1.09719	2.30787	10.3145	67.9414	1.34671	2840.06	1
22	kegg_pathway_321	Taste transduction	0.039724	0.0562196	1	0.0571191	0.0332185	1.66609	1.66609	BCC * 0 * 0 up vs Healthy * 0 * 0 and Healthy * 0 * 1	1.04156	2.66511	0.98635	1.00318	1.00318	BCC * 0 * 1 up vs Healthy * 0 * 0 and Healthy * 0 * 1	-1.43434	1.44347	0.00795351	1.9989	1.9989	BCC * 1 * 0 up vs Healthy * 0 * 0 and Healthy * 0 * 1	1.19911	3.33213	0.704584	1.08877	1.08877	BCC * 1 * 1 up vs Healthy * 0 * 0 and Healthy * 0 * 1	-1.42628	1.69075	4.24199	16.0446	2.31002	8628.32	1
15	kegg_pathway_57	Nicotine addiction	0.0993493	0.00441827	1	0.00456195	0.0850003	0.597196	-1.67449	BCC * 0 * 0 down vs Healthy * 0 * 0 and Healthy * 0 * 1	-3.0112	1.07392	0.00210233	0.489245	-2.04397	BCC * 0 * 1 down vs Healthy * 0 * 0 and Healthy * 0 * 1	-3.22022	-1.29737	0.0889157	1.73993	1.73993	BCC * 1 * 0 up vs Healthy * 0 * 0 and Healthy * 0 * 1	-1.08819	3.29434	0.0283306	0.540466	-1.85025	BCC * 1 * 1 down vs Healthy * 0 * 0 and Healthy * 0 * 1	-3.20632	-1.06772	2.72425	15.2926	3.82619	6235.11	1
5	kegg_pathway_41	Maturity onset diabetes of the young	0.244898	0.719125	1	0.719125	0.490444	1.34538	1.34538	BCC * 0 * 0 up vs Healthy * 0 * 0 and Healthy * 0 * 1	-1.73341	3.13755	0.437083	1.29565	1.29565	BCC * 0 * 1 up vs Healthy * 0 * 0 and Healthy * 0 * 1	-1.48719	2.49656	0.205812	1.80926	1.80926	BCC * 1 * 0 up vs Healthy * 0 * 0 and Healthy * 0 * 1	-1.38847	4.54507	0.68542	1.17728	1.17728	BCC * 1 * 1 up vs Healthy * 0 * 0 and Healthy * 0 * 1	-1.87785	2.60269	1.36016	104.447	0.522737	1407.28	1
4	kegg_pathway_107	Phenylalanine, tyrosine and tryptophan biosynthesis	0.319203	0.0172008	1	0.0176169	0.00493026	4.06641	4.06641	BCC * 0 * 0 up vs Healthy * 0 * 0 and Healthy * 0 * 1	1.53905	10.7441	0.421891	0.735768	-1.35912	BCC * 0 * 1 down vs Healthy * 0 * 0 and Healthy * 0 * 1	-2.88474	1.56167	0.595532	1.3293	1.3293	BCC * 1 * 0 up vs Healthy * 0 * 0 and Healthy * 0 * 1	-2.16466	3.82501	0.840401	0.911222	-1.09743	BCC * 1 * 1 down vs Healthy * 0 * 0 and Healthy * 0 * 1	-2.72714	2.26442	0.998454	62.0481	3.10152	1174.67	1
